# Supplementary material for: Concordant Regulation of Translation and mRNA Abundance for Hundreds of Targets of a Human microRNA
Source: PLoS Biol. 2009 Nov 10;7(11):e1000238. doi: 10.1371/journal.pbio.1000238 (PMC2766070; doi:10.1371/journal.pbio.1000238)
Supplement: Dataset S1 — Ago IP microarray data and SAM results. (4.54 MB XLS) [file pbio.1000238.s001.xls]

## Sheet: Ago_IP_input
gene_id	entrez_id	HOAD 227_mock_1	HOAD 187_mock_2	HOAD 188_mock_3	HOAD 189_mir124_1	HOAD 226_miR-124_2	HOAD 228_miR124_3
		1	1	1	2	2	2
hSQ000006	51592	-0.63	-0.19	-0.08	-0.18	-0.35	-0.18
hSQ000008		1.03	0.42	0.59	9.54e-09	0.89	0.41
hSQ000011	220042	1	1.5	1.72	2.7	2.54	2.28
hSQ000012	55100	-0.27	-0.19	-0.29	0.59	0.01	0.26
hSQ000019	2801	-1.28	-3.1	-2.02	-4.1		-3.97
hSQ000030	10657	-1.17	-1.02	-1.18	-0.96	-0.61	-0.31
hSQ000031	11056	-0.21	-0.39	-0.44	0.46	0.96	0.54
hSQ000034	582	0.63	-0.49	-0.53	-0.45	-0.12	-0.42
hSQ000037	3145	-0.51	-0.9	-0.9	0.14	-0.18	0.1
hSQ000038	400961	-0.68	-0.99	-0.94	-4.28	-3.72	-2.22
hSQ000039		0.29	0.76	0.48	-1.72	-0.08	-0.89
hSQ000040	607	0.1		1.27	0.17	-0.56	-0.37
hSQ000042	26995	-0.93	-0.88	-0.5	-1.38	-1.41	-1.37
hSQ000044	51250	0.91	-0.17	0.13	0.01	-0.21	-0.27
hSQ000050	157570	-1.42	-2.15	-1.44	-2.03	-2.2	-1.61
hSQ000059	94059	0.9		2.72		2.69	2.21
hSQ000068	6659	3.61	3.4	3.94	2.35	2.12	2.31
hSQ000072	79135	-0.42	-0.83	-0.99	-0.58	-0.62	-0.66
hSQ000073	10098	0.06	-0.15	-0.32	-0.41	-1.01	-0.55
hSQ000074	2888	2.58	0.91	0.66	0.55	2.14	1.49
hSQ000081	10914	-0.23	-1.05	-0.17	-0.19	-0.41	-0.43
hSQ000082	148423	-0.29	-0.79	-0.39	-0.29	-0.34	-0.29
hSQ000085	79191	0.92	0.75	0.46	3.34	3.35	3.39
hSQ000086	115201	-0.65	-1.26	-1.16	0.93	0.54	0.6
hSQ000087	10144	-0.58	0.17	1	0.28	-0.94	-0.9
hSQ000093	1317	-1.03	-2.14	-1.4	-1.29	-1.2	-1.01
hSQ000095	55871::150472	0.23	-0.45	-0.79	-1.31	-0.22	-0.5
hSQ000097	119032	0.09	0.12	0.04	-0.45	-0.42	-0.67
hSQ000098	55840	-1.11	-1.4	-1.61	-1.32	-0.9	-1.8
hSQ000100	7733	2.36	2.37	2.04	2.4	3.94	3.39
hSQ000102	85363	0.54	0.18	-0.32	-0.01	2.01	1.06
hSQ000103	26973	-1.71	-1.16	-1.46	-1.09	-1.7	-1.56
hSQ000113	392239::389644	0.96	0.51	0.39	0.24	0.68	0.6
hSQ000114	56927	-0.48	-0.85	-0.68	-0.96	-0.41	-0.19
hSQ000118	64801	1.59	0.72	1.14	0.45	1.08	0.95
hSQ000119	23567	-0.57	-1.15	-1.16	0.37	-0.33	0.32
hSQ000121	7175	0.94	0.11	-0.5	-0.22	0.63	0.39
hSQ000123	7019	-1.98	-1.98	-1.83	-1.63	-2.22	-1.83
hSQ000124	6674	-1.7	-1.19	-1.36	-1.48	-1.05	-1.29
hSQ000128	2288	0.58	0.88	0.97	0.41	0.55	0.58
hSQ000130	7307	0.7	-0.02	3.58e-09	0.3	0.22	0.4
hSQ000131	1198	-0.28	-0.16	0.51	0.21	-0.47	-0.2
hSQ000134	90410	0.11	-0.48	-0.53	-0.96	-0.83	-0.6
hSQ000135	10168	0.18	0.94	1.8	-0.87		-4.1
hSQ000139	389842	0.62	0.67	0.44	0.18	0.45	0.6
hSQ000140	1839	0.85	2.38	2.55	3.74	3.58	3.65
hSQ000142	90271	-0.88	-3.38	-0.78	-0.68	-0.5	-0.67
hSQ000143	22839	-1.27		-1.13	-2.11	-2.1	-1.92
hSQ000148	64343	-0.86	-0.86	-0.34	-0.53	-0.88	-1.03
hSQ000154	26979	0.37	0.09	0.07	-0.12	-0.38	-0.28
hSQ000155	1030	1.97	2.78	2.78	1.62	1.44	1.38
hSQ000156	2145	0.79	2.03	2.38	1.92	1.21	1.59
hSQ000159	1195	-1.08	-1.42	-0.71	-1.88	-2.11	-1.62
hSQ000160	284565	1.34	0.47	0.4	2.69	3.81	3.4
hSQ000163	204	-0.98	-1.35	-1.42	-0.33	-0.78	-0.52
hSQ000166	23421	0.03	-0.73	-0.93	-0.71	-0.63	-0.78
hSQ000170	2647	-0.63	-1.41	-0.83	-0.75	-0.94	-0.63
hSQ000171	387640::219688	2.56	2.36	2.37	2.53		2.71
hSQ000177	10961	-0.58	-0.46	-0.65	-0.53	-0.5	-0.25
hSQ000181	3308	-0.4	-0.6	-0.78	-0.53	0.28	0.18
hSQ000182	4904	0.06	-0.76	-1.06	-0.18	-0.18	0.03
hSQ000185	10198	1.09	0.02	-0.16	-0.81	1.2	0.39
hSQ000190	2217	-0.44	-0.61	-0.63	-0.47	-0.77	-0.91
hSQ000194	6218	0.91	-0.46	-0.67	0.08	0.4	0.59
hSQ000198	143158	-0.67	-0.98	-1.21	-0.9	-1.42	-0.99
hSQ000202	84109	2.36	1.83	1.69	0.92	1.24	0.88
hSQ000203	55831	2.39	1.52	1.82	0.76	1.08	1.05
hSQ000211	10443	0.59	0.99	1.28	0.39	0.31	5.96e-09
hSQ000221	10943	-2.05	-2.17	-1.95	-1.9	-1.65	-1.73
hSQ000223	54468	0.09	-0.11	0.27	-1.25	-1.77	-1.36
hSQ000225	440368	-0.4	-0.24	-0.43	-0.13	0.09	0.13
hSQ000227	64081	1.86	1.84	1.87	0.87	0.82	0.71
hSQ000228	55153	-0.64	-0.31	-0.1	0.7	1.12	0.43
hSQ000230	5930	-0.96		-1.59	-1.62		-1.72
hSQ000234	57599	-0.59	-0.05	-0.33	0.56	0.82	0.67
hSQ000236	2992	-0.28	-1.16	-0.97	0.12	0.02	0.11
hSQ000240	9529	-1.49		-1.91	-2.13	-2.99	-1.76
hSQ000242	83992	3.8	3.79	3.97	3.84	4.41	4.1
hSQ000245	9702	-1.08	-1.55	-1.01	-1.01	-1.27	-0.79
hSQ000252	1355	-0.29	-0.77	-0.37	-0.39	-0.7	-0.57
hSQ000253	114799	-0.16	0.1	-0.28	1.17	1.56	1.01
hSQ000257	54996	1.04	0.08	0.12	-0.09	0.24	-0.08
hSQ000260	5373	-1.77	-2.23	-1.87	-1.04	-1.8	-1.58
hSQ000262	22919	0.03	-0.58	-0.47	0.13	-0.19	0.07
hSQ000263	6938	0.83	0.25	0.68	2.25	2.34	2.18
hSQ000264	9043	-2.12	-3.6	-1.6	-2.31		-3.32
hSQ000267	9648	-0.66	0.18	-0.16	-0.96	-1.13	-1.08
hSQ000268	22837	0.68	0.27	-0.24	0.1	2.09	1.44
hSQ000269	84061	-1.44	-2.08	-1.47	-0.11	-0.29	-0.34
hSQ000270	9338	0.25	-0.08	-0.2	-0.61	0.02	-0.53
hSQ000272	25852	0.25	0.81	1.53	1.32	0.08	0.51
hSQ000274	1486	0.47	-0.65	-0.23	-2.31	-0.68	-1.16
hSQ000275	4566	-0.81	-0.76	-1.32	-0.36	-0.23	-0.14
hSQ000277	5931	0.26	0.1	-0.24	0.08	-0.16	-0.07
hSQ000280	10463	-1.34	-1.91	-1.97	-1.45	-1.56	-1.24
hSQ000282	637	1.11	1.18	1.54	3.47	2.96	2.95
hSQ000287	989	-1.49	-1.92	-1.95	-1.51	-1.5	-1.18
hSQ000288	23137	-0.39	-0.79	-1.03	-0.77	-0.25	-0.48
hSQ000290	7298	-0.61	-0.52	-0.61	-0.33	-0.69	-0.42
hSQ000292	340485	2.19	2.82	2.92	3.48	2.61	2.72
hSQ000294	5108	-2.49		-5.28	-1.97		-1.99
hSQ000298	65124	1.27	1.77	2.08	1.33	0.81	1.24
hSQ000299	51123	0.69	0.86	1.06	0.73	0.57	0.67
hSQ000304	64110	0.14	-0.21	-0.13	-0.11	-0.52	-0.2
hSQ000306	79077	-0.53	-0.34	-0.51	-0.15	-0.52	-0.22
hSQ000308	3712	-0.54	-0.6	-0.47	0.58	0.01	0.36
hSQ000311	80264	-1.47	-0.64	-0.66	-1.36	-1.65	-1.76
hSQ000314	5077	2.6	2.25	0.93	1.65	4.17	3.49
hSQ000320	284695	-1.13	-1.46	-1.67	-0.98	-0.67	-0.89
hSQ000323	8325	1.64	1.6	1.76	1.92	2.48	2.33
hSQ000327	440546	2.53	4.03	3.89	1.94	2.31	2.32
hSQ000328	10542	1.62	0.68	0.78	-0.53	-0.84	-1.68
hSQ000333	84709	-1.43	-1.78	-2.05	-1.98	-2.8	-2.64
hSQ000335	224	1.65	0.61	0.77	1.48	2.37	1.67
hSQ000339	8570	1.04	1.13	0.87	0.69	1.2	0.89
hSQ000340	83641	-1.13	-1.13	-0.65	-1.11	-2	-1.49
hSQ000341	51652	-0.22	-0.35	-0.24	-0.51	-1.12	-0.61
hSQ000342	55869	-0.61	-1.2	-1.21	-0.93	-1	-0.63
hSQ000343	4957	-1.21	-1.48	-1.72	-1.53	-1.29	-1.13
hSQ000345	340544	0.69	0.08	-0.91	-0.08	-0.69	-0.92
hSQ000346	10466	2.29	2.09	2.33	1.56	1.69	1.68
hSQ000351	1737	0.91	-0.11	-0.4	-0.21	0.86	0.41
hSQ000354	90550	1.5	0.11	-0.26	0.34	1.71	1.3
hSQ000356	392281		-2.22	-1.38	-3.22	-2.13	-0.54
hSQ000359	5230	2.29	0.44	0.27	0.46	1.85	1.28
hSQ000363	3313	-1.08	-1.19	-1.59	-0.76	-1.21	-0.91
hSQ000367	285961	-0.49	-0.99	-0.76	-1	-0.56	-0.95
hSQ000369	54940	0.79	0.26	3.58e-09	-0.27	0.12	0.03
hSQ000370	22898	2.22	1.72	1.34	0.58	1.07	1.1
hSQ000372	84232	-1.39	-3.28	-1.98	-2.77	-1.11	-1.39
hSQ000374	115416	0.04	-0.34	-0.21	-0.57	-0.67	-0.55
hSQ000376	147912	-0.54	-1.93	-0.5	-0.82	-0.85	-2.47
hSQ000378	23405	-0.62	-0.75	-0.71	-0.95	-1.12	-1.06
hSQ000379	27248	1.13	0.91	1.03	0.92	1.46	0.78
hSQ000381		-1.43			-2.17	-1.91	-1.35
hSQ000386	58487	1.9	1.7	1.48	1.32	1.79	1.54
hSQ000388	10160	1.32				-1.88	-2.94
hSQ000395	442648	1.9		2.33		1.09	0.76
hSQ000400	23567	-1	-0.82	-0.92	0.46	-0.7	5.96e-09
hSQ000403	26960	1.12	0.63	0.48	-0.81	-0.94	-0.59
hSQ000404	11168	-2.04	-2.39	-2.44	-1.56	-1.91	-1.68
hSQ000405	3921	0.18	-0.63	-0.59	-0.23	-0.47	-0.34
hSQ000407	4566::4512	1.25	-0.02	-0.17	0.6	1.41	1.22
hSQ000413	29116	1.66	3.35	3.15	3.06	2.2	2.46
hSQ000414	159	2.4	2.66	2.59	1.79	2.17	1.97
hSQ000416	7529	-0.05	-0.17	-0.46	-0.07	-0.25	-0.05
hSQ000418	2200	0.42	-0.62	-0.38	-5.8		-5.05
hSQ000419	9465	-1.69	-1.98	-2.52	-3.09	-2.15	-1.74
hSQ000420	132720	-0.24	0.1	0.04	0.31	0.37	0.15
hSQ000423	199731	-0.08	1.11	1.88	1.28	0.21	0.77
hSQ000424	8848	2.57	1.85	1.85	0.97	1.75	1.38
hSQ000435	54978	-0.16	-0.58	-0.02	0.41	-0.17	0.37
hSQ000438	1434	4.95	3.72	3.72	2.76	3.35	2.99
hSQ000442	5001	0.65	0.81	0.99	0.24	0.07	0.13
hSQ000458	2876	1.27	0.51	0.27	1.12	1.45
hSQ000465	124801	-0.59	-0.22	-0.16	-0.15	-0.46	-0.29
hSQ000467	55798	-0.05	-1.91e-08	-0.1	-0.09	-0.3	-0.04
hSQ000470	90736	-1.49		-1.51	-1.12	-0.8	-1.52
hSQ000472	9730	-0.73	-1.44	-0.85	-1.17	-1.94	-0.96
hSQ000473	10487	1.75	0.55	-0.41	-0.07	1.44	0.91
hSQ000478	8125	-0.5	-0.88	-0.9	-0.65	-0.83	-0.35
hSQ000484	54780	1.56	0.29	0.3	-0.32	0.67	0.4
hSQ000485		0.68	0.64	0.57	-0.32	-0.06	-0.27
hSQ000488	79810	-1.75	-2.66	-2.67	-3.05	-1.88	-1.79
hSQ000494	54949	2.6	2.33	1.95	1.32	2.71	2.64
hSQ000496	3093	-0.51	-0.78	-0.53	-0.63	-0.87	-0.62
hSQ000499	4850	1.39	2.08	1.55	0.6	1.81	1.34
hSQ000504	1959	2.24	4.13	4.63	4.76	6.44	4.14
hSQ000508	388638	-0.94	-2.04	-1.48	-1.38	-1.7	-1.24
hSQ000510	54758	-0.61	-0.75	-1.12	-0.56	-0.65	-0.34
hSQ000512	390217	-0.61	0.47	-0.51	0.02	-0.69	-0.29
hSQ000514	401848	-1.25	-1.48	-1.42	-0.93	-1.29	-0.99
hSQ000524	5359	-0.45	-0.97	-1.09	-1.42	-0.86	-1.5
hSQ000525	9786	-1.4		-2.1		-3.05	-2.41
hSQ000526	149175	-1.08	-0.68	-0.71	-1.11	-0.99	-0.89
hSQ000532	51754	0.43	0.63	0.49	1.08	1.3	1.33
hSQ000533	9984	0.12	0.4	0.21	1.7	2.07	1.87
hSQ000537	7073	-1.71	-3.47	-1.62	-2.88	-2.13	-1.85
hSQ000538	1824	1.32	1.68	2.46	1.15	1.02	1.02
hSQ000539	9252	2.36	3.12	3.1	1.08	1.85	1.88
hSQ000543	284345	-1.23				2.19	2.24
hSQ000548	401509::401511	1.74	1.07	1.18	-0.66	0.22	-1.05
hSQ000551	2800	3.3	4.9	5.43	3.84	3.19	3.56
hSQ000552	1407	3.04	1.75	1.22	0.76	1.27	0.87
hSQ000553	338758	1.03	2.04	0.36	0.21	-0.91	-1.46
hSQ000558	7553	0.2	0.3	0.16	1.14	1.48	1.03
hSQ000559	1825	0.9	0.84	0.16	-0.3	0.71	0.27
hSQ000566	4566::4565	-0.91	-0.28	-0.73	-0.21	-0.61	-0.29
hSQ000567	7789	2	2.94	3.24	2.93	2.39	2.23
hSQ000568	91624	-1.44	-2.25	-2.1	-2.05	-2.21	-2.21
hSQ000569	219749	2.75	3.23	3.44	3.51	3.85	3.49
hSQ000578	2706	0.77		-0.21	3.69	4.23	4.17
hSQ000579	4799	-1.01	-1.15	-1.72	-0.85	-1.77	-1.52
hSQ000580	10447	2.74	2.45	2.21	0.47	1.25	1.25
hSQ000582	9972	-1.06	-0.58	-0.45	0.91	1.14	0.79
hSQ000586	8504::153914	-0.03	0.31	0.49	-0.48	-0.74	-0.68
hSQ000588	56475	1.53	1.5	2.02	2.39	2.39	2.45
hSQ000590	8310	-0.37				-0.73	-0.5
hSQ000592	121260	2.18	1.78	1.47	3.94	4.52	4.28
hSQ000594	55632	2.17	2.34	2.38	1.05	1.74	1.41
hSQ000596	11124	-0.98	-1.96	-1.43	-1.49	-1.47	-1.09
hSQ000598	5527	0.89	0.15	0.15	1.07	2.02	1.36
hSQ000603	3111	1.54	0.91	1.51	1.65	1.31	1.35
hSQ000608	7965	0.64	0.24	-0.09	0.17	0.2	0.4
hSQ000613	57721	-1.7		-2.13	-5.08		-3.06
hSQ000614	7644	-0.85	-1.33	-1.48	-1.31	-0.38	-0.95
hSQ000616	255812	0.09	1.12	1.17	0.2	0.33	-0.23
hSQ000617	10147	-1.05	-1.38	-0.6	-1.07	-1.28	-1.11
hSQ000619	2353	-0.12	3.21	2.48	1.19	0.84	1.06
hSQ000620	124801	-1.42	-0.7	-0.59	-0.5	-0.63	-0.48
hSQ000621	79991		-2.46	-2.05	-2.02	-2.26	-1.7
hSQ000622	4077	2.3	0.83	0.49	0.35	0.75	0.5
hSQ000624	84817	2.33	1.25	1.16	1.61	3.12	2.53
hSQ000625	57396	-1.43	-1.33	-1.11	-2.05	-3.04	-2.63
hSQ000627	6181	2.28	0.84	0.59	0.59	1.66	1.38
hSQ000631	389101	0.85	0.3	-0.35	0.11	0.59	0.58
hSQ000632	51635	-0.65	-1.28	-1.26	-0.84	-1.05	-0.83
hSQ000634	1660	2.82	1.68	1.06	1.67	3.4	2.74
hSQ000637	1063	-0.61	-0.63	-0.67	-0.49	-0.6	-0.29
hSQ000639	6161	-1.05	-0.71	-1.14	-1.47	-1.56	-1.56
hSQ000640	132241	-0.97	-1	-1.82	-1.13	-1.65	-1.68
hSQ000641	133926	0.34	-2.33	-0.37	-1.61	-0.83	-1.36
hSQ000642	7404	-1.32	-1.67	-1.37	-0.96	-0.6	-0.92
hSQ000643	7321	1.31	0.22	-0.76	-1.95	1.31	0.81
hSQ000645	9922	1.43	2.12	2.99	1.49	1.03	1.14
hSQ000647	84541	3.33	5.03	5.16	4.27	4.93	4.5
hSQ000648	8727	-0.89	-1.64	-1.13	-1.21	-1.42	-1.01
hSQ000651	5663	-0.73	-1.57	-1.06	0.89	0.45	0.6
hSQ000656	115098	-0.63	-0.72	-0.81	-0.94	-0.82	-0.37
hSQ000663	157567	-0.74	-3.32	-0.65	-2.49	-1.74	-1.62
hSQ000666	162979	-0.21	1.01	1.6	1.78	1.21	1.09
hSQ000669	56005	0.09	-0.08	-0.8	-0.05	-0.15	0.21
hSQ000670		-0.5	-0.44	0.03	-0.17	-0.23	-0.39
hSQ000671	57150	-1.06	-1.07	-0.59	-0.98	-1.29	-1.46
hSQ000672	339287	-0.29	0.26	1.01	0.25	-0.07	0.07
hSQ000675	441542	1.14	0.85	1.34	0.71	0.4	0.39
hSQ000676	5152	0.39	-0.37	-0.15	-0.15	-0.52	-0.37
hSQ000680	51312	-0.67	-0.4	-1.41	-1.11	-1.18	-0.73
hSQ000682	6201	0.8	0.61	-0.53	0.15	0.46	0.52
hSQ000687	202459	-0.83	-2.56	-2.62	-1.27	0.59	0.13
hSQ000696	6608	-0.25	-0.57	-0.32	-0.34	-0.58	-0.34
hSQ000697	91966	0.23		0.77	0.23	-0.24	0.05
hSQ000698	9124	1.72	0.41	1.12	2.51	2.67	2.31
hSQ000702	5937	0.69	0.33	1.16	3.24	2.26	2.53
hSQ000703	9459	1.69	0.57	1.07	1.16	1.16	0.94
hSQ000704	55156	-1	-1.07	-0.84	-0.09	-0.42	-0.65
hSQ000705	529	-1.11	-1.43	-1.5	-0.23	-0.78	-0.5
hSQ000709	5954	0.35	-0.33	-1.13	-0.66	-0.55	-0.67
hSQ000711	2946	-0.22	-1.25	-1.21		-1.54	-2.28
hSQ000712	1778	0.3	0.41	-0.16	-0.54	-0.43	-0.09
hSQ000722	126119	0.29	1.08	1.38	2.29	1.53	1.74
hSQ000728	83637	1.9	2.39	2.83	1.77	1.27	1.51
hSQ000730	79009	-1.43	-1.85	-1.44	-0.72	-1.27	-0.9
hSQ000732	55150	1.71	0.92	1.46	0.88	0.59	0.68
hSQ000733	29104	0.3	0.41	0.74	-0.37	-0.7	-0.07
hSQ000734	7982	1.32	1.08	1.37	0.77	1.17	0.99
hSQ000736	55333	-1.47	-1.01	-1.51	0.01	0.23	-0.15
hSQ000737	57446	0.32	0.03	0.25	0.26	-0.08	0.07
hSQ000739	389223	0.9	0.55	0.37	0.22	0.61	0.74
hSQ000740	11118	0.19	0.18	0.64	0.75	-0.44	0.15
hSQ000750	3340	1.15	1.33	1.51	1.27	0.78	0.86
hSQ000754	1998	-2.58		-3.42	-2.73	-2.79	-2.3
hSQ000758	192669	-1.39	-2.18	-2.23	-3.2		-2.03
hSQ000761	8894	0.08	-0.73	-0.03	-0.89	-0.31	-0.69
hSQ000764	55761	-0.52	-1.49	-0.6	1.91	1.26	1.05
hSQ000765	338611	-0.14	-0.09	0.02	-0.77	-0.35	-0.71
hSQ000766	4704	0.64	0.06	-0.06	-0.16	-0.12	0.12
hSQ000767	64216	-1.62	-1.67	-2.14	-1.58	-2.16	-1.74
hSQ000768	7188	3.52	3.02	3.42	2.41	2.45	2.25
hSQ000769	9519	-0.67	-0.48	-0.83	-0.72	-1.29	-0.98
hSQ000772	84967	-1.12	-1.23	-1.31	-0.49	-0.27	-0.03
hSQ000774	54885	1.89	0.22	0.13	-3.22	-0.23	-1.4
hSQ000776	3308	-0.88	-1.07	-1.16	-0.81	-0.64	-0.48
hSQ000780	8760	3.73	3.35	3.44	1.8	1.9	2.01
hSQ000782	26060	-1.14	-0.96	-0.83	-1.17	-1.5	-1.11
hSQ000786	317	-0.69	-1.48	-1.28	-2.21	-2.3	-2.53
hSQ000790	1371	0.26	0.23	0.29	2.57	2.83	2.76
hSQ000794	3382	1.11	0.56	0.74	0.63	0.61	0.58
hSQ000796	170261	0.67	1.88	1.44	0.75	0.67	0.89
hSQ000797	79858	-0.12	-1	-1.18	-3.88		-2.95
hSQ000799	57088	3.89	4.59	5.66	4.91	5.03	4.76
hSQ000801	10969	-0.46	-0.83	-0.83	-0.97	-0.71	-0.41
hSQ000806	9377	4.85	2.39	2.48	1.86	2.77	2.58
hSQ000807	9353	-1.19		-2.03	-2.39	-2.04	-1.6
hSQ000809	29923::55798	-1.24	-1.39	-1.46	-0.89	-1.3	-1.05
hSQ000811	84060::84849	-0.42	0.35	0.18	-0.73	-0.64	-0.81
hSQ000812	54899	-1.26	-2.06	-2.08	-2.24	-1.82	-1.62
hSQ000814	9833	0.7	0.14	0.62	0.47	0.79	0.4
hSQ000815	400741	-2.07	-0.9	-1.16		-2.46	-2.3
hSQ000816	1488	-1.42	-2.32	-1.84	-3.08	-2.02	-1.66
hSQ000817	5587	1.19	0.29	0.71	4.18	3.69	3.59
hSQ000823	9678	-0.16	-0.22	-0.89	-1	0.24	-0.35
hSQ000824	253738	-0.31	-0.19	-0.07	-0.72	-0.46	-0.62
hSQ000826	2739	2.27	1.85	2.58	1.87	2.32	2.07
hSQ000827	2969	-0.68	-1.35	-1.12	-0.5	-0.7	-0.6
hSQ000828	130916	1.03	0.72	1.36	-0.17	0.07	-0.74
hSQ000831	92667	0.04	-0.44	-0.47	-0.18	-0.05	-0.01
hSQ000834	196074	0.84	1.22	1.28	0.69	0.54	0.51
hSQ000835	10146	-1.19	-1.28	-1.09	-1	-1.37	-0.99
hSQ000836	8539	0.73	0.75	0.47	0.19	0.58	0.27
hSQ000838	1312	-1.1	-0.91	-1.08	-0.75	-1.22	-0.97
hSQ000839	6711	-1.35	-2.53	-2.66	-2.22	-3.54	-1.24
hSQ000841	284252	1.75	1.77	1.94		0.17	-0.68
hSQ000843	6674	-1.4	-1.98	-2.01	-1.48	-1.16	-1.37
hSQ000848	1604	1.02	0.47	0.49	0.53	1.06	0.82
hSQ000849	51375	0.62	-0.6	-0.27	1.31	1.79	1.37
hSQ000850	25897	0.06	-0.14	-0.32	-0.93	-0.61	-0.59
hSQ000851	1353	0.24	-0.1	-0.26	0.04	0.29	-0.08
hSQ000852	55437	-0.67	-1.25	-1.18	-0.99	-1.08	-0.9
hSQ000853	10809	-1.24	-1.89	-1.61	-1.7	-1.88	-1.38
hSQ000858	7862	1.18	1.67	1.5	1.11	1.06	1.02
hSQ000859	8897	2.66	2.39	2.34	1.69	3.36	2.67
hSQ000860	10137	2.87	2.74	3.08	2.43	3.3	2.9
hSQ000864	27434	-0.43	-0.57	-0.79	-0.66	-1	-0.42
hSQ000866	80205	-0.4	0.93	1.55	0.33	-0.65	-0.29
hSQ000871	90649	-0.97	-2.13	-0.43	-1.34	-0.76	-1.03
hSQ000878	220594	2.56	2.86	2.57	1.12	1.74	1.48
hSQ000879	57108	2.46	2.31	2.56	1.32	2.32	2
hSQ000889	501	1.76	0.51	0.14	0.54	1.78	1.38
hSQ000892	10018	2.9	4.1	4.36	4.34	4.09	4.06
hSQ000893	643564::399768	1.47	0.85	0.38	0.14	0.92	0.6
hSQ000894	4218	-0.72	-0.76	-1.26	-0.79	-0.96	-0.74
hSQ000901	84271	-0.87	-1.65	-1.41	-1.75	-1.32	-0.92
hSQ000909	7565::147694	0.72	0.55	1.02	0.37	0.83	0.33
hSQ000910	128322	-1.65	-2.12	-1.92	-1.41	-1.63	-1.43
hSQ000917	5717	1.51	0.81	0.71	0.82	0.98	1.26
hSQ000921	5048	-2.13	-2.53	-1.94	-1.68	-2.2	-2.1
hSQ000923	226	0.1	-0.26	-0.53	-0.56	0.11	0.34
hSQ000926	4752	-0.79	-1	-0.98	0.33	0.55	0.16
hSQ000928	148398	-0.3	-0.02	-0.63	-0.09	-0.78	-0.58
hSQ000929	55339	-0.64	-0.77	-0.43	-0.76	-1.09	-0.58
hSQ000931	162427	2.66	3.13	3.87	2.58	2.23	2.31
hSQ000941	27429	1.85	1.7	1.85	1.29	1.19	1.28
hSQ000944	3636	1.22	1	1.48	1.64	1.15	1.66
hSQ000945	402112	-0.78	-0.77	-1.19	-0.11	-0.77	-0.56
hSQ000949	7474	2.05	1.53	0.53	0.04	1.2	0.77
hSQ000951		0.88	0.53	-0.21	-1.07	-0.06	-0.58
hSQ000952	441885	-1.4	-2.15	-1.86	-0.97	-0.97	-0.94
hSQ000955	9604	-1.54	-0.99	-1.48	-1.36	-1.07	-1.03
hSQ000956	55832	0.85	1.51	1.19	-0.02	0.02	0.13
hSQ000958	57820	-1.46	-1.69	-1.62	-1.25	-1.53	-1.27
hSQ000959	23161	1.96	1.27	1	0.31	1.07	0.89
hSQ000960	5570	0.88	-0.01	-0.06	0.22	1.19	0.71
hSQ000962	80054	1.85	1.47	2.39	1.76	1.43	1.17
hSQ000963	4081	2.03	2.46	2.07	0.79	0.82	0.85
hSQ000968	79840	2.85	2.18	2.15	1.06	1.27	1.06
hSQ000972	1385	-0.22	0.38	-0.21	-0.69	-0.16	-0.66
hSQ000973	51062	2.11	0.87	1.53	0.29	0.14	-0.26
hSQ000974	115265	0.66	-0.74	-0.13	-0.59	-0.49	-0.75
hSQ000975	158563	1.54	1.92	1.79	2.72	2.69	2.57
hSQ000976	401957	-1.82	-2.44	-2.54	-2.38	-2.51	-2.31
hSQ000980	10186	-0.86	-1.47	-0.89	-1.1	-0.78	-0.85
hSQ000988	51019	1.62	0.97	1.14	0.52	0.37	0.22
hSQ000990	80054	2.2	2.07	2.64	2.07	1.54	1.76
hSQ000992	1962	2.72	2.05	2.11	5.24	5.22	5
hSQ000993	26610	-0.11	-0.05	-0.53	-0.56	-1.39	-1.55
hSQ000996	8518	3.22	1.64	1.3	0.58	0.88	0.86
hSQ001000	84548	1.72	1.28	1.77	1.96	2.23	2.07
hSQ001002	56947	0.04	0.43	0.66	0.38	0.61	0.23
hSQ001004	79075	-0.98	-1.65	-1.33	-0.99	-0.83	-0.97
hSQ001006	3840	-0.37	-0.34	-0.57	0.59	1.49	1.03
hSQ001014	9100	2.01	1.17	1.39	0.71	0.67	0.62
hSQ001015	8507	1.16	1.81	2.26	1.74	1.32	1.48
hSQ001018	9616	0.13	0.17	-0.06	-0.15	0.01	-0.24
hSQ001019	284611	-0.67	-1.89	-1.74	-1.25	-1.59	-1.42
hSQ001021	7531	0.42	0.18	0.3	-0.16	-0.23	-0.39
hSQ001023	440222	0.24			0.69	2.2	0.78
hSQ001026	5427	0.06	-0.45	-0.13	-0.44	-0.46	-0.49
hSQ001028	389674	2.07	-0.04	-0.55	-0.21	0.99	0.59
hSQ001032	553115::23578	-1.35	-1.36	-1.41	-1.07	-1.44	-1.13
hSQ001033	439982	-0.74	-1.05	-1.24	1.03	1.09	0.62
hSQ001034	8655	0.52	-0.16	-0.05	-0.23	0.62	0.35
hSQ001036	1104::8420	-0.67	-0.2	-0.09	-0.5	-1.03	-0.99
hSQ001037	402120	0.27	0.05	-0.26	0.19	-0.37	-0.24
hSQ001039	83640	-0.22	-0.87	-0.95	-1.63	-1.14	-1.07
hSQ001040	23273	3.11	1.99	2.01	3.54	4.27	3.61
hSQ001041	51501	-1.38	-1.36	-1.41	-0.96	-1.53	-1.27
hSQ001042	6165	2.62	0.7	0.44	0.6	1.32	1.46
hSQ001048	57706	-0.22		-0.26		-3.78	-0.41
hSQ001051	25847	0.11	-1.91e-08	0.53	0.62	1.12	0.69
hSQ001053	54800	0.13	-1.23	-1.11	2.37	2.81	2.3
hSQ001055	57089	1.01		-0.03	-0.65	0.34	-0.05
hSQ001059	22836	-1.39	-1.68	-1.34	-1.32	-1.75	-1.66
hSQ001061	25926	-0.68	-1.19	-1.35	-0.74	-1.2	-0.97
hSQ001064	81831	2.72	4.12	3.67	2.78	3.53	3.18
hSQ001065	84186	-0.47	0.59	-0.31	-0.66	-0.5	-0.97
hSQ001068	54462	2.79	3.63	3.67	3.1	3.85	3.38
hSQ001069	23169	0.63	0.84	0.71	-0.14	0.21	0.07
hSQ001077	154467	-0.22	-0.39	-0.53	-0.15	-0.14	5.96e-09
hSQ001084	3398	1.29	1.49	0.95	0.97	1.01	1.07
hSQ001096	85406	-0.59	-0.53	-0.22	-0.42	-0.93	-0.56
hSQ001102	8237	-0.06	-0.34	-0.41	-0.4	-0.63	-0.27
hSQ001105	5546	-0.54	-1	-1.18	-0.43	-0.7	-0.28
hSQ001106	11321	-0.58	-1.24	-1.32	-0.64	-0.52	-0.34
hSQ001111	3313	-0.83	-0.83	-1.11	-0.61	-1.1	-0.81
hSQ001112	3685	-0.92	-1.6	-2.08	-1.97	-1.25	-1.7
hSQ001115	440576	-0.49	-0.92	-1.06	-0.42	-0.56	-0.34
hSQ001119	256112	1.17	0.98	0.91	0.34	0.16	0.23
hSQ001120	84976	2.37	2.52	2.57	5.53	4.68	4.94
hSQ001124	23255	2.52	2.7	2.74	3.16	3.12	2.83
hSQ001126	51463	-0.98	-1.5	-1.34	-1	-1.24	-1.13
hSQ001137	399664	-0.28	0.19	0.68	0.14	-0.31	5.96e-09
hSQ001140	403	1.06	0.07	0.5	-0.04	-0.27	-0.25
hSQ001147	23020	2.28	1.3	1.89	2.03	1.79	1.71
hSQ001148	5333	2.36	1.89	2.49	1.98	1.35	1.4
hSQ001151	10014	-0.62	-1.67	-1.26	-1.22	-1.07	-1.07
hSQ001153	164	0.75	1.19	1.09	0.11	0.44	0.26
hSQ001155	6207	2.08	1.33	0.9	0.52	1.56	1.52
hSQ001158	10010	-1.19		-1.68	-3.47	-1.55	-1.64
hSQ001159	341511	-0.85	-0.54	-0.82	-0.95	-0.99	-0.68
hSQ001166	10585	-0.77	-1.79	-1.91	-2.01	-1.16	-0.7
hSQ001168	64118	-0.27	-0.09	-0.04	0.07	-0.24	-0.14
hSQ001170	6484	-0.9	-1.83	-1.58	-2.14	-1.63	-1.25
hSQ001172	6510	-0.4	-0.08	-0.23	0.12	-0.26	-0.17
hSQ001173	440673	-0.86		-1.51	-1.39		-1.01
hSQ001175	8890	-1.53	-1.74	-1.51	-1.58	-1.57	-1.34
hSQ001176	375056	-0.68	-0.55	0.28	0.45	-0.56	-0.15
hSQ001179	7855::81561	2.07	2.24	2.62	2.52	3.04	2.74
hSQ001180	10765	2.44	2.54	2.57	1.48	1.76	1.52
hSQ001186	11270	0.11	-0.03	-0.03	-0.33	0.01	0.09
hSQ001189	858	0.14	-0.68	-0.13	-2.24	-1.11	-1.43
hSQ001192	55746	-0.88	-1.46	-1.16	-1.2	-1.5	-1.52
hSQ001193	92140	-0.05	-0.09	-0.22	9.54e-09	0.24	-0.05
hSQ001198	84292	0.34	0.75	1.1	0.53	0.37	0.64
hSQ001200	10489	0.19	0.13	0.49	0.5	0.56	0.7
hSQ001202	4802	-0.5	-0.96	-0.82	-1.26	-0.82	-0.53
hSQ001203	5834	0.28	1.11	1.55	1.37	0.35	0.84
hSQ001206	613037::388231	-0.82	0.58	0.25	-0.19	-0.65	-0.77
hSQ001207	10695	0.72	0.75	1.24	0.75	0.04	0.2
hSQ001208	221895	3.98	4.55	5.13	4.32	3.97	3.92
hSQ001212	5977	0.33	-0.25	-0.14	-0.11	0.16	0.26
hSQ001215	25874	3.79	1.8	2.03	0.79	1.19	1.1
hSQ001217	3836	0.48	0.51	0.92	0.59	0.82	0.57
hSQ001220	3688	1.89	1.85	1.54	5.49	5.52	5.49
hSQ001222	7184	0.32	0.21	0.12	-0.03	0.11	0.34
hSQ001223	79637	-0.25	-0.52	-0.14	1.17	0.35	0.57
hSQ001224	64769	1.73	0.76	0.16	0.03	1.23	0.82
hSQ001225	134957	2.37	2.79	3.11	1.94	1.78	1.7
hSQ001229	22894	0.34	-0.29	-0.42	2	2.48	1.95
hSQ001230	267004	-2.63	-2.06	-2.32	-1.82	-4.93	-3.68
hSQ001231	51075	-0.43	-0.97	-1.12	-0.21	-0.59	-0.15
hSQ001234	10286	-0.97	-0.78	-0.99	-0.75	-1.11	-0.88
hSQ001236	483	1.68	0.8	0.72	0.24	1.38	0.89
hSQ001240	441925	-2.82		-1.89	-3.98	-2.01	-1.49
hSQ001241	6203	-0.33	-0.49	-0.62	-0.68	0.51	0.54
hSQ001245	79086	-0.33	-0.94	-1.05	-0.38	-0.31	-0.07
hSQ001246	3916	0.11	0.22	0.34	0.03	-0.06	5.96e-09
hSQ001248	81618	-1.2	-1.52	-1.19	-3.18	-2.47	-1.72
hSQ001250	150962	2.5	1.46	1.74	3.25	3.61	3.31
hSQ001251	55013	-0.41	-1.62	-0.99	-0.53	-0.58	-0.98
hSQ001252	113201	-0.11	-0.93	-0.06	-0.39	-0.68	-0.82
hSQ001254	191	1.17	0.54	0.51	1.02	0.59	0.9
hSQ001256	54888	-0.12	0.18	-0.01	1.37	1.79	1.66
hSQ001257	54469	-0.47	-0.06	-0.21	-0.73	-0.58	-0.74
hSQ001262	441408	1.83	1.05	1.24	0.77	1	0.87
hSQ001265	84928	1.13	0.54	-0.21	-0.44	1.58	0.73
hSQ001269	54407	0.84	-0.33	-1.01	-0.48	0.2	-0.37
hSQ001272	144577	-0.67	-1.37	-1.26	-1.28	-1.34	-1.22
hSQ001274	6636	-0.24	-0.73	-0.74	-0.46	-0.34	-0.06
hSQ001275	23438	2.35	2.1	2.16	1.56	1.56	1.4
hSQ001276	29127	-0.59	-0.94	-0.1	-0.51	-0.51	-0.45
hSQ001278	27020	-0.78	-0.43	-0.88	-0.46	-0.79	-0.56
hSQ001280	28958	0.28	0.15	-0.04	-0.06	0.1	0.21
hSQ001284	29968	2.99	1.33	1.3	0.62	1.02	0.72
hSQ001286	387628	2.23		0.54		2.23	1.42
hSQ001289	4738	-0.78	-1.77	-1.28	-4.53	-1.6	-1.13
hSQ001291	57678	-1.09	-0.17	-0.35	0.82	-0.16	0.09
hSQ001293	7321	-0.17	-0.38	-0.32	-1.27	-0.95	-1.04
hSQ001298	4211	1.52	0.75	0.75	-0.16	0.31	0.1
hSQ001301	80003	1.64	0.47	0.98	0.81	-0.24	0.07
hSQ001307	84525	1.02	-1.03	-1.2	0.25	1.51	0.84
hSQ001309	10994	-1.62	-3.22	-3.01		-3.04	-1.71
hSQ001310	4728	-0.4	-0.61	-0.89	-0.84	-0.42	-0.17
hSQ001312	3954	1.26	1.77	2.07	2.31	2.01	1.99
hSQ001314	5366	-0.8	-0.78	-1.12	-0.95	-1.12	-0.84
hSQ001317	7181	0.51	1.08	1.36	0.37	0.07	-0.06
hSQ001318	27325	2.11	2	1.89	1.59	2.32	1.75
hSQ001324	10849	-0.54	0.33	0.53	0.02	-0.09	0.2
hSQ001326	6731	0.77	0.42	0.03	-0.3	0.24	-0.13
hSQ001329	55892	1.02	1.34	1.49	0.52	-0.1	0.07
hSQ001331	120	-1.32	-1.12	-1.54	-1.93	-1.35	-1.3
hSQ001333	9871	1.85	0.95	0.94	0.25	0.45	0.34
hSQ001343	1760	1.37	1.81	2.47	1.41	0.89	1.13
hSQ001348	9533	0.37	0.34	0.21	0.11	-0.14	0.32
hSQ001349	2065	2.38		2.57		2.08	1.3
hSQ001354	163033	-0.1	-0.52	0.2	2.69	1.96	2.22
hSQ001355	90204	0.44	0.48	0.81	0.1	-0.31	-0.16
hSQ001356	7386	-0.52	-0.94	-1.18	-0.38	-0.82	-0.61
hSQ001358	10362	-0.56	-1.03	-0.48	-0.88	-1.02	-0.67
hSQ001361	1459	-0.46	-1.36	-0.42	-0.81	-2.17	-1.19
hSQ001367	343153	0.77	0.33	-0.66	-0.58	0.18	0.36
hSQ001373	81	1.57	1.52	1.39	2.82	2.62	2.63
hSQ001376	79102	0.86	0.92	1.51	0.75	0.52	0.83
hSQ001378	4861	0.38	0.51	0.82		-1.15	-0.79
hSQ001383	8496	-0.01	0.61	-0.76	-0.59	0.03	-0.51
hSQ001385	25898	2.75	2.39	2.4	1.63	1.21	1.31
hSQ001386	11332	2.04	1.48	1.76	1.5	1.26	1.55
hSQ001389	1459	0.83	0.24	0.71	0.8	0.06	0.32
hSQ001397	26152	-0.51				-2.42	-2.47
hSQ001399	9054	-0.73	-1.35	-1.23	-0.76	-1.03	-0.96
hSQ001408	27122	3.18		3.3		2.13	1.58
hSQ001410	79169	-0.62	-0.22	0.39	0.13	-0.59	-0.19
hSQ001411	80305	-0.38	-2.05	-0.67	-4.64	-1.26	-0.98
hSQ001412	57418	-0.84	-0.96	-1.13	-0.43	-0.95	-0.64
hSQ001414	6429	0.14	0.95	1.16	0.61	0.23	0.37
hSQ001415	3021	1.07	1.24	1.5	0.72	0.01	0.22
hSQ001416	57110	0.91	0.41	0.33	0.07	-0.16	-0.34
hSQ001419	56853	-1.07		-1	-2.26	-4.72	-3.71
hSQ001420	79629	1.49	1.33	2.08	1.92	0.97	1.41
hSQ001424	22905	-1.07	0.83	0.02	0.14	-0.35	-0.23
hSQ001428	91833	4.13	3.45	3.63	2.01	1.96	2
hSQ001429	114984	-0.86	-1.03	-1.46	-1.68	-1.96	-1.5
hSQ001433	163	-0.46	-1.42	-1.03	-0.59	-1.67	-1.24
hSQ001435	26094	-1.86	-1.35		-0.85	-1.39	-1.19
hSQ001440	85236	-0.35	-0.54	-0.75	-0.15	-0.44	-0.19
hSQ001446	55658	-1.04	-1.48	-0.94	-1.99	-1.38	-1.13
hSQ001448	467	-1.44	-2.08	-1.93	-1.45	-1.94	-1.3
hSQ001451	8834	-1.03	-3.7	-2.38	-2.03	-1.67	-1.38
hSQ001454	64149	-1.15	-1.66	-1.61	-1.37	-1.64	-1.64
hSQ001461	64779	1.54	1.32	1.84	4.19	4.1	3.69
hSQ001462	3308	-0.49	-0.37	-0.32	-0.06	-0.16	-0.02
hSQ001466	8574	-1.01	-1.35	-0.77	-1.02	-0.89	-0.75
hSQ001467	374882	-0.63	-0.78	-0.81	-0.44	-0.13	-0.14
hSQ001468	54386	0.81	1.06	1.04	0.83	1.21	1.04
hSQ001469	440392	0.97	0.9	0.95	0.82	0.28	0.06
hSQ001472	1329	-0.28	-0.7	-0.74	-0.28	-0.57	-0.46
hSQ001473	55872	0.98	0.05	-0.44	-0.78	0.17	-0.25
hSQ001482	64754	-0.61	-1.23	-0.99	-0.55	-0.43	-0.49
hSQ001485	11200	-1.07	-1.68	-1.7	-1.12	-1.32	-1.07
hSQ001487	51552	2.02	1.83	2.11	0.94	0.92	0.54
hSQ001488	284349	0.59	1.18	2.13	2.4	2.81	2.32
hSQ001491	6167	0.48	-0.67	-0.42	-0.06	0.06	0.3
hSQ001493	5881	-0.79	-0.95	-0.98	-0.78	-1.11	-0.73
hSQ001494	196483	1.9	2.61	3.18	1.76	1.5	1.64
hSQ001508	3163	2.42	2.79	3.67	2.57	1.96	2.48
hSQ001514	6605	1.03	0.57	0.62	0.53	1.16	0.81
hSQ001515	64216	-1.64	-2.3	-1.92	-1.55	-2.06	-1.85
hSQ001517	79810	0.04	0.05	-0.47	-0.69	-0.31	-0.46
hSQ001519	55706	1.68	1.15	0.94	1.99	3.1	2.53
hSQ001520	161742	-0.67	-0.52	-0.03	-0.64	-0.12	-0.39
hSQ001521	9987	0.62	0.6	-0.2	0.25	0.52	0.59
hSQ001527	1660	-1.66	-1.76	-1.95	-1.27	-1.85	-1.29
hSQ001528	402340	-3.03	-2.9	-2.55	-2.85	-3.35	-2.88
hSQ001529	6575	3.36	3.23	3.2	2.24	2.59	2.7
hSQ001533	91942	-1.08	-1.51	-1.72	-0.73	-1.05	-0.92
hSQ001534	93653	1.39	-2.6	-0.28		0.48	0.15
hSQ001535	10397	3.83	3.73	3.53	2.97	3.36	3.28
hSQ001537	157506	0.91	0.32	0.94	4.16	3.98	3.96
hSQ001539	339047	0.91	0.13	0.54	0.5	0.15	0.03
hSQ001540	158511	-0.41	-0.7	-1	-3.88	-1.29	-1.41
hSQ001558	55917	-0.6	-1.18	-0.97	-1.57	-1.37	-1.5
hSQ001559	11140	-0.64	-0.55	-0.77	-0.32	-0.68	-0.29
hSQ001565	284942	-0.41	-0.87	-1.51	-1.13	-0.18	-0.78
hSQ001569	51559	1.53	2.33	2.65	1.67	1.37	1.47
hSQ001571	92912	-0.85	-1.32	-0.31	-0.28	-0.94	-0.6
hSQ001574	400960	0.17	-1.91e-08	0.35	2.41	2.74	2.74
hSQ001575	83608	2.42	1.84	2.21	1.16	1.07	0.96
hSQ001576	3625	0.9		1.73	0.42	-0.29	0.77
hSQ001578	83903	0.3	0.3	0.03	-0.17	0.17	5.96e-09
hSQ001579		2.57	2.24	2.55	2.69	3.41	2.98
hSQ001580	83937	2.98		2.21		0.44	1.09
hSQ001582	11319	-0.88	-1.78	-1.48	-1.32	-1.56	-1.14
hSQ001586	10580	0.87	0.12	0.69	-1.43	-0.51	-1.84
hSQ001587	79022	-0.39	-0.9	-1.5	-0.63	-0.71	-0.33
hSQ001589	84920	-1.69	-1.56	-1.92	-1.48	-1.46	-1.79
hSQ001591	401904	1.15	0.04	-0.46	-0.32	0.78	0.69
hSQ001592	8496	0.35	0.14	-0.61	-0.35	0.05	-0.28
hSQ001603	54206	0.06	0.63	-0.02	-0.84	0.28	0.02
hSQ001605	79066	0.12	1	1.71	1.98	1.2	1.22
hSQ001608	9659	-0.61	-1.22	-0.67	-0.79	-1.15	-0.9
hSQ001609	3014	-0.24	0.22	0.16	0.58	0.24	0.5
hSQ001611	80851	1.72	2.58	3.11	2.73	2.14	2.24
hSQ001617	1022	-1.44	-1.84	-2.2	-1.51	-1.79	-1.48
hSQ001619	51076	3.25	2.08	2.1	1.18	1.88	1.39
hSQ001629	10424	-0.97	-1.86	-1.52	1.13	1.31	1.24
hSQ001630	51626	2.53	2.16	2.22	1.03	0.59	0.62
hSQ001632	442158	-0.35	-0.26	-0.54	-0.24	-0.59	-0.28
hSQ001634	442441	1.14	0.75	1.31	0.65	0.44	0.26
hSQ001635	6296	1.2		0.4		-0.01	-1.1
hSQ001637	285321	0.91	0.96	1.82	0.79	-0.26	0.11
hSQ001639	388579	-0.19	-0.23	-0.71	-0.08	-0.31	-0.11
hSQ001642	221362::730101	-0.23	-1.93	-1.24	-1.22	-1.04	-1.2
hSQ001649	126170	0.13	-0.55	-0.15	-0.08	-0.23	-0.01
hSQ001651	5901	3.08	1.5	1.45	1.06	2.21	1.81
hSQ001653	29087	-0.27	-1.16	-0.65	-0.97	-0.91	-0.6
hSQ001655	256355	0.87	0.06	0.12	0.43	0.56	0.65
hSQ001657	5430	-0.37	-0.54	-0.41	-0.63	-0.45	-0.43
hSQ001658	54832	-0.2	-0.63	-0.82	-1.37	-1.21	-1.38
hSQ001659	5111	0.78	0.27	0.08	0.11	-0.45	-0.26
hSQ001664	7533	-0.41	-0.5	-0.75	-0.28	-0.78	-0.57
hSQ001668	3078	-1.82		-5.45		-5.97	-3.73
hSQ001670	24140	-0.33	-0.64	-0.54	1.85	1.38	0.99
hSQ001672	896	0.23	0.4	0.48	1.06	0.67	0.99
hSQ001675	8649	-0.15	-0.52	-0.72	-0.79	-0.56	-0.7
hSQ001676	440548	-0.98	-2.06	-1.23	-0.7	-1.15	-1.14
hSQ001681	4566::4568	-0.97	-0.03	-0.25	0.04	0.04	-0.2
hSQ001683	317649	1.14	0.64	0.43	0.19	0.85	0.31
hSQ001696	221935	1.81		0.03		-0.68	-0.65
hSQ001699	79017	-0.46	-0.81	-0.76	-0.47	-0.71	-0.69
hSQ001705	51095	-2.11	-2.64	-2.41	-1.79	-2.37	-2.09
hSQ001706	150291	-0.75	-3.12	-0.09	-0.69	-1.68	-1.13
hSQ001716	6141	1.13	-0.28	-0.56	0.08	0.42	0.68
hSQ001721	1978	3.2	1.64	2.37	2.07	2.24	2.46
hSQ001722	90480	-0.94	-0.53	-1.03	-0.34	-0.71	-0.42
hSQ001724	54892	-0.91	-0.85	-1.07	-0.45	-0.68	-0.74
hSQ001725	55696	1.07	1.25	1.11	1.81	2.22	1.92
hSQ001726	6130	3.29	1.42	0.68	0.63	2.18	1.92
hSQ001729	644823::442573	-0.33	-1.54	-1.27	-2.28	-1.2	-1.27
hSQ001731	27335	0.09	-0.57	-0.91	-0.7	-0.25	0.04
hSQ001734	25836	-0.54	-0.88	-0.89	-1.02	-1.12	-0.91
hSQ001736	53838	0.95	1.98	2.72	2.21	1.37	1.74
hSQ001737	401522	2.04	0.8	1.73	0.94	0.11	0.32
hSQ001738	2923	-0.62	-0.17	-0.79	0.05	-0.38	-0.22
hSQ001739	4867	-1.33			-1.7	-2.53	-1.6
hSQ001740	84140	-2.25		-2.57	-3.91		-3.15
hSQ001741	51503	-0.42	-0.21	0.09	-0.11	-0.39	-0.31
hSQ001742	283651	-1.28	-2.06	-1.41	-2.73	-1.43	-1.23
hSQ001743	64577	1.4		1.06	0.23	-0.19	-0.98
hSQ001747	6166	1.89	1.06	0.17	0.51	1.17	1.18
hSQ001749	57650	2.35	0.92	-0.23	-0.66	2.29	1.61
hSQ001751	4891	-0.24	-0.09	-0.05	-0.76	-1.43	-0.77
hSQ001753	51067	-0.39	-0.48	-0.6	-0.47	-0.61	-0.45
hSQ001763	51192	1.24	0.2	-0.39	-0.12	0.26	-0.07
hSQ001768	8454	0.18	0.17	0.63	9.54e-09	-0.53	-0.27
hSQ001769	8601	2.45	1.91	2.09	0.78	1.33	0.87
hSQ001770	378805	0.79	-0.72	-0.29	-1.15	-0.06	-0.55
hSQ001774	8544	3.8	1.46	1.35	1.31	1.33	1.21
hSQ001780	387882	-0.33	-0.26	-0.13	-0.53	-0.7	-0.71
hSQ001783	23155	-0.12	-0.79	-0.42	-0.62	-0.69	-0.41
hSQ001800	112770	-0.42	-0.96	-1.08	0.17	-0.53	0.04
hSQ001804	79882		-0.14	0.32	1.18	1.7	1.18
hSQ001808	4170	-0.84	-0.67	-0.48	-0.92	-1.23	-0.87
hSQ001810	57348	2.01	3.94	3.31	4.22	1.88	1.83
hSQ001811	6141	-0.08	0.34	-0.25	0.2	0.38	0.48
hSQ001813	79665	0.69	0.18	0.13	1.12	0.95	0.88
hSQ001817	5188	-0.72	-1.23	-1.59		-2.92	-3.98
hSQ001818	170463	0.9	0.11	0.74	0.78	-0.06	0.63
hSQ001820	158381	-0.93	-1.42	-1.58	-1.19	-1.39	-1.18
hSQ001821	379025	-0.37	-0.92	-1.07	-0.51	-0.6	-0.58
hSQ001822	81554	-1.41	-1.54	-1.79	-1.83	-2.07	-1.68
hSQ001823	10939	-0.92	-2.18	-1.09	-1.46	-1.54	-1.18
hSQ001826	91392	0.88	1.22	1.88	1.71	1.95	1.59
hSQ001827	25936	-1.57	-1.95	-1.53	-1.19	-1.6	-1.27
hSQ001829	51447	-1.05	-0.89	-0.88	-0.8	-1.12	-0.75
hSQ001830	7503	-1.81	-1.03	-1.72	-1.38	-0.91	-1.36
hSQ001831	2483	-0.99	-1.91	-1.36	-1.15	-0.9	-1.03
hSQ001832	6173	3.78	1.21	1.46	0.55	2.11	1.79
hSQ001833	304	0.57	0.51	0.56	0.27	0.09	0.31
hSQ001836	439967	-0.62	-1.06	-0.75	-1.23	-1.56	-1.01
hSQ001838	441866	1.67	0.43	0.05	0.26	1.1	0.96
hSQ001839	800	-2.02	-3.53	-3.02	-2.18	-4.32	-1.88
hSQ001840	80153	1.32	1.84	2.55	1.8	1.41	1.54
hSQ001841	51028	-0.26	0.1	-0.09	-0.57	-0.2	-0.4
hSQ001842	4116	-1.12	-1.11	-1.43	-0.91	-1.22	-0.85
hSQ001853	2965	-0.68	0.3	0.58	-0.13	-0.98	-0.88
hSQ001854	79158	1.75	1.37	1.37	1.92	2.12	1.81
hSQ001856	1211	0.26	0.05	-0.03	-0.06	-0.13	0.12
hSQ001858	1537	0.75	0.11	0.55	0.37	0.11	0.42
hSQ001859	54856	0.4		0.75		-0.31	-0.25
hSQ001860	27295	-0.93	-1.38	-0.65	-1.54	-1.41	-1.36
hSQ001867	10797	0.99	0.02	0.44	0.15	0.21	0.39
hSQ001874	11031	0.73	0.11	0.35	2.25	2.4	2.3
hSQ001882	23163	3.13	4.77	5.32	4.32	3.81	4.19
hSQ001883	391809	-0.63	-0.65	-1.3	-0.83	-1.41	-1.14
hSQ001885	1660	-2.84	-5.44	-3.99	-2.67	-6.33	-2.65
hSQ001886	79140	-0.6	-1.27	-0.56	-1.17	-1.02	-0.9
hSQ001892	26512	1.61	2.35	2.43		2.5	2.08
hSQ001899	10076	-0.08	1.89	0.42	0.99	-0.14	0.2
hSQ001908	5710	-0.08	-0.2	-0.84	-0.13	-0.31	0.09
hSQ001910	5727	0.9	-0.43	-0.1	-0.57	0.13	-0.29
hSQ001911	5464	2.55	0.9	0.9	0.21	0.87	0.65
hSQ001912	1434	-0.69	-1.85	-1.64	-0.7	-1.37	-0.92
hSQ001920	9603	-0.93	-1.42	-0.97	-1.88	-1.93	-2.23
hSQ001922	27238	1.82	1.94	2.35	2.64	2.4	2.42
hSQ001923	51538	-0.41	-0.13	-0.23	-0.08	-0.47	-0.38
hSQ001933	162632	-0.21	-1.15	-0.9	-2.16	-4.17	-1.29
hSQ001935	6629	-1.41	-1.1	-1.55	-1.09	-1.4	-1.21
hSQ001939	145767	1.51	-0.08	-0.19	-0.19	0.3	0.3
hSQ001940	51042	0.03	0.29	0.61	0.7	-0.1	0.12
hSQ001944	10138	-0.06	0.34	-0.06	-0.22	0.09	-0.23
hSQ001949	9218	-0.84	-1.54	-1.02	-1.02	-1.33	-0.95
hSQ001950	11345	-1.03	-1.08	-1.23	-0.9	-1.1	-0.89
hSQ001952	5201	-0.81	-1.37	-1.16	-1.04	-1.29	-1.09
hSQ001953	5202	-0.14	-0.37	0.14	-0.2	-0.29	-0.13
hSQ001956	58505	-0.04	-0.92	-1.76	-0.62	1.29	0.78
hSQ001958	2768	4.02	3.59	3.74	5.15	5.65	5.2
hSQ001959	10227	-0.97	-2.25	-1.73	-3.89	-1.81	-1.35
hSQ001960	55245	-1.16	-1.58	-2.14	-1.34	-1.28	-0.98
hSQ001961	157567	3.79	3.08	3.08	1.73	1.92	1.64
hSQ001962	55161	-1.1	-0.59	-0.4	-0.34	-0.79	-0.72
hSQ001963	1945	-0.8	0.66	-0.66	-0.16	-1.49	-1.16
hSQ001966	129831	-1.69	-1.98	-2.15	-1.45	-1.98	-1.86
hSQ001967	283464	2.45	2.27	2.32	4.28	4.53	4.12
hSQ001969	51347	-1.03		-0.62	-2.68	-1.3	-1.01
hSQ001971	54801	-1.91	-2.48	-2.75	-1.82	-2.93	-2.28
hSQ001972	8536	-0.81	-1.27	-1.18	-0.85	-1.13	-0.78
hSQ001975	389385	-0.94	-2.84	-1.66	-1.84	-1.93	-1.11
hSQ001978	81562	-0.76	-0.53	-0.71	2.53	2.18	2.04
hSQ001979	29068	-2.41	-3.86	-2.46	-2.24	-2.9	-2.36
hSQ001980	9099	2.4	2.75	2.87	5.1	4.77	4.99
hSQ001982	9221	-0.77	-0.69	-0.44	-0.3	-0.82	-0.43
hSQ001988	285971	0.21	0.39	0.59	-0.05	-0.66	-1.14
hSQ001991	23170	1.57	2.45	3.07	2.13	1.05	1.6
hSQ001997	344371	-1.09	-1.1	-1.02	-0.61	-1.05	-0.84
hSQ001998	440085	0.25	0.36	0.08	0.26	0.32	0.48
hSQ002000	135295	0.45	0.42	1.04	0.5	0.06	-0.03
hSQ002003	64965	-1.33	-1.91	-2.06	-1.77	-1.39	-1.08
hSQ002005	85007	-0.4	-1.21	-1.26	-2.44	-1.57	-1.12
hSQ002010	501	-0.44	-1.06	-1.02	-0.17	-0.51	-0.32
hSQ002021	6883	-0.69	-0.91	-1.2	-0.88	-0.86	-0.54
hSQ002025	147172	-0.06	0.07	0.16	0.73	1.34	0.95
hSQ002026	51602	-0.91	-0.67	-1.4	-0.67	-0.94	-0.64
hSQ002033	57510	3.49	2.22	2.66	1.78	1.39	1.55
hSQ002036	84769	-0.18	0.05	0.51	0.12	-0.47	-0.19
hSQ002038	286256	0.56		1.6		0.19	0.32
hSQ002040	6829	-0.78	-0.86	-1.09	-0.74	-1.02	-0.71
hSQ002044	57175	0.07	0.27	0.89	0.53	-0.52	-0.05
hSQ002047	9455	-1.13	-1.62	-0.66	-2.28	-2	-2.17
hSQ002048	94239	0.82	0.41	0.32	0.37	0.12	0.32
hSQ002049	55357	2.64	2.92	4	2.54	1.82	2.3
hSQ002052	125150	1.79	1.28	1.68	0.93	1.11	1.13
hSQ002059	7704	1.38		3.37		2.24	2.9
hSQ002061	5499	-0.31	-0.28	-0.44	-0.17	-0.52	-0.29
hSQ002070	5032	-1.36	-1.62	-1.91	-3.32	-2.35	-1.96
hSQ002078	64975	-0.44	-0.22	-0.39	-0.14	-0.46	-0.25
hSQ002079	64753	-0.76		-0.55	-1.15	-3.12	-1.28
hSQ002080	51465	0.88	1.72	1.44	0.57	0.39	0.4
hSQ002082	284029	0.27	-0.65	-0.25	-1.19	-0.91	-2.22
hSQ002083	9526	-0.77	-0.44	-0.64	-0.28	-0.62	-0.46
hSQ002085	285368	-0.24	-0.82	-0.04		-1.43	-1.2
hSQ002087	83463	-0.71	-0.87	-1.47	-2.04	-2.36	-2.31
hSQ002088	5376	-0.14	0.28	0.81	0.5	0.27	0.36
hSQ002092	10449	-1.05	-1.48	-1.51	1.57	0.63	0.68
hSQ002093	1024	-1.03	-1.89	-1.62	-1.97	-1.68	-1.2
hSQ002110	7584	-1.05	0.2	0.89	1.11	0.27	0.47
hSQ002115	5442	2.21	1.7	2.36	1.71	0.98	1.39
hSQ002118	27068	-0.61	-1.05	-0.85	-0.41	0.14	-0.21
hSQ002120	84133	2.48	2.27	2.36	2.07	3.34	2.88
hSQ002124	10988	0.29	0.14	-0.65	-0.16	0.01	0.13
hSQ002126	55215	1.1	0.41	0.27	0.2	-0.09	0.06
hSQ002127	7558::7582	-1.42	-2.64	-2.17	-3.91	-3.52	-3
hSQ002129	4150	-0.53	1.4	-0.08	0.62	-0.64	0.01
hSQ002131	5193	0.5	0.53	0.45	0.1	0.15	0.12
hSQ002135	283412	1.59	0.83	0.46	0.45	0.69	0.76
hSQ002138	55004	-1.03	-2.21	-1.37	-1.27	-1.29	-1.2
hSQ002140	57018	-0.74	-0.73	-0.57	-0.84	-0.96	-0.76
hSQ002142	4839	-0.21	-0.66	-0.48	-0.19	-0.38	-0.12
hSQ002143	63027	1.87	1.48	2.38		0.36	0.73
hSQ002148	6470	0.51	0.42	0.83	0.03	-0.6	-0.27
hSQ002149	53340	-0.57	-1.79	-0.46	0.09	-0.08	-0.3
hSQ002150	10102	-0.81	-0.9	-0.95	-0.68	-0.42	-0.42
hSQ002152	5886	-0.64	-0.31	-0.08	-0.16	-0.38	-0.29
hSQ002154	55556	-0.71		-0.99	-1.7	-1.44	-1.49
hSQ002162	9978	0.18	-0.27	-0.78	-0.37	-0.5	-0.27
hSQ002164	6456	0.11	0.4	-0.13	-0.4	-0.52	-0.53
hSQ002166	1737	-0.75	-1.39	-1.59	-1.25	-0.97	-0.64
hSQ002168	389816	-0.38	0.75	0.03	3.81	3.34	3.68
hSQ002179	6633	-1.1		-1.15	-2.41	-2.51	-1.17
hSQ002181	220906	-0.54	0.01	0.14	-0.33	-0.69	-0.5
hSQ002184	8792	0.4		0.23		-1.1	-0.5
hSQ002188	252983	-1.98	-5.35	-2.46	-3.84	-2.41	-2.68
hSQ002190	3308	-1.01	-0.84	-1.16	-0.42	-0.83	-0.64
hSQ002199	90288	0.69				-1.21	-1.81
hSQ002202	57156	0.36		0.53		2.93	2.74
hSQ002204	5691	-0.87	-0.81	-1.12	-0.53	-0.78	-0.47
hSQ002209	64924	-2.01	-6.52	-2.65	-2.63	-4.12	-3.22
hSQ002211	55779	-0.08	-0.02	0.41	0.43	0.48	-0.05
hSQ002215	9726	0.16	1.76	1.37		-0.88	-0.73
hSQ002217	1994	0.02	-0.57	-0.65	-0.08	-0.21	0.22
hSQ002219	143888	-1.82	-2.92	-2.91	-1.83	-2.02	-1.67
hSQ002220	85007	-0.38	-2.07	-1.31	-2.77	-2.02	-1.89
hSQ002225	55657	0.4	0.98	1.49	0.96	0.46	0.8
hSQ002228	90407	-0.91		-1.43	-0.47	-1.64	-1.1
hSQ002241	26233	-1.64	-1.51	-1.5	-1.84	-2.12	-1.18
hSQ002244	83460	-0.23	-0.29	-0.29	-0.15	-0.53	-0.21
hSQ002246	7453	0.5	0.03	0.23	2.44		1.98
hSQ002250	8417	-0.78	-1.13	-0.92	-0.91	-0.39	-0.52
hSQ002253	118472	-0.97	-1.06	-0.75	-0.45	-0.92	-0.82
hSQ002261	1363	-1.23	-1.89	-1.66	-1.4	-1.67	-1.65
hSQ002265	127933	0.75	3.27	1.8	1.67	1.01	0.95
hSQ002269	442209	1.68	0.55	0.91	0.42	0.98	0.83
hSQ002270	168850	-0.5	0.03	0.88	-1	-2.2	-1.4
hSQ002272	3312	0.93	1.21	0.86	0.59	0.9	0.99
hSQ002278	10664	0.09	1.04	1.11	-0.18	-0.4	-0.11
hSQ002283	140739	-1.4	-1.63	-1.52	-1.21	-1.38	-1.13
hSQ002285	64225	-0.02	0.19	0.45	0.15	-0.49	-0.18
hSQ002286	54764	-0.37	-0.36	-0.26	-0.41	-0.93	-0.71
hSQ002297	5690	-0.35	-0.42	-0.78	-0.47	-0.52	-0.22
hSQ002304	23148	1.29	1.79	2.36		2.7	2.47
hSQ002306	10867	1.07				-0.38	-1.09
hSQ002308	64852	1.3	2.39	2.81	2.17	1.24	1.68
hSQ002312		-1.07	-0.54	-0.44	-0.35	-0.54	-0.75
hSQ002313	6217	-1	-1.4	-1.62	-1.23	-1.25	-1.04
hSQ002315	91368	-1.64	-2.47	-1.43	-2.16	-1.98	-2.04
hSQ002317	85865	-1.69	-3.42	-2.12	-2.32	-2.41	-2.52
hSQ002320	55626	0.64	1.07	0.66	1.29	1.36	1.39
hSQ002324	79745	2.69	4.38	4.02	4.05	3.65	3.75
hSQ002328	59338	-0.8	-1.36	-1.02	-1.07	-1.32	-3.31
hSQ002329	80204	-2.08	-4.19	-1.5	-1.88	-2.09	-2.13
hSQ002331	54469	-1.64	-3.4	-2.5	-2.71	-2.46	-2.22
hSQ002341	29890	1.69	0.62	0.9	0.98	1.35	1.15
hSQ002342	11273	0.53		0.11		0.42	0.42
hSQ002344	7490	2.76	3.82	3.49	2.43	2.96	2.86
hSQ002346	10939	2.07	1.99	2.2	1.69	1.26	1.31
hSQ002348	92815	-0.74	-0.51	-0.76	-0.55	-0.7	-0.37
hSQ002354	79767	0.17		0.41		-0.29	-0.68
hSQ002356	57473	-0.82	-0.52	0.27	0.08	-1.08	-0.26
hSQ002361	10848	0.94	0.87	2.08	4.71	3.22	3.3
hSQ002362	341412	0.6	0.32	0.17	0.05	0.19	0.36
hSQ002363	2177	-0.63	-0.25	-0.97	-0.5	-0.66	-0.69
hSQ002366	58504	0.68	0.55	1.14	0.83	0.32	0.44
hSQ002368	64924	-1.24	-2.03	-1.44	-1.88	-2.27	-1.76
hSQ002371	2907	-1.06	-1.13	-1.35	-1.18	-1.42	-1.12
hSQ002373	977	-0.73	-0.3		2.28	1.33	1.79
hSQ002375	2593	-0.22				-2.8	-0.66
hSQ002382	9674	2.03	1.47	1.76	4.84	4.61	4.62
hSQ002386	10817	2.07	2.18	2.32	1.67	1.16	1.24
hSQ002387	57224	2.59	1.77	2.55	2.15	2.13	1.9
hSQ002389	10126	1.81	0.85	0.84	0.55	0.79	0.58
hSQ002390	26036	1.84	1.3	1.16	0.53	0.85	0.53
hSQ002391	5937::192137	-1.66	-1.44	-1.29	1.46	0.38	0.64
hSQ002393	80014	0.21	-0.68	-0.7	-0.41	0.58	-0.07
hSQ002402	55094	-0.18	-0.03	-0.07	-0.61	-0.39	-0.53
hSQ002405	64844	2.3	2.18	1.79	2.7	4	3.4
hSQ002408	23107	-1.16	-2.31	-1.73	-1.93	-1.42	-1.4
hSQ002412	6713	-1.15	-1.18	-0.85	-0.49	-0.98	-0.65
hSQ002413	200894	-1.25	-1.45	-1.05	-0.85	-1.41	-0.91
hSQ002414	388460	1.7	0.38	0.2	0.59	1.49	1.02
hSQ002415	55284	-0.36	-0.46	-0.22	-0.6	-0.95	-0.7
hSQ002420	84848	-0.16	0.42	1	0.52	-0.82	-0.86
hSQ002422	54802	-0.92	-1.55	-1.46	-1.66	-0.91	-0.73
hSQ002426	23312	-1.12	-1.48	-1.87	-1.71	-1.35	-1.6
hSQ002430	3508	-0.61		-0.84	-1.64	-2.57	-1.59
hSQ002438	2140	1.74	0.85	1.35	-1.52	0.01	-0.44
hSQ002439	2058	2.24	0.5	0.16	0.11	0.72	0.55
hSQ002440	160428	2.46	-0.1	0.37	-0.14	0.9	0.52
hSQ002450	24139	-0.16	-1.12	-0.41	-0.98	-0.57	-0.29
hSQ002452	84321	0.13	-0.42	-0.59	-0.1	-0.18	0.07
hSQ002453	26002	0.14	-0.09	-0.2	-0.41	-0.67	-0.32
hSQ002454	1622	1.04	0.37	0.24	0.01	0.13	0.26
hSQ002456	440001	-1.33	-1.79	-1.86	-1.92	-1.32	-1.46
hSQ002458	25816	-1.3	-1.97	-1.36	-1.74	-1.98	-1.95
hSQ002463	55631	2.13	1.17	0.97	2.4	3.97	3.23
hSQ002464	344729	1.19	0.02	0.66	0.03	-0.63	-0.75
hSQ002465	51019	-0.32	-0.66	-0.41	-0.9	-0.73	-0.64
hSQ002467	11041	-0.02	-0.4	-0.66	-0.33	-0.06	0.17
hSQ002469	10342	-0.02	-0.35	-0.69	0.05	0.04	0.09
hSQ002471	90459	1.83	2.87	3.26	1.58	1.89	1.79
hSQ002474	2054	2.74	2.8	3.01	6.03	6.21	5.87
hSQ002479	55319	-0.74	0.06	-0.64	-0.68	-0.73	-0.49
hSQ002480	25914	-0.91	-2.45	-1.67	-1.23	-2.33	-2.2
hSQ002481	10428	-1.01	-1.17	-1.42	-1.01	-1.31	-0.92
hSQ002483	5936	-0.85	-1.4	-1.26	-0.46	-0.88	-0.64
hSQ002488	400879	-1.58	-2.54	-1.66	-1.76	-2.93	-2.81
hSQ002491	81691	-1.31	-4.1		-3.06	-5.68
hSQ002493	25957	-0.35	1.38	0.78	0.37	0.29	0.11
hSQ002494	7468	1.73	1.88	2.26	1.32	1.67	1.51
hSQ002495	11101	-0.78	-2.01	-0.92	-0.84	-1.39	-2.52
hSQ002498	205	0.69	-0.27	-0.46	-0.69	-0.04	-0.54
hSQ002499	26150	0.75	1	1.22	0.1	0.28	5.96e-09
hSQ002502	57409	-0.24	-0.15	0.06	0.35	-0.11	5.96e-09
hSQ002507	50807	-0.34	0.46	0.9	0.17	0.04	-0.14
hSQ002508	3217	0.48	0.3	0.65	0.52	0.06	0.34
hSQ002511	50809	-0.77	-1.22	-1.48	-0.93	-0.65	-0.85
hSQ002512	11325	0.1	0.08	-0.16	9.54e-09	0.47	0.37
hSQ002515	7336	2.37	0.53	0.17	-0.3	0.76	0.38
hSQ002516	79635	1.16	1.38	1.5	4.96	5.24	4.85
hSQ002517	23028	-0.42	-1	-1.21	-0.41	-0.57	-0.15
hSQ002525	199857	-0.5	-1.19	-0.91	-0.82	-1.09	-0.87
hSQ002528	116496	3.19	1.92	2.59		3.61	3.22
hSQ002529	5830	0.98	1.13	1.38	1.12	0.71	1.1
hSQ002533	10971	1.75	0.22	0.11	0.23	1.46	1.15
hSQ002535	26140	-0.51	-0.81	-0.6	-0.7	-1.06	-0.86
hSQ002536	79850	3.54	4.05	4.82	6.31	5.45	5.78
hSQ002540	10159	1.83	0.5	0.47	0.42	0.79	0.28
hSQ002542	8165	-0.77	-1.27	-1.25	-0.59	-1.05	-0.58
hSQ002543	95	-0.21	-0.66	-0.42	0.21	0.21	0.41
hSQ002546	1649	2.12	1.53	1.76	1.06	1.17	1.24
hSQ002567	10052	-0.92	-2.67	-1.15	-1.01	-5.54	-5.02
hSQ002571	54536	2.75	2.2	1.65	0.84	1.85	1.46
hSQ002574	8636	-0.37	-0.43	-0.5	-0.47	-0.18	0.01
hSQ002576	55170	2.64	2.3	2.24	1.41	2.34	1.76
hSQ002577	4644	-0.93	-1.33	-1.51	-2.16	-3.17	-2.44
hSQ002579	56890	-0.82	-1.46	-1.4	-1.92	-1.52	-1.72
hSQ002583	51629	0.61	0.51	0.71	2.59	2.65	2.76
hSQ002587	517	0.11	-1.91e-08	-0.28	-0.32	0.42	0.49
hSQ002588	7247	0.25	0.01	0.11	-0.28	-0.37	-0.42
hSQ002589	400571	-0.25	-0.93	-0.82	-1.36	-0.75	-0.7
hSQ002591	23654	-0.59	-0.56	-0.63	2.73	1.89	2.18
hSQ002594	196792	0.61	0.28	0.05	-0.18	0.92	0.32
hSQ002595	55862	0.69	0.28	0.29	-0.12	0.25	-0.1
hSQ002596	23102	-0.45	0.03	0.41	0.83	-0.18	0.39
hSQ002599	7485	-0.96	-1.72	-1.34	-1.14	-1.56	-1.48
hSQ002606	91614	0.24	-0.23	-0.54	-0.84	-0.5	-0.96
hSQ002609	55222	3.69	2.82	4.04	3.18	2.17	2.73
hSQ002611	55342	0.91	0.18	-0.18	-0.2	0.21	-0.01
hSQ002612	192111		-1.39	-1.91	-0.9		-0.77
hSQ002613	146542	0.8	0.96	1.42	2.44	1.92	2.22
hSQ002614	10011	-0.85	-1.25	-1.45	-1.07	-1.04	-0.62
hSQ002616	1819	-0.54	-0.87	-0.82	0.61	0.04	0.4
hSQ002620	6617	1.59	2.14	2.3	1.96	2.41	2.25
hSQ002621	64432	0.14	-0.06	-0.15	0.03	-0.08	0.2
hSQ002624	114928	2.48	1.15	1.31	1.23	1.46	1.11
hSQ002631	26263	-0.66	-1.06	-0.85	-1.37	-1.76	-1.78
hSQ002633	23358	1.08	0.93	0.2	-0.04	0.59	0.19
hSQ002635	1595	2.22	1.21	1.46	0.88	1.99	1.16
hSQ002639	26240	0.45	-0.15	0.02	-0.75	-0.74	-0.55
hSQ002642	144203	-0.36	-1.12	-1.34	-1.4	-1.27	-1.28
hSQ002646	4904	-0.29	-0.2	-1.55	-1.12	-0.34	0.01
hSQ002649	5530	0.08	-0.49	-0.06	-0.2	-0.1	-0.14
hSQ002650	6760	-1.39	-0.42	-0.62	9.54e-09	0.32	0.12
hSQ002651	286423	-1.09	-1.07	-1.56	-0.67	-1.11	-0.78
hSQ002652	905	1.33	1.94	1.28	0.26	1.2	1.01
hSQ002653	57217	1.73	1.08	1.74	5.67	4.27	4.72
hSQ002655	8887	-1.67	-1.81	-1.5	-1.13	-1.74	-1.42
hSQ002659	80063	2.76	3.31	3.9	2.15	2.12	2.06
hSQ002660	29979	-1.72	-2.51	-2.14	-1.59	-1.69	-1.32
hSQ002663	5563	-0.26	-0.84	-0.8	-1.08	-1.14	-1.27
hSQ002666	440921	2.39	3.01	3.55	2.54	1.97	1.83
hSQ002668	989	-1.72	-1.48	-1.99	-2.05	-1.74	-1.83
hSQ002671	26953	0.12	0.56	0.36	-0.83	0.11	-0.07
hSQ002676	372	1.18	0.2	-0.26	-0.55	0.52	0.1
hSQ002679	10184	3.94	5.23	5.86	5.57	4.72	5.11
hSQ002681	7172	-0.27	-1.26	-1.76	-1.25	-0.87	-1.31
hSQ002682	9120	0.14		1.26	1.81	1.73	1.09
hSQ002685	5984	0.54	-0.55	-0.36	0.03	0.04	-0.3
hSQ002687	27005	2.75	3.2	3.79	2.92	2.48	2.53
hSQ002694	64965	-0.27	-0.18	-0.55	-0.66	-0.49	-0.29
hSQ002695	26128	3.31	3.42	3.04	2.05	3.6	3.28
hSQ002697	23463	2.32	2.24	2.43	2.61	3.21	3.3
hSQ002698	4134	-1.59	-5.61	-2.34		-3.19	-6.47
hSQ002699	51759	0.6	0.76	1.22	0.69	0.3	0.39
hSQ002702	10645	2.67	1.85	2.06	1.35	1.44	1.48
hSQ002703	2954	1.57	0.69	0.7	0.56	0.47	0.47
hSQ002704	1857	-0.83	-0.47	-0.12	0.43	0.1	0.31
hSQ002705	5162	1.21	1.07	0.86	0.48	0.53	0.61
hSQ002706	441804	1.45	0.51	0.23	-0.26	0.75	0.72
hSQ002709	89782	1.49	1.01	0.92	-0.31	1.01	0.8
hSQ002711	80031	4.57	4.15	4.57	3.75	3.9	3.79
hSQ002717	22938	-0.59	-0.48	-0.87	-0.41	-0.61	-0.34
hSQ002718	2512	2.71	1.45	1.89	1.35	1.4	1.62
hSQ002719	81533	0.75	-0.52	-0.74	-0.96	-0.38	-0.51
hSQ002721	10090	-0.95	-2.08	-1.47	-1.49	-2.05	-1.89
hSQ002724	84661	-0.29	-0.85	-0.66	-0.36	-0.21	-0.22
hSQ002725	400010	-0.82	-1.64	-1.06	-0.84	-0.83	-0.79
hSQ002727	2273	-0.78	-1.23	-1.22	0.9	0.67	0.63
hSQ002729	5165	0.92	0.85	0.85	0.2	-0.3	-0.36
hSQ002733	2060	-1.37	-2.1	-1.7	-3.4	-1.63	-1.31
hSQ002740	54438	-0.54	-0.17	0.17	-0.18	-0.69	-0.11
hSQ002743	51657		-0.98	-1.05	-0.82	-1.12	-0.85
hSQ002745	121457	-0.84	-0.57	-0.26	0.96	0.31	0.53
hSQ002748	9440	2.83	3.37	3.38	1.92	2.41	2.21
hSQ002749	324	-1.45	-1.2	-1.52	-0.81	-0.83	-1.08
hSQ002750	6059	0.03	0.18	-0.3	0.07	0.52	0.24
hSQ002752	29980	2.16	0.78	1.2	1.66	2.01	1.59
hSQ002755	4076	-0.57	-1.12	-1.13	-0.68	-1.2	-0.89
hSQ002756	5089	-0.7	-0.55	-0.69	-0.86	-0.91	-0.77
hSQ002758	23389	0.87	0.68	0.38	0.23	0.95	0.62
hSQ002761	55110	1.14	1.32	1.42	1.82	1.7	1.66
hSQ002762	1666	-1.02	-1.68	-1.74	-0.5	-0.26	-0.42
hSQ002764	26057	0.05	0.26	3.58e-09	-0.46	0.13	-0.13
hSQ002767	8453	1.25	1.11	0.28	-0.05	0.93	0.63
hSQ002769	4697	2.17	0.71	0.85	0.32	0.61	0.61
hSQ002774	7458	2.15	1.5	2.14	1.59	2.38	2.28
hSQ002775	375056::348477	-1.78	-1.99	-1.87	-1.41	-5.6	-1.53
hSQ002776	9425	0.4	0.49	0.69	2.53	3	2.53
hSQ002777	221035	0.88	2.34	2.6	2.09	2.47	2.35
hSQ002781	60592	-2.11	-2.2	-1.72	0.92	0.85	0.53
hSQ002783	10302	-0.51	-0.6	-0.8	-0.5	-0.65	-0.65
hSQ002786	55193	-0.34	0.26	0.22	-0.15	-0.29	-0.15
hSQ002788	11124	-1.15	-2.07	-1.86	-1.02	-1.4	-0.99
hSQ002791	58488	3.13	2.83	2.98	2.58	2.96	2.95
hSQ002796	8209	0.98	0.12	0.77	0.5	0.1	0.28
hSQ002797	55556	1.35	0.48	0.89	0.15	0.65	0.12
hSQ002799	11124	-1.18	-2.03	-1.64	-1.5	-1.83	-1.3
hSQ002801	79903	1.56	2.52	3.33	3.42	2.14	2.55
hSQ002802	54987	-0.24	-0.68	-0.64	-0.61	-0.46	-0.12
hSQ002805	442422	-0.64	-0.86	-0.93	-0.8	0.17	-0.53
hSQ002807	23471	-1.09	-0.69	-1.04	-0.51	-0.68	-0.83
hSQ002808	124997	0.08	0.7	1.16	3.43	2.45	3.17
hSQ002810	54958	-1.05	-0.74	-1.23	-0.41	-1.04	-0.64
hSQ002811	56937	2.79	4.04	4.19	4.54	4.45	4.34
hSQ002812	10135	-1.64	-1.07	-0.91	-0.69	-0.6	-0.86
hSQ002813	79786	-0.84	-2.3	-0.74	-0.27	-0.42	-0.26
hSQ002824	55761	0.46	1.17	1.11	0.82	0.28	0.34
hSQ002826	6838	1.46	2.13	2.56	1.43	1.25	1.1
hSQ002827	27348	0.29		1.43		-0.59	-1.23
hSQ002840	8882	-0.55	-1.03	-0.82	-0.68	-0.85	-0.58
hSQ002846	6935	-2.24	-3.13	-2.64	-1.62	-2.11	-1.71
hSQ002850	253665	-0.7	-1.05	-1.32	-0.68	-0.93	-0.72
hSQ002852	51149	2.28	1.87	2.13	1.23	0.83	1.19
hSQ002856	55813	-1.5	-0.82	-0.94	-0.33	-0.57	-0.37
hSQ002858	81873	-0.01	-0.17	-0.16	0.6	0.32	0.38
hSQ002862	23185	-0.8	-1.23	-0.95	-1.3	-1.83	-1.46
hSQ002863	1434	0.21	-0.61	-0.03	-0.45	-0.76	-0.46
hSQ002865	8226	0.24	0.26		0.54	0.46	0.31
hSQ002868	989	-1.41	-1.34	-1.34	-1.27	-1.65	-1.23
hSQ002871	1781	-0.59	-1.17	-1.13	-0.73	-1.11	-0.83
hSQ002879	79692	-0.48	-0.02	0.17	0.83	0.82	0.75
hSQ002887	284071	-1.12	-1.5	-1.08	0.76	1.4	1.01
hSQ002889	10548	1.14	0.9	1.06	2.18	2.68	2.7
hSQ002890		-0.98	-1.23	-1.44	-0.25	-0.59	-0.35
hSQ002894	9039	0.87	0.82	0.56	-0.27	-0.03	-0.19
hSQ002895	4137	-1.53	-2.15		-3.22	-2.11	-1.4
hSQ002902	9949::286505	0.63	1.07	1	1.2	1.25	0.96
hSQ002911	130340	-1.17	-0.27	-0.18	-0.48	-0.93	-0.66
hSQ002921	9512	2.4	0.84	0.47	-0.2	0.96	0.43
hSQ002923	10038	-0.71	-0.75	-1	0.42	0.6	0.22
hSQ002924	79844	2.57	2.18	1.78	0.69	1.61	0.86
hSQ002926	2665	0.43	0.85	0.53	0.28	0.01	0.32
hSQ002934	10802	-0.3	-0.5	-0.48	0.53	1.62	0.91
hSQ002936	51202	-0.81	-1	-1.19	-0.53	-0.67	-0.52
hSQ002939	1797	0.23	0.71	1.22	2.36	1.54	1.5
hSQ002944	4285	2.69	1.17	1.16	0.82	0.5	0.64
hSQ002946	10630	0.14	0.09	0.27	-0.11	0.32	0.17
hSQ002950	4299	1.23	1.48	0.98	2.37	3.66	2.92
hSQ002952	80209	2.48	2.47	2.56	1.41	1.28	1.38
hSQ002954	661	0.81	1.75	2.36		0.42	0.27
hSQ002956	4627	-1.09	-0.66	-0.85	2.1	1.37	1.72
hSQ002960	10956	-0.23	-0.95	-0.51	-0.61	-0.56	-0.23
hSQ002961	7551	0.2	0.22	0.03	0.08	-0.05	0.31
hSQ002962	64342	-0.59		-1.67		-1.34	-0.91
hSQ002963	9698	-0.99	-1.51	-1.32	-0.63	-1.05	-0.76
hSQ002964	54936	1.48	1.73	2.17	1.54	1.11	1.55
hSQ002965	8536	-0.35	-0.83	-0.92	-0.54	-0.53	-0.18
hSQ002967	26802	-0.68	-0.95	-0.88	-0.24	-0.54	-0.49
hSQ002968	8326	1.59	2.03	2.6	1.6	0.64	1.23
hSQ002970	26805	-1.68	-0.96	0.1	-1.06	-1.83	-0.9
hSQ002972	10617	1.09	0.58	0.43	0.15	1	0.57
hSQ002973	9697	1	2.49	2.63	3.45	2.55	2.67
hSQ002975	158160	-1.2	-1.19	-1.13	-1.3	-1.37	-1.58
hSQ002976	54453	4.89	1.25	2.46	3.43	4.66	3.73
hSQ002982	204851	0.33	0.39	-0.24	1.29	3.12	2.5
hSQ002984	1774	0.84	0.74	1.11	0.94	0.23	0.54
hSQ002988	440733	1.97	0.8	1.19	0.66	0.89	0.94
hSQ002989	80127	1.95	1.5	2.36	0.5	1.06	0.61
hSQ002991	5441	1.25	0.68	0.45	0.21	0.52	0.66
hSQ002994	10979	1.19	0.78	0.82	0.72	1.42	1.15
hSQ002996	51070	-0.82	-0.5	-1.3	-0.61	-0.98	-0.64
hSQ003003	6810	-0.6	-0.59	-0.59	-0.44	-0.97	-0.34
hSQ003007	10280	0.52	0.28	0.44	2.51	2.62	2.57
hSQ003009	54726	-2.28		-1.61	-2.13		-3.05
hSQ003011	9101	1.92	2.09	1.6	1.47	2.95	2.54
hSQ003013	54879	0.17	-1.32	-0.75	-1.1	-0.88	-2.52
hSQ003014	5387	-0.6	-1.44	-1.36	-1.49	-0.98	-0.82
hSQ003015	6744	0.15	0.76	0.74	3.55	4.02	3.79
hSQ003020	10295	-0.38	-1.28	-0.9	-0.56	-0.8	-0.44
hSQ003022	119764	0.47				-1.31	-0.94
hSQ003024	65975	1.35	1.77	1.82	0.64	0.55	0.59
hSQ003026	10626	0.22	0.31	-0.18	-0.06	-0.48	-0.66
hSQ003027	10521	-1.41	-3.17	-2.14	-1.79	-2.98	-1.37
hSQ003030	10240	-0.71	-0.91	-0.8	-1.08	-1.17	-0.94
hSQ003032	57621	-0.37	-0.25	-0.54	0.5	1.12	0.61
hSQ003035	9168	0.57	-0.57	-0.67	-0.61	0.14	0.26
hSQ003037	84271	-1.39	-1.26	-2.39	-1.89	-3.33	-1.81
hSQ003044	57212	1.5	0.89	1.02	2.71	3.12	2.87
hSQ003050	444	-0.28	-1.21	-0.69	-0.89	-1.01	-0.41
hSQ003052	57862	-0.63	-2.42	-0.83	-1.61	-0.99	-1.14
hSQ003054	9349	-1.67	-3.28	-2.01	-1.81	-3.01	-2.11
hSQ003059	79027	-0.91	-1.73	-1.78	-0.99	-1.45	-1.03
hSQ003060	55326	2.31	3.25	3.25	3.62	3.77	3.45
hSQ003061	391126	2.66	1.75	1.7	1.35	1.44	1.35
hSQ003063	5289	-1.09	-1.7	-1.79	-1.37	-1.53	-1.35
hSQ003065	6675	-0.2	-0.48	-0.56	-0.73	-1.32	-1.23
hSQ003066	51244	1.78	2.27	2.08	4.36	4.32	4.26
hSQ003069	39	-0.38	-0.67	-1.11	-0.28	-0.39	-0.14
hSQ003070	8678	2.86	2.78	2.12	1.23	1.92	1.68
hSQ003071	5147	-1.01	-1.72	-1.58	-0.93	-1.13	-0.88
hSQ003073	92906	0.5	0.47	0.3	0.43	0.32	0.04
hSQ003074	29915	0.34	0.04	0.1	-0.2	-0.58	-0.33
hSQ003075	84289	2.64	2.04	1.9	1.13	2.45	1.87
hSQ003077	60685	2.06	1.48	1.49	1.9	2.18	2.43
hSQ003082	1677	2.29	1.64	1.19	0.97	2.09	1.67
hSQ003084	8604	2.34	2.44	2.32	0.91	1.32	1.36
hSQ003085	6432	1.76	0.7	0.32	-0.13	0.55	0.37
hSQ003086		0.67	1.17	1.69	1.5	0.77	0.96
hSQ003088	5775	4.7	6.96	7.42	6.61	5.93	5.98
hSQ003090	51642	3.26	2.46	2.95	2	2.87	2.67
hSQ003091	22800	-1.27	-1.2	-1.05	-0.72	-0.84	-0.9
hSQ003093	9150	-0.76	-1.15	-1.04	-1.83	-2.52	-1.7
hSQ003095	83694	-0.68	-3.5	-0.56	-0.77	-0.78	-0.51
hSQ003098	161436	-0.21	-1.98	-1.53	-0.89	0.88	-0.79
hSQ003099	55794	-0.04	0.04	-0.18	-0.21	-0.46	-0.24
hSQ003100	10643	3.01	2.36	2.88	1.98	1.76	1.65
hSQ003102	116936	-1.02		-2		-1.86	-2.11
hSQ003103	10713	-0.82	-1.33	-1.73	-0.57	-0.81	-0.32
hSQ003106	993	2.43	2.56	2.59	1.62	1.81	1.82
hSQ003112	54882	-1.61		-2.8	-2.56		-3.59
hSQ003114	128061	-1.12	-0.64	-0.77	-0.68	0.01	-0.29
hSQ003116	114803	0.54				0.13	-0.25
hSQ003118	55227	1.84	1.15	0.95	4.15	4.69	4.38
hSQ003119	5612	-0.57	-0.76	-0.54	1.42	1.51	1.13
hSQ003120	440917	0.04	-0.49	-0.33	-1.37	-0.74	-0.83
hSQ003122	24138	-0.75	-1.32	-0.67	-2.83	-1.73	-1.55
hSQ003124	103910	-0.64	-1.31	-1.41	-0.71	-1.11	-0.76
hSQ003125	26130	0.73	0.66	0.75	0.77	0.69	0.46
hSQ003126	1736	-1.3	-1.56	-1.97	-1.74	-1.94	-1.6
hSQ003132	9655	3.12	4.13	4.74	3.99	3.64	3.7
hSQ003133	144983	-1.12	-1.78	-1.75	-1	-1.36	-0.97
hSQ003137	84693	0.58	0.02	0.12	-0.58	-0.41	-0.82
hSQ003139	7812	-0.14	-0.28	-0.91	-0.46	-0.32	-0.08
hSQ003140	9709	4.54	3.57	3.68	2.04	2.58	2.5
hSQ003141	10018	-1.26	-1.83	-1.69	-3.08	-2.34	-3.78
hSQ003147	1459	-0.41			-1.57		-2.91
hSQ003148	56655	4.64	3.85	4.23	3.1	3.56	3.53
hSQ003149	221150	-0.97	-1.03	-0.48	-1.07	-1.15	-0.66
hSQ003150	22900	1.73	2.56	2.83	1.61	1.45	1.43
hSQ003151	10056	-1.51	-2.12	-2.09	-0.93	-1.74	-1.32
hSQ003155	23080	2.79	2.52	2.01	1.09	2.17	1.87
hSQ003156	57552	-0.09	1.2	1.62	0.47	-0.48	-0.34
hSQ003158	9868	0.03	-0.09	0.27	-0.23	-0.73	-0.58
hSQ003164	7381	1.08	0.54	0.26	0.2	0.55	0.28
hSQ003167	567	-0.61	-1.35	-1.46	-0.71	-0.16	-0.32
hSQ003171	64326	-0.54	-1.09	-0.24	-0.49	-1.25	-0.77
hSQ003173	51326		-0.77	-0.74	-1.08	-0.94	-0.98
hSQ003175	169834	0.17		0.47	-1.13	-0.34	-1.57
hSQ003180	10950	0.41	1.19	1.2	0.96	0.58	0.72
hSQ003183	2534	0.83	0.6	1.12	0.69	0.5	0.32
hSQ003185	5886	-0.83	-1.44	-1.39	-0.69	-1.11	-0.66
hSQ003188	80273	1.45	1.25	1.85	1.34	1.4	1.43
hSQ003203	79053	0.06	-0.29	-0.21	0.07	0.08	0.02
hSQ003204	25791	-0.35				-4.05	-3.06
hSQ003205	1855	-1.28	-1.37	-0.99	-2.23	-2.12	-2.03
hSQ003206	79643	-0.76	-0.36	-0.4	-0.16	-0.65	-0.48
hSQ003208	337876	1	1.06	1.76	1.58	1.56	0.92
hSQ003212	7203	1.01	0.21	0.11	0.23	0.32	0.57
hSQ003213	346887	-0.69	-2.04	-1.39	-1.63	-1.33	-1.51
hSQ003216	3843	0.41	-0.43	0.04	-0.7	-0.51	-0.33
hSQ003220	63035	1.43	2.25	2.25	1.75	1.72	1.98
hSQ003221	5763	-0.17	2.11	0.98	1.64	-0.16	0.24
hSQ003222	54882	-1.36	-2.18	-2.14	-1.21	-1.87	-1.42
hSQ003223	3295	1.17	-0.2	-0.31	-0.3	-5.96e-09	-0.15
hSQ003228	52	-1.18	-1.55	-1.63	-1.44	-1.39	-1.03
hSQ003231	79828	-0.54	-0.36	-0.23	-0.31	-0.62	-0.35
hSQ003233		0.08	-1.02	-0.43	-0.75	-0.62	-0.29
hSQ003234	5110	0.8	-0.22	-0.33	0.62	2.54	1.71
hSQ003236	23300	4	3.69	3.46	3.66	4.21	3.8
hSQ003237	10224	1.81	1.34	1.39	1.48	1.65	1.2
hSQ003244	5300	1.76	1.4	1.81	1.26	0.94	1.13
hSQ003245	23029	-0.85	-0.7	-0.76	-0.44	-0.75	-0.6
hSQ003246	9813	1.45	2.64	2.46	3.7	4.06	3.76
hSQ003249	148534	0.89	0.84	0.93	-0.31	-5.96e-09	-0.67
hSQ003250	143098	-0.41	-0.66	-0.94	-3.51	-1.41	-1.88
hSQ003252	7178	-1.65	-1.83	-1.71	-1.61	-1.87	-1.82
hSQ003253	5216	0.36	-0.42	-0.16	0.07	-5.96e-09	0.27
hSQ003254	9169	-1.49	0.06	-0.95	-0.87	-0.93	-1.18
hSQ003258	4435	-1	-1.38	-1.17	-1.18	-1.3	-0.9
hSQ003259	3688	-0.94	-1.45	-1.32	2.23	1.66	1.35
hSQ003261	9054	1.8	1.11	0.93	0.58	1.54	1.15
hSQ003265	5394	0.62	1.33	1.41	0.79	0.5	0.61
hSQ003271	9124	1.66	0.07	0.24	1.43	2.45	1.95
hSQ003272	5037	1.17	-0.07	-0.21	0.27	0.52	0.63
hSQ003273	28982	0.44	0.81	0.89	1.14	1.67	1.26
hSQ003274	11120	-0.97	-0.62	-0.51	-0.72	-0.55	-0.58
hSQ003276	257218	1.11	-0.26	-0.9	-1.75	0.42	-0.3
hSQ003278	148479	0.51	1.48	2.3	2.41	1.02	1.33
hSQ003281	1452	-0.65	-1.28	-1.33	-0.62	-0.88	-0.55
hSQ003284	23201	2.52	3.15	2.79	2.59	2.95	2.54
hSQ003285	5411	-0.56	0.48	0.29	-0.32	-0.36	-0.37
hSQ003286	440248::400322	0.82	-0.42	-0.79	-0.65	0.15	-0.39
hSQ003289	4267	1.86	0.68	0.82	0.25	0.72	0.68
hSQ003291	57038	-0.95	-1.83	-1.3	-1.07	-1.44	-1.3
hSQ003295	7019	-2.2	-2.25	-2.29	-1.91	-2.02	-2
hSQ003296	79979	-1.38	-1.32	-1.51	-1.29	-1.5	-1.31
hSQ003297	11065	1.35	1.2	1.13	1.66	2.5	2.13
hSQ003299	126626	-1.11		-2.03	-2.11	-3.82	-2.41
hSQ003301	84224	0.59	-0.71	-1.13	2.02	3.62	3.13
hSQ003302	50650	0.9	0.62	0.68	0.4	0.62	0.39
hSQ003305	253725	-0.93	-0.54	-1.15	-0.89	-0.77	-0.81
hSQ003306	55747	-0.39	-0.17	-0.4	-0.73	-0.66	-0.51
hSQ003307	84516	0.69	0.42	0.58	-0.05	0.16	0.51
hSQ003308	5681	-1.58	-2.05	-1.81	1.64		0.96
hSQ003309	285605	-0.38	0.08	-0.53	-1.64	-0.58	-0.83
hSQ003312	6945	0.18	0.29	0.37	-0.49	-0.1	-0.49
hSQ003314	7259	1.44	0.77	0.83	0.21	0.81	0.68
hSQ003315	2589	-1.42	-1.22	-0.73	-0.96	-1.52	-1.53
hSQ003317	5283	1.17	0.1	0.35	0.5	0.78	0.55
hSQ003318	6144	-0.23	-0.36	-1.41	-0.42	-0.48	-0.26
hSQ003320	388389	0.06	-0.5	-0.25	-0.72	-1.01	-1.02
hSQ003326	8491	2.37	1.68	1.5	1.36	2.91	2.39
hSQ003327	1787	2.93	2.72	3.39	1.47	1.65	1.5
hSQ003328	9919	0.86	0.8	0.51	0.15	0.09	0.3
hSQ003329	2534	-0.88	-1.23	-0.81	-1.07	-2.09	-1.45
hSQ003331	2079	-0.37	-1.07	-1.19	-0.17	-0.36	-0.14
hSQ003332	22873	0.58	-0.92	0.4	-4.22	-0.14	-0.98
hSQ003333	148987	0.57	0.22	1.14		0.69	-1.29
hSQ003334	112616	1.94	1.84	2.83	4.67	4.56	4.66
hSQ003335	149076	3.3	2.2	3.18	2.45	2.01	2.19
hSQ003338	284387	2.09	0.65	1.21	0.48	1.21	1.22
hSQ003345	25927	2.46	2.55	3.01	1.94	1.74	1.65
hSQ003348	1967	-0.2	-0.41	-0.44	2.32	1.72	1.63
hSQ003350	9693	2.75	3.85	4.24	2.94	2.39	2.46
hSQ003352	200844	1.79	-0.01	0.5	-1.48	-0.15	-0.5
hSQ003356	1723	1.16	1.35	1.43	0.5	0.27	0.3
hSQ003357	8243	-1.38		-1.68	-3.85	-3.27	-1.58
hSQ003359	9266	-0.96	-0.95	-0.81	-0.97	-1.03	-0.76
hSQ003360	389562	0.04	-0.53	-0.76	-0.64	-0.58	-0.52
hSQ003361	8559	-0.84	-0.24	-0.53	-0.6	-0.77	-0.76
hSQ003372	3831	-0.75	-0.94	-0.57	-0.75	-1.19	-0.8
hSQ003375	3692	0.17	-0.47	-0.78	0.16	0.05	0.33
hSQ003377	84622	-1.3	-0.9	-1.47	-1.54	-1.37	-1.01
hSQ003379	8673	-0.41	-0.44	-0.29	0.77	0.71	0.52
hSQ003381	80822	-0.56	0.46	0.46	0.29	1.15	0.65
hSQ003383	10535	-0.48	-0.45	-1.21	-0.63	-0.52	-0.22
hSQ003389	91283	0.95	1.34	1.7	0.73		0.48
hSQ003390	57479	0.92		2.27	1.02	0.32	0.58
hSQ003396	388545	-1.3		-1.93		-3.42	-3.21
hSQ003397	284988	0.05	-1.16	-0.97	-0.97	-0.78	-1.24
hSQ003399	8664	-0.14	-0.75	-1.04	-0.05	-0.19	0.02
hSQ003403	1613	-1.08	-2.72	-2.36	-2.22	-1.98	-1.49
hSQ003409	6888	0.01	-0.44	-0.37	-0.28	-0.36	-0.08
hSQ003417	144455	0.89	1.87	2.24	0.74	0.6	0.6
hSQ003418	64175	-0.67	-0.53	-0.78	-0.49	-0.81	-0.49
hSQ003421	6120	-0.53	-1.8	-2.06	-1.73	-0.91	-1.41
hSQ003423	3337	-0.59	-0.45	-0.89	-0.53	-0.69	-0.34
hSQ003430	10609	2.23	2.23	2.73	2.24	1.58	2.01
hSQ003433	11160	-1.49				-3	-2.86
hSQ003434	1	0.09	-0.24	0.19	-0.21	-0.81	-0.61
hSQ003438	5813	-0.81	-0.84	-0.75	-0.47	-0.81	-0.43
hSQ003440	55341	-2.06	-5.35	-3.12	-2.75	-4.06	-4.07
hSQ003442	55132	-2.05		-2.79	-2.55	-3.58	-2.64
hSQ003447	6629	-0.78	-0.53	-0.49	-0.34	-0.2	-0.49
hSQ003448	55031	1.92	1.94	2.33	3.72	3.62	3.45
hSQ003450	51111	-0.36	1.09	0.76	-0.02	-0.41	-0.36
hSQ003454	79609	2.41	2.63	2.37	1.47	1.87	1.89
hSQ003455	158563::1184	1.76	2.2	2.49	3.25	3.1	2.88
hSQ003457	57555	1.76	1.22	1.32	1.03	1.18	1.13
hSQ003458	79929	2.09	1.64	1.5	1.29	1.29	1.25
hSQ003459	6118	0.66	0.88	0.81	0.17	-0.3	-0.04
hSQ003460	9929	-0.4	-0.34	0.49	-0.19	-0.71	-0.52
hSQ003472	440469	-0.66	-0.15	0.31	0.43	0.22	0.02
hSQ003477	54841	-0.69	-1.53	-1.66	-0.65	-0.51	-0.56
hSQ003481	164022	1.4	0.88	0.89	0.6	1.18	1.14
hSQ003485	8994	-1.21	-2.66	-2.29	-1.8	-2.03	-1.1
hSQ003490	55379	2.39	1.54	1.98	1.08	1.01	1
hSQ003493	51319	-2.23	-1.9	-2.7	-2.86	-2	-3.33
hSQ003502	211	0.58	0.06	-0.2	0.32	0.21	0.36
hSQ003505	27335	-0.24	-0.19	-1.12	-0.4	-0.37	-0.08
hSQ003512	7126	2.93	3.44	3.83	2.59	2.54	2.63
hSQ003517	26071	0.59	0.53	0.64	0.8	0.81	0.58
hSQ003526	79670	-1.78	-3.07	-2.75	-2.06	-2.89	-2.21
hSQ003530	9650	2.14	1.87	1.79	1.14	1.43	0.99
hSQ003533	1207	1.04	0.6	0.47	-0.15	0.57	0.43
hSQ003535	10171	0.56	0.13	0.2	0.36	0.2	0.11
hSQ003536	7584	1.65	3.42	4.27	4.15	3.11	3.28
hSQ003538	23503	4.47	6.35	6.13	6.37	5.26	5.5
hSQ003539	3673	-0.66		0.39	-1.45	-2.23	-1.73
hSQ003540		-1.3		-1.21		-2.61	-3.24
hSQ003541	5833	1.05	-0.7	1.57		-0.18	-0.05
hSQ003544	147841	-0.08	-0.26	-0.13	-0.14	-0.24	-0.03
hSQ003549	56252	-0.7	-0.78	-0.59	-0.97	-0.91	-0.49
hSQ003554	8220	1.27	0.93	1.32		-0.09	0.51
hSQ003556	23135	-0.54	1.77	0.87	2.31	1.23	1.73
hSQ003558	286148	1.04	0.63	0.56	0.72	1.79	1.17
hSQ003559	10903	2.6	1.8	1.33		0.4	-1.33
hSQ003561	27341	0.24	0.33	0.71	0.65	0.03	0.38
hSQ003562	123	-0.69	-1.61	-1.02	-0.74	-0.82	-0.8
hSQ003567	3216	-1.66		-1.72	-0.98	-2.15	-1.34
hSQ003568	283970	1.22	1.01	1.08	1.96	1.95	1.75
hSQ003570	55152	1.32	1.07	1.56	0.85	0.65	0.86
hSQ003573	6427	0.35	-0.14	-0.51	1.6	3.33	2.51
hSQ003574	9638	1.59	0.57	1.02	0.45	-1.78	-0.77
hSQ003582	81554	-1.27	-1.94	-1.66	-2.02	-1.72	-1.72
hSQ003586	975	1.93	1.34	1.61	2.51	2.75	2.63
hSQ003587	8892	0.26	0.14	-0.02	0.03	-0.21	0.09
hSQ003591	131870	-0.46	-0.52	0.48	0.21	-0.2	0.25
hSQ003594	117177	0.05	-0.68	-0.96	-1.59	-0.91	-1.97
hSQ003595	7284	-0.79	-1.2	-1.54	-0.19	-0.88	-0.39
hSQ003601	10940	-0.87	-1.27	-0.54	-0.44	-0.58	-0.44
hSQ003603		2.76	3.8	4.06	2.74	2.17	2.36
hSQ003608	8669	0.2	0.44	-0.29	-0.62	0.2	-0.29
hSQ003611	85365	0.33	-0.26	0.81	-0.1	-0.18	-0.21
hSQ003612	9473	-0.28		-0.33		-3.74	-1.67
hSQ003619	148362	-0.3	-0.03	-0.15	-0.76	-0.31	-0.96
hSQ003623	1739	-1.35	-2.03	-1.48	-1.45	-1.27	-1.06
hSQ003628	391169	0.29	0.76	1.14		-0.43	-0.43
hSQ003630	80829	-1.17	-0.64	-0.17	-0.92	-1.36	-0.9
hSQ003631	125476	-0.4	-0.39	-0.44	0.33	-0.02	0.1
hSQ003632	1111	-0.62	-0.47	0.06	-0.36	-0.81	-0.63
hSQ003634	5516	0.46	0.91	1.49	1.3	0.57	0.55
hSQ003636	1629	-0.38	-0.3	-0.95	0.76	2.24	1.66
hSQ003639	221079	0.64	0.76	0.38	1.54	2.79	2.2
hSQ003640	689	1.13	0.4	0.14	-0.33	0.57	0.7
hSQ003641	7270	-2.03	-2.1	-2.14	-2.32	-2.5	-2.13
hSQ003652	2869	-1.23	-2.21		-2.04		-2.67
hSQ003656	10498	1.51	1.74	1.97	1.27	0.98	1.16
hSQ003657	488	0.04	-0.33	-0.03	-0.25	-1.18	-0.83
hSQ003659	51259	-0.22	-0.54	-0.19	-0.93	-0.84	-0.67
hSQ003665	4281	1.96	1.87	2.1	2.27		2.36
hSQ003666	85004	-0.87	0.88	-0.02	-0.47	-0.96	-1.57
hSQ003669	54475	-0.55	-2.05	-1.41	-2.11	-1.11	-0.7
hSQ003670	170960	-0.53	0.87	0.69	-0.11	-0.46	-0.62
hSQ003671	4571	-0.09	0.26	0.27	-0.1	0.12	0.08
hSQ003678	9043	-1.46		-3.27		-3.98	-2.41
hSQ003685	4998	-0.72	-1.59	-1.2	-0.92	-1.25	-0.78
hSQ003686	26297	-0.64	-1.72	-1.92	-1.79	-1.31	-0.64
hSQ003687	9352	-0.54	-1.04	-1.14	-0.34	-0.91	-0.76
hSQ003689	23052	2.5	1.95	2.22	5.12	4.85	4.61
hSQ003699	65125	-0.73	-1.51	-1.36		-2.45	-0.99
hSQ003704	7073	1.28	1.16	1.67	1.24	1.57	1.27
hSQ003708	51100	-1.1	-1.28	-0.94	-0.98	-1.08	-1.09
hSQ003713	93627	-0.43	-1.39	-1.42	-0.56	-0.89	-1.13
hSQ003715	9325	0.78	0.56	0.57	-0.07	-0.61	-0.6
hSQ003716	8811	1.32	2.62	3.05	2.45	1.21
hSQ003717	51134	-2.11	-2.35	-2.44	-2.1	-1.98	-2.45
hSQ003722	4835	2.4	1.69	2.18	1.08	0.84	0.97
hSQ003731	103910	0.64	-0.03	-0.24	0.3	0.39	0.56
hSQ003732	56954	1.45	0.82	1.21	0.33	-0.07	-0.01
hSQ003734	23307	3.2	4.76	5.31	5.62	4.69	5.11
hSQ003737	52	-1.21	-1.03	-1.13	-0.94	-1.42	-1.06
hSQ003739	401048	-1.18				-2.72	-2.85
hSQ003742	386757	0.5	1.26	1.67	1.25	0.49	0.75
hSQ003743	60488	1.79	1.41	1.27	0.62	0.75	0.74
hSQ003744	23286	-0.37	-1.33	-0.55	-0.81	-1.74
hSQ003746	57153	-0.05				2.62	2.41
hSQ003752	126129	3.67	3.69	4.51	3.75	2.38	2.77
hSQ003753	9588	-0.13	-0.09	-0.44	0.13	0.45	0.35
hSQ003757	9100	0.21	-0.72	-0.63	-0.22	-0.61	-0.31
hSQ003758	55506	-1.48	-2.66	-2.06	-2.47	-2.14	-1.46
hSQ003759	9135	-1.66	-2.03	-1.68	-2.11	-2.35	-1.61
hSQ003760	1676	0.66	0.82	1.2	0.84	0.37	0.36
hSQ003765	125988	-0.55	-0.86	-1.2	-0.54	-0.79	-0.5
hSQ003766	55958	-1.03	-1.96	-1.57	-1.25	-1.93	-1.58
hSQ003770	5033	-1.38	-2.6	-1.44	-1.6	-1.61	-1.63
hSQ003782	197407	2.01	2.8	3.29	2.58	1.88	2.1
hSQ003783	3206	0.31	0.77	0.6	-0.04	0.15	0.23
hSQ003784	23399	0.91	1.35	1.92	1.71	1.03	1.34
hSQ003787	1459	1.99	1.71	1.45	1.04	1.6	1.07
hSQ003788	55787	-0.7	-0.83	-0.38	-0.81	-0.85	-0.92
hSQ003790	865	0.66	0.73	1.21	0.94	1.89	1.54
hSQ003792	6449	-0.7	-0.71	-0.71	-0.29	-0.78	-0.5
hSQ003793	80119	-1.69		-1.26	-1.01	-3.68	-1.95
hSQ003795	84501	1.79	1.74	2.29	1.22	0.26	0.49
hSQ003801	23325	0.51	0.32	0.35	-0.16	-0.53	-0.52
hSQ003806	2889	1.63	1.82	2.67	2.8	1.93	2.43
hSQ003808	6591	-0.32	-0.92	-0.05	3.04	2.13	2.06
hSQ003812	5351	0.14	-0.26	-0.06	-0.34	-0.58	-0.34
hSQ003815	91056	-1.02		-1.55	-1.18		-1.75
hSQ003819	83548	3.04	3.67	3.8	2.86	3.11	2.94
hSQ003821	23366	0.36	0.16	0.16	-1.01	-0.42	-0.42
hSQ003823	7257	-1.72	-1.91	-1.66	-1.62	-1.74	-1.67
hSQ003832	27307	-1.09	-1.58	-0.76	-0.83	-1.19	-1.27
hSQ003836	6878	1.24	0.95	1.59		0.65	-0.03
hSQ003842	63875	6.03	4.75	5.21	3.85	4.25	4.22
hSQ003849	144097	-0.6	-1.05	-0.37	2.69	1.6	1.96
hSQ003850	5094	-0.67	-1.34	-1.34	-0.74	-0.92	-0.78
hSQ003851	390773	-0.75	-1.11	-0.94	-1.02	-1.5	-1.4
hSQ003858	11315	1.58	0.31	0.79	0.87	0.62	0.81
hSQ003860	148423	-0.75	-0.74	-1.09	0.16	0.32	0.09
hSQ003863	7756	-0.63	-1.19	-1.22	-0.35	-0.6	-0.34
hSQ003869	25852	0.33	1.2	1.98	1.67	-0.02	0.32
hSQ003870	27292	0.51	0.82	1.16	0.36	0.04	0.2
hSQ003871	11322	1.8	1.06	2.16	1.94	1.53	1.82
hSQ003875	51765	0.21	0.07	0.29	0.29	0.57	0.28
hSQ003877		-1.07	-1.45	-0.71	-2.18	-2.41	-2.95
hSQ003878	55871	-0.87	-1.66	-2.12	-1.88	-1.23	-1.51
hSQ003881	5872	3.87	3.66	4.19	2.7	3.4	3.22
hSQ003882	23463	2.83	2.54	2.49	1.69	2.58	2.56
hSQ003885	908	-0.31	-0.1	-0.09	0.01	-0.38	0.02
hSQ003887	55239	0.4	0.72	0.88	1.36	1.42	1.24
hSQ003893	51248	1.33	0.77	0.77	0.5	0.21	0.44
hSQ003895	149603	2	1.75	2.18	2.17	1.99	2.15
hSQ003897	154467	-0.76	-1.28	-1.51	-0.6	-0.67	-0.57
hSQ003898	25852	0.7	1.48	1.77	1.42	0.77	0.9
hSQ003900	23595	0.24	0.07	0.19	-0.3	-0.26	-0.45
hSQ003901	64430	3.14	1.78	1.62	1.38	2.03	1.58
hSQ003903	54940	-0.22	-1.15	-0.55	-0.67	-0.74	-0.78
hSQ003907	84317	3.39	2	1.81	0.74	1.42	1.21
hSQ003910	4799	-0.8	-1.68	-0.88	-1.01	-1.13	-0.99
hSQ003913	84888	2.24	1.71	1.37	1.15	1.87	1.54
hSQ003919	84826	1.91	2.84	3.37	5.01	4.12	4.32
hSQ003920	2509	4.11	2.48	2.74	1.48	2.7	2.5
hSQ003921	8331	-1.45	-3.17	-2.3		-3.11	-2.97
hSQ003925	55854	-0.69	-0.4	-0.56	-0.44	-0.59	-0.4
hSQ003930	5878	0.17	0.32	0.8	1.32	0.85	0.96
hSQ003932	9466	1.38	1.6	1.56	1.09	1.05	1.05
hSQ003933	392352	-0.2	-0.58	-0.21	-0.39	-0.88	-0.86
hSQ003940	4849	-1.53	-3.35	-1.94	-2.06	-2.22	-1.97
hSQ003951	10190	0.59	-0.3	-0.67	-0.07	0.82	0.35
hSQ003953	220213	3.79	5.04	4.87	3.9	4.59	4.23
hSQ003956	1154	1.52	1.5	1.47	0.29	1.56	0.92
hSQ003957	10521	1.25	1.01	1.02	0.7	1.35	1.23
hSQ003961	6574	-0.19	-0.25	-0.32	-0.77	-0.53	-0.4
hSQ003969	7249	-0.63	-0.21	-0.79	-0.58	-3.66	-0.84
hSQ003970	29781	-0.72	-1.33	-1.43	-0.87	-1.1	-0.57
hSQ003974	373863	1.88	1.85	2.34	1.48	1.25	1.03
hSQ003982	9638	1.51	0.28	1.03		-0.7	-0.78
hSQ003984	51603	0.85	0.38	0.82	0.65	0.16	0.17
hSQ003986	26577	-0.79	-1.31	-1.05	-0.29	-0.87	-0.48
hSQ003990	90390		-1.37	-1.97	-1.87	-1.49	-1.5
hSQ003991	9497	-1.69	-1.56	-2.06	-1.94	-0.55	-1.18
hSQ003994	2519	-1.78	-2.38	-2.12	-3.25	-1.85	-1.96
hSQ003995	51136	2.69	1.21	0.88	0.95	3.69	2.75
hSQ003996	96459	-1.11	-0.87	-0.77	-0.54	-1	-1
hSQ003998	140826	-0.09	-1.91e-08	-0.3	-0.15	0.11	-0.05
hSQ003999	83640	0.08	0.15	0.73	0.01	-0.58	-0.27
hSQ004000	23567	-0.87	-2.39	-1.51	0.06	-1.24	-0.48
hSQ004003	394	-1.1	-1.35	-0.82	-0.77	-0.93	-0.82
hSQ004011	124512	-0.93	-1.72	-1.6	-0.51	-0.71	-0.9
hSQ004012	25996	-0.49	-0.65	-0.99	-0.51	-0.61	-0.32
hSQ004015	488	2.69	1.86	1.92	0.97	1.29	1.31
hSQ004020	6634	1.28	0.35	-0.11	0.2	0.34	0.41
hSQ004021	125950	0.03	0.19	0.86	3.3	2.62	2.78
hSQ004025	57580	3.39	3.4	3.46	2.24	2.63	2.37
hSQ004026	401085	1.03	-1.35	0.72		-0.87	-1.62
hSQ004032	5876	4.37	3.26	2.99	1.94	3.16	2.73
hSQ004034	23530	1.61	0.74	0.81	0.05	0.03	0.01
hSQ004036	4052	0.31	-0.33	-0.45	-0.83	-0.58	-0.69
hSQ004039	150468	-0.49	0.44	-0.64	-0.82	0.95	0.4
hSQ004041	57559	0.7	0.02	0.17	0.03	0.06	-0.14
hSQ004042	7112	-1.36	-1.26	-1.84	-2.41	-1.6	-1.32
hSQ004043	3209	0.71	0.61	0.32	0.55	1.71	0.87
hSQ004044	7469	1.07e-08	0.04	-0.33	-0.34	-0.41	-0.36
hSQ004048	9937	0.75	-0.84	-1.24	-1.36	1.47	0.43
hSQ004053	64755	2.04	1.4	1.85	1.15	0.47	0.63
hSQ004057	4747	1.58	1.9	2.48	1.41	1.05	1.08
hSQ004058	2618	-0.43	-0.81	-0.9	-0.51	-0.96	-0.66
hSQ004062	23552	0.93	1.25	1.11	0.55	0.18	0.46
hSQ004065	5106	-0.98	-1.94	-2.1		-1.73	-1.4
hSQ004068	10571	-1.37	-2.18	-1.46	-0.94	-0.9	-0.74
hSQ004069	23193	-0.85	-1.33	-1.45	-1.28	-1.06	-0.76
hSQ004070	57643		0.32	0.84	1.44	1.19	1.02
hSQ004071	10488	-0.79	-1.17	-1.09	-0.87	-1.16	-0.66
hSQ004077	388650	-1.08	-1.41	-0.57	-1.04	-2.04	-1.26
hSQ004080	125988	0.84	0.61	1.05	0.27	-5.96e-09	0.15
hSQ004083	79086	0.63	0.61	0.44	1.05	1.74	1.22
hSQ004087	440976	-0.7	-2.3	-1.29	-2.17	-1.46	-1.5
hSQ004090	8775	-0.98	-1.47	-1.84		-2.24	-1.6
hSQ004093	262	1.36	1.29	1.32	0.36	0.28	0.19
hSQ004095	6748	0.53	0.36	-0.39	0.16	0.25	0.44
hSQ004099	10813	0.08	-0.15	0.19	0.13	-0.1	0.19
hSQ004105	56063	0.18		0.47		-0.79	-1.1
hSQ004117	2664	-0.32	-0.79	-1.1	-1.16	-1.27	-0.88
hSQ004122	85007	0.47	0.1	-0.14	0.03	-0.15	0.15
hSQ004123	55717	-0.28	-0.1	-0.22	-0.27	-0.34	-0.4
hSQ004124	54849	-0.2	0.01	-0.67	-0.1	-0.35	0.02
hSQ004125	6160	2.25	0.65	-0.17	9.54e-09	1.3	1.06
hSQ004126	90060	0.77	0.67	1.22	0.56	0.74	0.63
hSQ004128	654	-0.92	-2.88	-0.97	2.37	1.87	1.85
hSQ004130	79758	2.99	1.65	3.04	3.31	3.25	3.09
hSQ004133	55041	-1.32	-1.46	-1.89	-1.45	-1.91	-1.57
hSQ004134	6294	-0.69	-1.43	-1.24	-0.92	-1.24	-0.78
hSQ004137	118672	0.77	0.49	-0.22	0.04	0.01	5.96e-09
hSQ004142	5771	-0.68	-0.22	-0.59	-0.23	-0.46	-0.41
hSQ004144	5037	-0.58	-0.78	-1.24	-0.31	-0.67	-0.36
hSQ004151	8027	-1.95	-4.29	-3.03	-2.36	-5.33	-2.68
hSQ004153	64211	-1.27	-1.14		-0.94	-1.23	-2.14
hSQ004154	57018	-1.44	-1.63	-1.44	-1.22	-1.29	-1.2
hSQ004159	4801	-0.73	-0.63	-0.43	-0.73	-1.04	-0.97
hSQ004161	84304	-0.78	-0.98	-0.92	-1.02	-1.2	-0.85
hSQ004169	246330	1.68	2.48	2.92	1.94	1.6	1.61
hSQ004180	83543	1.44	1.38	2.02	4.28	3.85	3.93
hSQ004182	3759	2.82	5.37	5.8	4.34	3.48	3.68
hSQ004186	91445	1.31	0.82	0.87	0.45	0.49	0.42
hSQ004189	991	-0.32	-0.43	-0.48	-0.55	-0.36	-0.4
hSQ004190	55844	-1.14	-1.4	-1.53	-1.26	-1.31	-0.94
hSQ004191	5516	-0.42	0.77	0.95	0.63	-0.55	-0.2
hSQ004193	54433	-1.12	-1.35	-1.41	-0.81	-0.98	-0.62
hSQ004195		-1.14	-1.66	-1.5	-0.87	-0.56	-0.69
hSQ004196	54993	-0.83				-2.03	-1.55
hSQ004197	4735	3.61	3.77	3.99	2.98	3.63	3.2
hSQ004198	79848	-1.14	-1.54	-1.2	-0.12	-0.14	-0.35
hSQ004199	64419	-1.31	-3.69	-1.82	-2.13	-1.82	-2.01
hSQ004204	10735	0.11	-1.58	-1.74	-1.39	-1.12	-1.37
hSQ004207	51626	1.36	0.37	0.51	-0.52	-0.09	-0.24
hSQ004208	56624	-0.62	-0.79	-0.73	-1.62	-1.2	-1.64
hSQ004210	2542	0.87	-0.64	-0.31	-0.65	-0.26	-0.16
hSQ004215	7335::387522	-0.4	-1.87	-0.75		-3.32	-4.11
hSQ004219	57658	0.14		0.94		-0.22	-0.01
hSQ004224	7556	0.58		0.89	0.42	-0.27	-1.12
hSQ004225	387338	3.52	4.44	5.15	3.97	3.63	3.7
hSQ004227	9184	-0.06	-0.77	-0.21	-0.47	-0.54	-0.54
hSQ004229	373156	0.38	0.24	0.63	5.94	4.73	4.89
hSQ004231	54623	1.78	1.77	2.31	1.41	1.13	1.33
hSQ004233	282617	-0.54	-1.05	-1.25	-1.61	-0.82	-1.14
hSQ004234	60488	-0.68	-0.61	-1.05	-0.74	-0.96	-0.73
hSQ004237	11080	-1.25	-0.08	0.34	-0.57	-0.55	-0.65
hSQ004241	54805	-1.02	-1.15	-0.65		-3.23	-3.3
hSQ004244	26994	-1.83	-1.03	-0.44	-0.38		-1.42
hSQ004246	203069	0.37	0.7	1.28	1.58	1.22	1.41
hSQ004258	2954	-0.44	-0.57	-0.5	-0.45	-0.59	-0.51
hSQ004264	10449	-0.22	-0.6	-0.35	3.4	2.7	2.4
hSQ004268	375690	-0.51	-0.32	-0.3	-0.19	-0.58	-0.34
hSQ004278	124454	-0.62	-0.92	-1.16	-0.96	-1.04	-1.02
hSQ004279	55540	1.52	0.42	1.05	1.3	1.26	1
hSQ004281	1727	-0.37	-1.12	-0.83	0.25		-0.76
hSQ004283	995	-0.74	-2.41	-1.63	-2.1	-1.73	-1.56
hSQ004288	2582	-0.31	-0.75	-0.84	-0.66	-0.87	-0.45
hSQ004294	7205	-1.39	-2.09	-1.93	-1.52	-2.49	-2.19
hSQ004295	84172	2.29	2.24	2.99	3.61	2.79	2.77
hSQ004297	10469	-0.55	-0.96	-0.44	-0.29	-0.75	-0.4
hSQ004301	3933	-0.13	1.06	1.33	0.63	0.64	0.68
hSQ004302	3212	-0.11	0.08	0.53	-0.24	-0.52	-0.24
hSQ004305	1676	-0.41	-0.25	-0.32	-0.42	-0.44	-0.32
hSQ004307	2629	-0.38	-0.88	-1.24	-0.71	-0.59	-0.31
hSQ004308	8398	1.92	2.04	1.95	1.67	0.84	1.34
hSQ004313	64794	1.02	1.33	1.6	2.44	2.41	2.57
hSQ004314	842	-1.06				-4.81	-5.47
hSQ004318	65989	0.48	0.13	1.16	1.07	0.12	0.7
hSQ004321	80164	0.72	1.76	2.71	1.72	1.1	0.64
hSQ004325	29072	-0.6	-0.56	-0.96	-0.83	-1.14	-0.85
hSQ004328	64601	-1.14	-3.9	-1.57	-2.5	-2.73	-2.5
hSQ004330	10237	-1.48	-2.1	-2.43	-0.35	-1.26	-0.97
hSQ004331	6880	-1.66	-1.38	-1.97	-1.78	-2.3	-2.34
hSQ004332	441743	0.91	0.52	0.31	0.28	0.73	0.82
hSQ004336	4728	-0.36	-0.28	-0.39	-0.19	-0.38	-0.16
hSQ004340	54059	1.42	1.75	1.77		0.71	1.01
hSQ004341	10621	-0.69	0.07	-0.15	-0.7	-0.59	-0.63
hSQ004344	10744	-1.65	-5.83	-1.67	-0.71	-0.59	-0.94
hSQ004345	28962	2.03	2.71	2.49	0.99	1.11	1.12
hSQ004348	8692	1.28	1.07	1.35	1.77	2.5	2.55
hSQ004354	10272	-0.86			3.17	2.39	2.35
hSQ004355	7262	-1.43				-1.1	-1.24
hSQ004363	285590	0.06	-0.43	-0.52	0.08	-5.96e-09	0.05
hSQ004366	51099	1.47	1.48	2.85	6.06	4.1	4.56
hSQ004367	66000	0.27	1.37	0.43	3.01	3.27	3.05
hSQ004369	8563	0.39	0.58	1	2.03	1.29	1.42
hSQ004371	613	-1.05	-2.85	-1.59	-2.3	-1.44	-1.33
hSQ004380	30833	0.22	0.07	0.45	0.39	-0.34	0.05
hSQ004381	7975	0.2	1.2	1.19	0.5	0.2	0.22
hSQ004385	1017	-1.35	-3.04	-1.46	-1.66	-1.47	-1.19
hSQ004391	10671	-0.06	0.01	0.04	-0.74	-0.37	-0.72
hSQ004396	440272	-2.39	-2.79	-2.11	-1.87	-3.38	-2.57
hSQ004398	3236	-0.44	-0.24	-0.15	-0.34	-0.68	-0.61
hSQ004406	27243		-1.78	-1.56	-1.19	-1.38	-1.4
hSQ004411	441468	-0.64	-2.4	-1.97		-1.88	-1.23
hSQ004412	22995	-1.65	-1.63	-1.68	-1.24	-1.71	-1.45
hSQ004419	3301	-1.61	-1.4	-1.48	-0.97	-1.61	-1.17
hSQ004420	92170	-0.19	-0.1	-0.14	2.32	1.74	2.09
hSQ004422	6175	-0.65	-0.93	-1.42	-0.6	-0.92	-0.55
hSQ004423	392758	-0.18	-0.31	-0.75	-0.14	-0.24	-0.01
hSQ004424	153090	1.85	2.68	2.85	2.16	2.1	2.38
hSQ004425	80013	-1.21	-1.75	-1.4	-2.03	-1.7	-1.52
hSQ004427	11162	-0.63	-4.93	-1.71		-1.98	-1.26
hSQ004432	55353	-0.29	-0.74	-0.73	-0.11	-0.46	-0.23
hSQ004436	9955	0.02	-1.91e-08	-0.36	-0.19	-0.53	-0.28
hSQ004443	11119	2.08	2.72	3.46	2.44	2.03	2.06
hSQ004445	94058	-0.64		0.58	-1.55	-1.79	-1.36
hSQ004446	1033		-2.49	-2.48	-0.73	-0.07	-0.59
hSQ004451	8481	0.8	0.55	0.69	0.36	0.64	0.27
hSQ004461	10048	2.89	2.33	2.39	1.13	2.35	1.82
hSQ004464	1120	-1.37		-4.43		-6.61	-2.75
hSQ004466	389835	-1.99	-1.91	-2.04	-1.5	-2.18	-1.93
hSQ004472	9755	-0.88	-2.36	-0.93	-1.71	-1.28	-0.82
hSQ004475	192286	-0.08	-0.53	-0.48	-0.15	-0.41	-0.1
hSQ004479	64802	-0.99	-2.37	-2.4	-1.16	-1.99	-1.38
hSQ004481	5442	2.21	1.71	2.39	1.96	1.12	1.53
hSQ004485	80816			-0.63	-4.84	-0.95	-1.09
hSQ004487	1743	0.07	-0.41	-0.29	-0.13	-0.21	0.07
hSQ004488	1876	0.82	0.89	0.97	3.31	3.29	3.16
hSQ004489	255252	2.07	1.62	1.34	1.86	2.93	2.54
hSQ004492	7392	-0.3	0.07	0.23	0.56	0.13	0.37
hSQ004494	10683	-1.09	-1.35	-1.75		-3.05	-5.59
hSQ004496	5694	0.03	0.04	-0.63	0.06	-0.24	0.14
hSQ004497	10793::90816	-0.94	-0.94	-0.92	-1.05	-0.71	-0.97
hSQ004498	7260	-0.95	-1.71	-1.72	-1	-0.86	-0.48
hSQ004502	90627	2.99	1.69	1.1	-0.49	2.01	1.18
hSQ004504	349236	3.61	1.97	3.45	2.13	1.69	1.78
hSQ004509	675	-2.05	-2.22	-2.39	-1.55	-2.81	-1.87
hSQ004510	51776	-1.28	-1.66	-1.17	-1.71	-2.12	-1.62
hSQ004516	54558	1.86	2.04	1.76		0.16	-0.1
hSQ004520	148203	2.87	2.53	2.63	1.18	2.63	1.98
hSQ004522	23640	-0.2	0.75	0.42	0.38	-0.37	-0.05
hSQ004527	166929	-0.31	0.04	0.11	4.07	3.97	3.88
hSQ004529	4289	-0.71	-1.53	-0.64	-1.63	-1.48	-1.57
hSQ004533	79711	1.87	2.24	2.74	3.08	2.6	2.9
hSQ004536	23142	1.33	1.23	1.36	0.76	1	0.8
hSQ004537	51335	3.55	3.08	3.46	2.36	2.15	2.24
hSQ004538	23355	-0.04	-1.39	-0.34	-0.88	-0.72	-0.47
hSQ004539	1650	3.08	1.71	2.22	2.75	2.41	2.8
hSQ004542	4738	0.52	-0.31	-0.49	-0.36	0.39	0.58
hSQ004544	84458	-1.38	-0.55	-0.16	-0.59	-1.44	-0.87
hSQ004546	84450	1.01	0.46	0.87	0.22	0.17	0.11
hSQ004547	3216	-0.85	-0.92	-0.81	-0.66	-1.05	-0.77
hSQ004548		-0.27	-0.5	-0.09	-1.35	-1.78	-1.26
hSQ004549	6720	1.74	1.56	1.52	1.69	1.67	1.65
hSQ004550	7867	-0.49	-0.7	-0.52	1.63	0.92	1.42
hSQ004551	84503	-0.91	-0.38	-0.43	-0.72	0.38	-0.4
hSQ004552	4867	-1.12			-1.28		-2.67
hSQ004554	23786	0.95	0.69	0.79	0.12	-0.03	0.02
hSQ004559	54602	-2.04	-1.87	-2.13	-1.7	-2.39	-2.29
hSQ004560	9898	1.66	2.3	3.18	1.69	1.29	1.53
hSQ004561	2944	0.65	0.66	0.23		0.13	0.01
hSQ004565	6904	1.3	1.44	1.76	1.54	0.64	1.13
hSQ004567	8073	-0.08	-0.27	0.03	0.31	0.33	0.36
hSQ004572	116832	0.94	0.61	0.15	0.86	0.82	0.68
hSQ004574	5134	0.76	-0.04	0.44	-0.37	-0.33	-0.75
hSQ004581	65990	-0.4	-0.51	-0.6	-0.34	-0.69	-0.35
hSQ004582	79095	0.19	0.36	0.33	0.5	0.56	0.54
hSQ004583	10897	1.21	0.43	0.86	1.07	0.85	1.03
hSQ004584	25973	2.98	2.58	2.83	3.3	2.42	2.83
hSQ004589	10042	-2.52		-4.59		-3.98	-2.4
hSQ004591	84747	0.27	0.09	0.14	1.37	0.81	0.8
hSQ004596	56993	0.26	-0.15	-0.44	-0.45	0.17	-0.1
hSQ004598	51070	-0.68	-1.11	-1.4	-0.78	-0.9
hSQ004599	93622	-0.1	-0.45	-0.52	-0.77	-0.38	-0.13
hSQ004601	6396	0.37	-0.42	-0.64	-0.04	-5.96e-09	0.44
hSQ004610	54785	1.99	2.2	2.7	1.73	1.08	1.53
hSQ004612	171392	0.26	0.54	0.74	-0.29	0.11	-0.39
hSQ004631	113655	-0.59	-1	-1.09	0.02	-0.56	-0.27
hSQ004637	51385	-0.69	-1.32	-0.83	-0.98	-1.39	-1.2
hSQ004638	440172	-0.11	0.08	-0.13	-0.15	-0.35
hSQ004643	84641	0.68	-0.14	-0.15	-0.26	0.87	0.5
hSQ004648	283267	-0.34	0.03	-0.13	-0.42	-0.6	-0.44
hSQ004649	124540	-0.09	0.27	1.14		-0.14	-0.14
hSQ004650	6548	1.12	3.2	3.38	2.57	1.91	2.15
hSQ004652	8722	0.86	1.51	1.89	1.23	-0.13	0.59
hSQ004655	10213	1.05	0.22	0.13	-0.08	-0.22	-0.15
hSQ004656	1660	-1.3	-1.74	-1.64	-1.77	-2.18	-1.46
hSQ004662	5433	-1.56	-2.26	-2.49	-1.73	-1.98	-1.44
hSQ004663	6611	-0.67	-0.46	-0.77	-0.41	-0.76	-0.45
hSQ004670	51634	0.11	0.51	0.95	0.41	0.11	-0.03
hSQ004676	2019	-0.73				-2	-2.37
hSQ004686	91272	-0.76	-0.78	-0.78	-0.69	-0.74	-0.85
hSQ004691	55651	-0.43	-0.74	-1.02	-0.16	-0.25	-0.18
hSQ004692	170394	0.6	0.35	0.33	0.14	0.44	0.52
hSQ004697	56926::390876	2.15	1.17	1.47	0.62	1.06	0.94
hSQ004700	6202	1.23	0.83	0.57	0.28	0.96	0.89
hSQ004701	873	-0.53	-0.51	-1.37	-0.47	-0.81	-0.49
hSQ004702	84707	-0.79	-0.86	-0.84	-0.98	-0.84	-0.68
hSQ004705	6426	0.14	-0.3	-0.41	-0.03	-0.16	-0.07
hSQ004706	56674	-0.15	0.01	0.12	-0.07	-0.36	-0.22
hSQ004708	2042	0.22	-0.88	-0.36	-0.72	-0.9	-1.07
hSQ004714	55119	-0.64	-0.07	-0.11	-0.16	-0.58	-0.73
hSQ004716	8361	-2.29	-1.76	-2.16	-1.96	-2.42	-2.34
hSQ004719	391174	-0.59	-0.63	-0.69	-0.63	-0.74	-0.47
hSQ004725	10761	0.82	-0.69	-0.11	-0.38	-0.19	0.19
hSQ004726	84954	1.65	1.21	1.96	0.79	0.23	0.82
hSQ004728	54976	-0.93	-1.07	-1.28	0.11	-0.46	-0.12
hSQ004730	7137	-1	-0.84	-1.11	-1.04	-1.13	-0.9
hSQ004737	1933	-0.43	-0.48	-0.39	-0.4	-0.67	-0.44
hSQ004741	55009	-0.9	-0.97	-1.1	-0.68	-1.02	-0.6
hSQ004746	3609	-1.02	-1.47	-1.55	-0.68	-1.32	-0.75
hSQ004757	10528	0.23	-0.32	-0.61	0.13	0.07	0.26
hSQ004758	5170	-2.47	-0.8	-1.17	-1.07		-2.5
hSQ004761	150223	-0.75	-0.54	-0.63	-0.31	-0.73	-0.42
hSQ004764	401638	0.79	-0.26	-0.67	0.14	0.41	0.68
hSQ004768	9894	-0.59	-0.75	-0.68	-1.18	-1.18	-0.74
hSQ004771	5073	-0.46	-1.25	-0.59	0.75	-0.08	0.31
hSQ004773	374666	0.17	0.23	0.22	0.27	-0.03	0.2
hSQ004774	390277	-0.79		-1.82	-4.33	-3.79	-1.51
hSQ004775	26284	-0.57	-1.75	-1.32	0.77	-0.29	-0.1
hSQ004780	9775	0.59	-0.38	-0.75	-0.33	-0.62	-0.23
hSQ004787	440491	-0.19		-0.72	-0.4	-6.08	-2.38
hSQ004798	399668	4.13	5.26	6.05	5.21	4.08	4.7
hSQ004799	2803	-0.29	0.71	0.62	-0.08	-0.32	-0.2
hSQ004800	8834	0.79	1.18	1.08	0.77	0.52	0.81
hSQ004801	390345	-0.68	-1.39	-1.52	-1.09	-1.02	-0.51
hSQ004803	348235	0.38	0.44	0.73	0.25	-5.96e-09	0.1
hSQ004804	23594	1.23	1.21	0.65	2.31	4.59	3.97
hSQ004810	27246	-1.12	-1.53	-1.49	-0.91	-1.18	-0.99
hSQ004815	29127	-1.44	-2.23	-1.83	-1.91	-2.03	-1.43
hSQ004816	50628	2.46	2.36	3.02	2.29	2.24	2.44
hSQ004820	5597	2.54	2.21	2.33	0.78	1.16	1.17
hSQ004822	81037	1.53	1.22	1.41	1.08	0.86	0.87
hSQ004823	29117	0.65	0.98	1.11	0.63	0.48	0.64
hSQ004827	10058	-0.62				-1.15	-0.98
hSQ004829	346950	-0.64	-1.32	-1.37	-0.42	-1.04	-0.63
hSQ004835	56927	-0.39	-0.76	-0.66	-0.43	-0.47	-0.31
hSQ004837	6241	-1.26	-0.96	-0.99	-0.61	-0.91	-0.71
hSQ004839	26092	-2.17	-1.79	-1.77	-1.59	-1.79	-1.96
hSQ004843	10296	0.46	0.06	0.17	0.87	0.89	0.82
hSQ004851	3831	-0.78	-0.9	-0.9	-0.29	-0.85	-0.39
hSQ004852	51755	-0.13	0.23	0.21	0.04	-0.18	-0.02
hSQ004853	57165	-1.39	-1.94	-1.81	-2.15	-0.58	-1.97
hSQ004855	80776	-0.47	-0.91	-1.05	-1.42	-0.91	-0.52
hSQ004858	1164	-0.05	-0.24	-0.14	9.54e-09	-0.56	-0.23
hSQ004861	388621	-0.48	-0.64	-0.8	-0.22	-0.67	-0.54
hSQ004870	84144	-1.45	-3.71	-1.89	-1.8	-1.78	-1.75
hSQ004872	283454	3.61	3.02	3.94	2.98	2.79	2.88
hSQ004875	8209	-0.37	-0.38	-0.27	-0.78	-0.55	-0.19
hSQ004876	112936	2.71	1.67	2.32	1.46	1.09	1.22
hSQ004879	29968	2.8	1.33	1.24	0.2	0.87	0.67
hSQ004881	6130	2.6	1.04	0.59	0.39	1.7	1.37
hSQ004882	91687	2.02	1.44	1.65	1.72	2.58	2.26
hSQ004884	25871	1.22	0.89	1.22	2.08	2.77	2.3
hSQ004885	4867	-1.62	-1.88	-1.54	-2.07	-1.78	-2.47
hSQ004888	57475	1.78	-0.25	1.04	3.48	3.28	2.6
hSQ004889	9451	-0.33	-0.23	-0.36	-0.12	-0.07	-0.28
hSQ004890	55425	0.32	0.46	-0.22	0.8	2.37	1.81
hSQ004892	51318	-0.92	-1.2	-1.2	-1.24	-0.8	-0.65
hSQ004896	5464	1.28	-0.3	-0.57	-0.36	0.31	0.04
hSQ004898	221710	1.41	0.58	0.46	-0.02	0.54	0.36
hSQ004900	84255	-1.21	-2.1	-1.53	-2.51	-1.81	-2.05
hSQ004901	256643	-1.52	-2.29	-2.34	-1.46	-1.59	-2.59
hSQ004902	124936	-0.65	-1.25	-0.93	-1.27	-1.48	-1.07
hSQ004904	55164	-1.61	-3	-1.63	-0.63	-1.31	-0.84
hSQ004908	3029	-1.77	-1.91	-1.76	-1.37	-1.57	-1.39
hSQ004909	55998	1.34	0.95	1.78	1.86	1.69	1.74
hSQ004914	22955	-0.47	-0.96	-0.61	-0.4	-0.55	-0.21
hSQ004918	285830	1.38	0.51	-0.09	0.34	1.36	1.1
hSQ004920	51535	-0.99	-1.03	-0.93	-1.48	-1.53	-1.29
hSQ004921	388242	-0.03	-0.47	-0.46	-3.04	-0.7	-1.05
hSQ004926	9670	0.87	1.59	1.89	1.4	0.3	0.41
hSQ004928	1471	-0.62	-0.45	-0.61	-0.03	-0.23	-0.02
hSQ004929	22905	0.13	0.49	0.82	1.16	0.36	0.77
hSQ004930	9054	-1.43	-2.08	-1.66	-2.02	-1.79	-1.48
hSQ004935	1429	-0.64	-2.1	-1.58	-1.31	-1.51	-1.49
hSQ004936	26284	-0.67	-2.19	-1.34	1.62	0.41	0.69
hSQ004937	7290	-1.01	-0.98	-0.03	-0.86	-1.23	-0.9
hSQ004938	8674	-0.49	-0.45	-0.26	-1.27	-1.16	-1.54
hSQ004942	23582	-1.31	-2.79	-1.91	-2.95	-2.45	-1.92
hSQ004946	2152	4.76	5.66	5.42	4.54	5.19	4.68
hSQ004947	57092	0.17	0.36	-0.31	-0.54	-0.61	-0.68
hSQ004954	85388::26822	-1.59	-1.76	-1.56	-1.3	-1.47	-1.42
hSQ004955	22809	-0.61	-1.15	-0.61	0.9	0.24	0.35
hSQ004956	150472	-0.23	-0.9	-1.04	-0.27	-0.61	-0.43
hSQ004959	84954	-0.49	-1.49	-0.71		-3.07	-2.34
hSQ004969	5989	1.74	3.4	3.42	4.21	3.51	3.61
hSQ004970	1039	1.96	1.69	1.95	0.99	1.4	1.24
hSQ004972	51447	0.59	0.63	0.83	0.57	0.24	0.37
hSQ004973	26267	2.89	3.47	3.64	3.03	2.69	2.94
hSQ004975	9528	1.28	-0.05	-0.19	-0.34	-0.6	-0.43
hSQ004980	2040	0.67	0.33	0.69	3.65	3.19	3.2
hSQ004985	51160	-0.31	-0.14	3.58e-09	9.54e-09	-0.32	-0.04
hSQ004990	55974	-0.74	-0.64	-0.95	0.15	-0.3	0.03
hSQ004991	5567	1.35	1	1.42	0.35	-0.43	-0.12
hSQ004995	5879	0.45	0.15	0.31	0.75	1.53	0.98
hSQ004996	5019	-0.12	-0.86	-0.72	-0.91	-0.8	-0.54
hSQ004998	54623	-0.37	-1.26	-0.5	-0.72	-0.54	-0.22
hSQ005003	9727	1.66	1.95	2.58	1.95	1.35	1.67
hSQ005009	9138	-0.27				2.82	3.05
hSQ005012	81631	-0.76	-1.16	-0.77	-0.63	-0.79	-0.79
hSQ005013	146434	1.6	1.99	2.26	1.64	1.94	1.55
hSQ005018	5001	-0.67	-0.75	-0.77	-0.84	-1.14	-1.02
hSQ005024	5025	0.61	0.71	0.76	-0.2	-0.46	-0.11
hSQ005031	2639	-0.6	-0.48	-0.82	0.99	0.93	1.01
hSQ005035	2077	-0.81	1.21	-0.06	1.75	0.89	1.24
hSQ005040	283970	1.03	0.9	1.21	2.14	2.39	2.03
hSQ005041	55702	-0.28	-1.28	-0.57	-0.92	-0.81	-0.53
hSQ005044	10723	2.64	2.9	3.51	2.2	1.24	1.82
hSQ005047	7702	1.23	1.06	1.23	0.16	0.49	0.44
hSQ005050	8847	-2.09	-1.63	-2.08	-1.88	-2.09	-2.09
hSQ005074	3399	1.08	0.42	0.5	-0.29	0.06	0.47
hSQ005076	2139	0.24	0.04	0.54	0.25	0.22	0.33
hSQ005077	5090	0.49		0.56	-2.19	-0.63	-0.5
hSQ005078	23648	-0.1	-0.19	-0.1	-0.22	-1.07	-1.15
hSQ005087	539	1.59	0.29	0.65	0.35	0.66	0.6
hSQ005090	112703	0.95	0.54	1.24	0.39	-0.23	0.05
hSQ005091	220717	3.66	2.34	2.7	1.88	2.9	2.98
hSQ005092	2926	-0.6	-0.71	-0.62	-0.09	-0.29	-0.12
hSQ005093	441104	-0.44	-0.41	0.01	2.18	1.95	1.87
hSQ005095	84265	-1.16	-1.59	-1.74	-1.6	-1.22	-0.94
hSQ005100	4802	0.74	1.11	1.75	0.49	0.46	0.45
hSQ005103	10994	-0.66	-1.01	-1.54	-0.89	-1.08	-0.56
hSQ005104	23149	0.07	-0.09			-0.11	-0.4
hSQ005107	5500	1.49	0.56	0.82	-0.15	-0.11	-0.24
hSQ005110	5610	-1.81	-1.36	-1.37	-1.11	-1.03	-1.03
hSQ005112	3187	-0.97	-1.51	-1.61	-0.89	-1.02	-0.64
hSQ005123	10957	5.23	4.25	4.25	2.75	3.24	2.94
hSQ005127	55776	0.53	1.2	1.02	0.03	-0.14	-0.2
hSQ005130	10460	-0.61	-0.56	-0.7	-0.49	-0.73	-0.39
hSQ005140	56829	-0.25	-0.53	-0.36	-0.29	-0.43	-0.34
hSQ005141	10452	-0.03	-0.15	-0.22	0.1	-0.35	-0.02
hSQ005142	79770	1.72	0.22	-0.14	-0.47	0.87	0.37
hSQ005143	116143	-1.04	-1.34	-1.47	-0.93	-1.63	-1.49
hSQ005144	5316	1.84	2.06	1.84	0.28	0.65	0.83
hSQ005147	5627	2.07	0.38	-0.14	0.03	1.16	0.24
hSQ005152		-1.36	-1.45			-2.82	-2.64
hSQ005155	25873	-0.72	-0.95	-1.18	-1.06	-0.55	-0.43
hSQ005157	765	0.31	-0.29	0.43	-1.87	-0.63	-0.7
hSQ005159	207063	2.01	1.33	2.58	2.05	1.31	0.44
hSQ005160	2040	-1.38	-1.36	-0.7	-0.19		-2.26
hSQ005161		-0.84	-1.82	-2.24	-2.25	-0.45	-1.08
hSQ005164	11098	1.75	1.18	1.49	0.73	0.75	0.72
hSQ005167	3749	0.23				2	1.87
hSQ005168	442385	-2.14		-3.71	-2.77	-2.22	-2.29
hSQ005174	23786	-0.92	-0.46	-1.43	-1.02	-2.65	-2.38
hSQ005176	10922	-0.98	-0.9	-0.87	-1.97	-1.29	-1.07
hSQ005181	55740	-1.9	-2.88	-2.54	-1.74	-1.92	-1.69
hSQ005186	5457	0.87	1.01	1.61	0.67	0.18	0.19
hSQ005188	26779	-0.59	-0.9	-1.12	-1.01	-1.15	-1.24
hSQ005194	58513	1.47	1.5	2.43	1.61	0.71	0.9
hSQ005201	388586	0.73	-0.12	0.3	9.54e-09	-0.81	-0.23
hSQ005202	10084	-0.47			-0.84		-1.24
hSQ005204	221927	-0.22	-0.7	-0.14	3.54	2.37	2.63
hSQ005207	27344	0.71	0.66	1.56	1.09	0.45	0.64
hSQ005209	57061	2.71	3.03	2.85	1.99	3.1	2.63
hSQ005211	59286	-0.66	-0.65	-1.3	-1.07	-0.96	-0.74
hSQ005212	3312	0.61	1.08	1.14	0.6	0.34	0.65
hSQ005218	56683	-0.4	-0.16	-0.27	0.05	-0.16	5.96e-09
hSQ005220	9488	-0.91	-3.1	-0.92	-1.63	-2.42	-1.62
hSQ005221	80856	0.14	0.19	0.41	0.46	0.75	0.34
hSQ005222	2287	0.1	0.65	0.24	-0.1	-0.07	-0.3
hSQ005227	949::7316	2.35	1.55	1.17	1.46	2.62	2.48
hSQ005229	6596	1	0.69	0.65	0.36	1.08	0.39
hSQ005233	4190	-0.32	-1.19	-0.9	-0.41	-0.71	-0.23
hSQ005238	3831	-0.85	-0.98	-1.26	-1.24	-1.34	-1.68
hSQ005239	114971	1.8	1.29	2.11	1.24		0.63
hSQ005242	50484	-1.67	-1.37	-0.81	-1.51	-1.73	-1.66
hSQ005243	115106	-1.08	-0.83	-1.42	-1.33	-1.35	-1.4
hSQ005247	9158	1.09	0.96	1.2	1.37	1.08	1.15
hSQ005248	23677	1.24	1.65	2.13	3.29	2.87	2.9
hSQ005250	114609	1.07e-08		0.32		-0.95	-0.59
hSQ005255	8318	2.56	1.37	1.52	0.51	1.14	1.13
hSQ005258	5238	2.87	1.47	1.73	0.8	1.33	1.22
hSQ005259	11066	-1.15	-0.07	0.02	-0.45	-1.32	-1.24
hSQ005262	51507	0.05	0.24	-0.02	0.05	-0.22	-0.02
hSQ005263	51282	-0.84	-0.5	-0.68	-0.18	-0.97	-0.69
hSQ005265	10043	1.18	1.55	1.76	1.99	1.21	1.74
hSQ005266	26984	-0.06	-0.91	-0.72	-0.44	-0.75	-0.76
hSQ005267	254295	-0.9	-1.67	-1.3	-0.4	-0.86	-0.61
hSQ005268	11277	0.84		1.56		2.1	2.29
hSQ005269	8630	0.43	-0.18	0.08	-0.18	-0.13	-0.25
hSQ005271	10488	0.36	0.22	0.69	0.77	-0.1	0.47
hSQ005275	92856	-0.77	-1.29	-1.43	-0.61	-0.88	-0.59
hSQ005277	3551	1.06	0.31	0.81	-0.19	-0.56	-0.27
hSQ005280	85358	0.57	0.75	1.31	1.49	1.14	1.31
hSQ005283	55037	3.72	2.54	2.53	3.36	4.45	4.01
hSQ005286	64859	4.35	6.1	5.77	5.02	5.08	4.89
hSQ005287	146517::342371	3	4.87	5.21	4.7	4.11	4.42
hSQ005289	25937	1.44		-0.05	-0.04	1.78	-0.02
hSQ005291	30827	0.38	1.04	1.42	2.52	2.02	2.26
hSQ005292	1736	0.04	0.1	-0.68	0.04	-0.17	0.22
hSQ005295	256051	0.34	0.76	1.14	0.83	0.82	0.8
hSQ005299	9217	3.48	3.6	3.85	3.5	3.24	3.23
hSQ005305	91419	-0.42	-0.84	-1.21	-1.02	-0.61	-0.99
hSQ005306	55131	-0.27	0.2	0.06	-0.11	-0.37	-0.19
hSQ005307	6799	-0.69	-0.66	-0.61	-0.3	-0.35	-0.35
hSQ005308	8318	-0.6	-0.4	-0.74	-0.28	-0.24	-0.11
hSQ005315	55521	1.94	2.61	2.87	1.8	2.01	1.95
hSQ005317	79018	1.31	2.04	1.75	1.42	1.21	1.44
hSQ005319	3455	0.38	0.05	-0.27	-0.38	0.14	-0.01
hSQ005320		-1.16			0.56	0.41	0.37
hSQ005322	3800	-0.23	0.87	1.16	0.04	-0.23	-0.14
hSQ005324	117155	-0.36		-0.21	-0.23	-0.77	-0.78
hSQ005327	202243	-1.57	-1.27	-1.15		-2.84	-4.91
hSQ005328	1429	-0.68	-1.83	-1.59	-1.34	-1.33	-1.24
hSQ005329	54541		4.35	4.54	3.81	3.99	4.23
hSQ005331	7323	3.33	2.28	2.11	2.45	3.42	2.78
hSQ005332	51465	-0.76	-1.22	-0.9	-1	-0.89	-0.93
hSQ005334	286059	2.28	3.12	3.42	2.98	2.95	2.9
hSQ005335	55180	-1.13	-1.04	-1.57	0.2	1.11	0.44
hSQ005336	9351	1.76	1.68	2.51	1.35	0.96	1.09
hSQ005337	84135	0.38	1.18	1.45	1.81	2.16	1.72
hSQ005338	2885	2.65	1.73	1.94	4.4	4.64	4.57
hSQ005341	10717	-0.65	-0.7	-0.41	-0.68	-1.01	-0.8
hSQ005345	5687	0.68	0.14	0.18	1.67	1.85	1.66
hSQ005347	118788	2.39	2.17	2.62	1.64	2.24	1.74
hSQ005350	51434	-0.08	-0.13	-0.62	-0.23	-0.49	-0.16
hSQ005352	6230	2.07	1.26	0.85	0.32	1.26	1.27
hSQ005353	22852	-1.12	-1.72	-1.64	-1.62	-1.55	-1.27
hSQ005355	54908	-0.27	-0.65	-0.89	2.26	4.21	3.41
hSQ005358	10923	-1.77	-1.88	-1.79	-1.5	-1.61	-1.64
hSQ005360	10617	-0.18	-0.32	-0.04	0.13	0.03	-0.64
hSQ005366	4298	1.85		2.91		1.33	1.46
hSQ005369	2241	1.13	1.39	1.6	2.57	3.32	2.86
hSQ005371	57129	-0.54	-1.25	-1.49	-0.47	-0.74	-0.45
hSQ005374	80318	-1.02	-1.65	-1.48	-1.71	-1.19	-1.53
hSQ005375	8803	-0.72	-0.75	-0.81	-1.06	-1.49	-1.44
hSQ005381	23131	1.5	1.06	0.51	0.07	2.16	1.9
hSQ005382	5876	-0.87	-0.92	-0.3	-0.58	-1.18	-0.93
hSQ005391	7037	2.96	1.88	1.82	1.15	1.5	1.26
hSQ005393	1512	-0.38	-2.32	-0.8	1.97	0.91	1.47
hSQ005394	23034	1.81	2.39	3.02	2.92	3.16	2.76
hSQ005402	10550	-1.02	-1.22	-1.39	-0.85	-0.74	-0.55
hSQ005403	26517	0.89	0.46	1.02	3.3	3.62	3.77
hSQ005404	29100	-0.47	-0.98	-1.13	-0.44	-0.68	-0.36
hSQ005410	54947	-1.32		-3.75	-4.56	-1.44	-2.16
hSQ005414	1175	-0.53	-0.23	-0.52	-0.2	-0.5	-0.1
hSQ005417	51380	-1.04			-1.77	-4.11	-1.7
hSQ005419	80013	-1.49	-2.17	-2.11	-1.62	-1.8	-1.25
hSQ005422	153733	-1.13	-1.1	-1.29	-2.03	-1.31	-1.13
hSQ005423	56061	-2.29	-3.03	-1.94	-4.68	-3.31	-3.44
hSQ005430	8396	-0.74	-0.69	-0.22		-1.46	-1.02
hSQ005431	7335	-0.97	-1.46	-1.08	-2.6	-1.77	-1.52
hSQ005433	25782	0.86	-0.03	-0.56	0.18	0.97	0.83
hSQ005434	51194	-0.05	-0.47	-0.64	-0.45	0.14	-0.17
hSQ005438	23125	0.04		0.44		0.31	0.2
hSQ005439	10528	-0.12	-1.47	-0.57	-0.73	-0.76	-0.4
hSQ005442	442198	-0.51	-0.87	-0.93	-1.13	-1.16	-1.01
hSQ005445	25926	-1.57	-2.22	-2.31	-1.71	-1.96	-1.32
hSQ005447	22876	0.02	-1.03	-0.79	-1	-0.52	-1.27
hSQ005449	4173	-0.05	-0.37	-0.28	-0.06	-0.16	0.05
hSQ005451	80204	-1.37	-1.62	-1.6	-1.13	-1.54	-1.27
hSQ005452	84140	0.34	0.32	0.2	0.1	0.25	0.07
hSQ005455	440	0.05	-0.21	-0.38	-0.09	-0.36	-0.24
hSQ005458	9369	2.47	2.27	2.35	2.02	1.93	1.82
hSQ005459	54431	0.29	-0.29	-0.15	-0.53	-0.71	-0.63
hSQ005461	663	3.05	3.79	3.68	1.99	2.22	2.1
hSQ005463	283335	2.15	1.68	2.67	2.49	1.49	1.56
hSQ005465	91833	0.3	1.31	1.37	0.29	0.51	0.53
hSQ005467	401509	1.72	-0.01	1.14		0.25	-0.51
hSQ005469	51548	-1.09		-2.44		-4.73	-1.72
hSQ005470	11278	-0.61	-2.3	-0.72		-3.3	-2.32
hSQ005472	93210	0.13	0.4	0.58	1.05	0.69	0.94
hSQ005473	84084	-0.86	-1.21	-1.19	-1.2	-0.77	-1.09
hSQ005475	56897	-1.82	-2.62	-2.44	-1.88	-2.63	-1.99
hSQ005476	1349	1.7	0.72	1.06	0.2	0.27	0.25
hSQ005479	56948	-0.32	-0.68	-0.94	-0.14	-0.25	0.07
hSQ005483	23636	3.64	2.8	2.94	4.41	4.87	4.66
hSQ005486	4751	-1.18	-1.63	-1.64	-1.25	-1.38	-1.14
hSQ005487	51141	1.65	1.42	1.46	0.88	2.12	1.61
hSQ005489	58491	2.16	2.46	2.82	1.66	1.36	1.36
hSQ005494	10513	0.29	-0.94	-0.65	-1.11	-0.3	-0.79
hSQ005496	3119	-1.38		-2.54		-2.45	-2.4
hSQ005499	440673	1.85	1.3	2.1	4.6	4.01	3.95
hSQ005500	87178	-1.37	-1.47	-1.41	-1.37	-1.19	-1.39
hSQ005502	2710	-0.75	-1.38	-1.54	-0.6	-0.06	-0.59
hSQ005503	6637	0.46	0.35	0.38	-0.5	0.07	-0.08
hSQ005504	118	2.34	1.59	1.71	1.08	1.24	1.15
hSQ005506	342125	1.25	0.75	1.51	0.61	0.34	0.36
hSQ005510	55227	2.59	2.42	2.61	6	5.62	5.31
hSQ005513	8773	-0.75	-0.7	-0.73	-0.32	0.13	-0.13
hSQ005514	389705	-2.45		-3.62		-8.24	-4.37
hSQ005516	10165	-1.66	-3.36	-2.11	-2.17	-2.23	-2.01
hSQ005517	5792	2.57	1.01	0.81	0.3	1.19	1.04
hSQ005519		0.43	0.26	0.76	0.52	-0.09	0.34
hSQ005520		1.86	3.73	3.23	2.26	3.55	3.04
hSQ005525	57396	-1.35	-0.75	-1.12	-1.6	-1.38	-1.61
hSQ005527	2966	-1.71	-0.65	-0.95	-0.81	-1.56	-1.35
hSQ005528	7768	0.49	0.17	0.54	0.26	0.1	-0.09
hSQ005529	8745	1.47	1.25	1.68	1.29	1	1.04
hSQ005532	23066	0.19	-0.16	-0.16	1	0.95	0.87
hSQ005533	23119	2.37	2.6	3.06	2.27	1.93	2.12
hSQ005539	81618	-0.56	-0.36	-0.22	0.3	-0.15	0.06
hSQ005540	23421	0.08	-0.42	-0.44	-0.45	-0.8	-0.76
hSQ005541	1763	-0.49	-1.1	-1.47	-1.67	-1.45	-1.51
hSQ005544	4869	1.03	0.67	-0.19	0.45	1.2	1.1
hSQ005546	26050	3.48	3.86	4.15	3.34	3.47	3.23
hSQ005550	5229	-0.83	-0.13	-0.17	-0.89	-0.69	-0.8
hSQ005553	54780	-0.05	-0.02	-0.23	-0.22	-0.29	-0.28
hSQ005554	57157	1.55	2.65	2.68	1.33	1.13	1.38
hSQ005555	400725	2.66	3.94	4.07	2.19	2.47	2.3
hSQ005557	3612	-0.55	-0.54	-0.56	-0.9	-0.38	-0.62
hSQ005562	26747	-1.7	-1.16	-1.15	-0.37	0.16	-0.24
hSQ005566	5427	-2.06	-2.15	-1.88	-1.29	-1.56	-1.33
hSQ005567	4695	-0.23	-0.98	-1.22	-0.42	-0.68	-0.37
hSQ005568	4199	1.64	1.37	0.64	-0.24	0.47	0.18
hSQ005569	64762	2.75	3.35	3.6	3.25	3.19	3.35
hSQ005570	6205	0.35	-0.21	-0.68	-0.1	0.14	0.39
hSQ005573	55299	-0.45	-0.18	-0.9	-0.79	-0.37	-0.64
hSQ005574	23515	-2	-3.4	-1.68	-1.74	-2.32	-1.18
hSQ005584	389801	1.94	0.33	0.05	-0.26	0.58	-0.22
hSQ005585	55732	2.78	2.34	2.1	1.63	1.79	1.63
hSQ005589	199990	1.6			1.84	2.08	1.93
hSQ005594	83640	-1.32	-1.09	-1.58	-1.24	-1.48	-1.36
hSQ005599	137492	0.41	1.39	1.82	0.71	0.29	0.14
hSQ005603	10951	1.83	1.78	2.25	2.2	2.66	2.23
hSQ005604	79862	-0.7		-1.19	-1.39		-1.87
hSQ005609	5993	2.32	0.33	-0.26	-0.45	0.72	0.31
hSQ005610	442621	-0.68	-0.56	-0.57	-0.41	-0.61	-0.31
hSQ005611	7520	0.17	-0.83	-0.74	-0.64	-0.74	-0.46
hSQ005612	27332	0.14	0.78	0.6	0.26	0.2	0.11
hSQ005615	6734	3.27	3.79	4.52	3.06	3.37	3.41
hSQ005623	5428	0.27	-0.27	-0.49	-0.2	-0.55	-0.24
hSQ005627	136647	-1.39	-1.28	-1.9	-1.16	-1.73	-1.46
hSQ005628	25962	-1.35	-1.8	-1.22	-1.03	-1.6	-1.24
hSQ005640	149448	0.31	-0.17	-0.29	0.63	1.04	0.75
hSQ005643	9631	2.55	2.35	1.93	1.02	1.72	1.47
hSQ005646	55051	0.49	0.97	1.05	0.74	0.26	0.5
hSQ005649	284009	0.47		1.26		0.53	0.74
hSQ005651	51088	0.95	-0.03	-0.17	-0.26	0.47	-0.02
hSQ005652	144203	-0.26	-1.5	-1.14	-1.62	-1.17	-0.99
hSQ005653	25843	-1.19	-1.37	-1.32	-0.85	-1.38	-1.33
hSQ005659	26472	-0.99	-0.08	-0.49	-0.12	-0.24	0.01
hSQ005660	29970	2.58	2.19	2.58	1.4	1.34	1.1
hSQ005662	341457	0.14	0.17	-0.5	0.26	0.19	0.21
hSQ005668	11040	2.21	3.04	3.84	5.8	3.99	4.35
hSQ005674	23401	2.49	2.81	3.42	1.91	1.27	1.68
hSQ005675	51263	-0.48	-0.69	-0.95	-1.01	-0.55	-0.41
hSQ005677	23351	-0.14		0.09		0.11	-0.16
hSQ005683	79736	1.21	0.67	0.44	1.18	1.94	1.45
hSQ005684	55284	3.02	4.1	3.48	2.25	2.89	2.68
hSQ005689	197336	-0.44	-1.05			-2.13	-1.5
hSQ005690	345643	1.56	0.99	0.58	1.76	3.57	2.71
hSQ005691	26521	1.96	0.95	0.82	0.52	0.79	0.77
hSQ005693	7515	1.73	1.63	2.14	1.55	1.27	1.51
hSQ005695	375601	-0.94	-1.23	-1.29	-0.46	-0.48	-0.34
hSQ005697	2717	-0.15	-0.1	0.26	-0.09	-0.53	-0.44
hSQ005698	29080	-1.75	-1.76	-2.01	-1.29	-1.39	-1.68
hSQ005704	4836	-0.33	-0.65	-0.88	-0.43	-0.61	-0.34
hSQ005705	11140	-0.69	-1.26	-1.38	-0.53	-0.65	-0.33
hSQ005706	6147	1.28	-0.11	-0.35	0.15	0.76	0.93
hSQ005709	23481	-0.94		-1.55		-1.89	-2.01
hSQ005711		1.36	1.99	1.53	0.46	1.18	0.62
hSQ005720	3006	-0.48	-0.77	-0.28	-0.67	-0.7	-0.62
hSQ005722		-0.81	-1.52	-1.33	-0.85	-1.34	-0.75
hSQ005726	147687	-1.55	-2.58	-1.65	-0.93	-0.92	-1.13
hSQ005729	3205	-0.89	-0.74	-0.49	-0.72	-1.1	-0.67
hSQ005730	79017	-0.44	-0.19	-0.37	-0.22	-0.49	-0.31
hSQ005732	8574	0.67		0.29		1.08	1.51
hSQ005734	114044	1.05	2.1	1.7	0.13	0.68	0.38
hSQ005735	6284	1.07e-08	0.31	0.17	-0.17	-0.6	-0.54
hSQ005736	93487	1.33	1.32	0.94	5.24	6.56	5.83
hSQ005739	498	-0.21	-0.81	-0.97	-0.31	-0.56	-0.16
hSQ005740	441614	-0.26	0.19	0.19	0.4	-0.79	-0.53
hSQ005743	79805	-0.72	-2.11	-0.86	-2.11	-1.83	-2.53
hSQ005744	79002	-0.35	-0.79	-0.81	-0.26	-0.4	-0.18
hSQ005745	65003	0.75	0.07	0.8	0.48	0.08	0.37
hSQ005751	5636	-1.54	-2.44	-1.77	-1.38	-1.58	-1.26
hSQ005754	23774	-0.67	-0.4	-0.1	-0.88	-1.34	-0.85
hSQ005756	112597	0.79	-0.35	-0.37	0.15	0.93	0.49
hSQ005757	9015	-1.71	-2.11	-2.36	-1.6	-3.47	-2.01
hSQ005759	9111	-1.16		-2.07		-2.02	-2.68
hSQ005760	2146	-0.82	-0.6	-0.77	-0.36	-0.43	-0.36
hSQ005764	389395	-0.75	-0.71	-0.85	-0.64	-0.61	-0.4
hSQ005767	2521	0.15	-0.58	-0.65	-0.01	-0.16	0.25
[truncated: 14,313 more rows]

## Sheet: Ago_SAM_output
gene_id	entrez_id	Score.d.	Numerator.r.	Denominator.s.s0.	Fold.Change	q.value...	localfdr...	group1_mean	group2_mean
hSQ023086	64215	7.78856	5.39867	0.693154	41.7989	0	0.00100081	0.413579	5.81225
hSQ020988	64215	7.3268	5.53201	0.755037	46.5047	0	0	-1.70309	3.82892
hSQ017090	253512	7.1323	4.60867	0.646169	24.3066	0	0	-1.27309	3.33559
hSQ008501	6894	7.07435	4.62201	0.653347	24.4892	0	0	0.460246	5.08225
hSQ037593	8763	6.78992	4.83867	0.712626	28.453	0	0	0.776912	5.61559
hSQ030942	7690	6.52639	4.28534	0.656617	19.4041	0	0	-0.853088	3.43225
hSQ029144	3958	6.30969	5.47867	0.868295	42.6554	0	0	-1.70975	3.76892
hSQ025319	2040	6.2808	3.87867	0.617545	14.743	0	0	0.186912	4.06559
hSQ014142	10783	6.22203	4.71867	0.758382	26.6427	0	0	0.240246	4.95892
hSQ023469	26628	6.14104	5.25201	0.855231	39.7153	0	0	0.373579	5.62559
hSQ015907	81137	6.09879	5.35867	0.878646	42.3276	0	0	0.186912	5.54559
hSQ041112	10635	6.09303	4.07201	0.668305	16.9022	0	0	-0.966421	3.10559
hSQ027663	7456	6.07585	4.44534	0.731641	21.6159	0	0	0.880246	5.32559
hSQ015940	117581	6.07117	5.14867	0.848053	35.9229	0	0	0.253579	5.40225
hSQ028469	78996	5.94342	3.96201	0.66662	15.4933	0	0	1.32358	5.28559
hSQ014850	5873	5.92019	5.54534	0.936682	46.8068	0	0	-2.12642	3.41892
hSQ012695	57045	5.83835	5.24867	0.898999	37.734	0	0	-1.05975	4.18892
hSQ013394	8826	5.82151	4.37201	0.751009	21.049	0	0	-1.25975	3.11225
hSQ031984	6591	5.81402	3.67534	0.632152	12.7259	0	0	2.32358	5.99892
hSQ036881	26503	5.75155	3.92867	0.683063	15.2769	0	0	0.976912	4.90559
hSQ001220	3688	5.66228	3.72867	0.658511	13.162	0	0.00184588	1.45025	5.17892
hSQ012769	253558	5.60083	4.70201	0.839519	26.0562	0	0.00386527	1.21025	5.91225
hSQ037939	201725	5.59151	4.25534	0.761037	18.6969	0	0.00420305	0.0869123	4.34225
hSQ016300	60592	5.5904	3.90867	0.699176	15.213	0	0.00424377	-1.02642	2.88225
hSQ031614	3688	5.57422	4.12867	0.740673	17.5262	0	0.00485181	-0.026421	4.10225
hSQ022414	90488	5.52321	4.37534	0.792174	21.3662	0	0.0069422	-0.419754	3.95559
hSQ004527	166929	5.50846	4.01534	0.728941	15.9458	0	0.00759681	-0.363088	3.65225
hSQ035455	51205	5.43472	4.56534	0.840032	23.1736	0	0.0112244	1.03358	5.59892
hSQ034070	259230	5.42898	4.03201	0.742682	16.231	0	0.0115324	-2.04642	1.98559
hSQ027209	9341	5.4265	3.43534	0.633068	10.8526	0	0.0116668	-0.189754	3.24559
hSQ010343	283491	5.40932	4.57867	0.846442	24.8977	0	0.0126157	-0.0830877	4.49559
hSQ027946	9204::253150	5.27697	3.83867	0.727439	14.2803	0	0.021114	-1.31975	2.51892
hSQ029892	1500	5.26032	4.28867	0.815288	20.0976	0	0.0223366	-0.813088	3.47559
hSQ035948	5420	5.18772	3.40201	0.655781	10.5716	0	0.0280669	1.88025	5.28225
hSQ031353	196	5.1583	3.98534	0.772608	15.7327	0	0.0305704	-1.67975	2.30559
hSQ043586	27236	5.14052	3.68534	0.71692	12.8459	0	0.0321328	0.316912	4.00225
hSQ004229	373156	5.12571	4.75867	0.928394	28.9813	0	0.0334622	0.106912	4.86559
hSQ008487	23483	5.12248	3.60867	0.704477	12.3053	0	0.0337547	-1.78309	1.82559
hSQ013485	118924	5.04937	3.72867	0.738443	13.0943	0	0.0407087	-2.00309	1.72559
hSQ002516	79635	5.01937	3.65867	0.728912	12.5943	0	0.0437322	1.03691	4.69559
hSQ021298	7690	5.00695	4.54867	0.908471	23.6481	0	0.0450096	-1.37309	3.17559
hSQ014452	113189	4.98445	4.03201	0.808917	16.8906	0	0.047364	1.27025	5.30225
hSQ008153	83879	4.9569	3.80534	0.767686	13.8368	0	0.0503098	-0.539754	3.26559
hSQ005736	93487	4.94143	4.66867	0.944802	27.0583	0	0.0519925	0.886912	5.55559
hSQ033286	116064	4.91434	4.16534	0.84759	17.6847	0	0.0549854	-3.23642	0.92892
hSQ001537	157506	4.73843	3.29867	0.696154	9.7601	0	0.0751796	0.413579	3.71225
hSQ031496	4811	4.72913	3.14867	0.665804	8.81361	0	0.0762538	-0.0530877	3.09559
hSQ023829	50848	4.72382	3.24201	0.68631	9.44779	0	0.0768664	-1.03309	2.20892
hSQ033367	27230	4.71487	3.47867	0.737809	11.1648	0	0.0778974	0.0902456	3.56892
hSQ039657	11149	4.69508	3.48867	0.743049	11.4559	0	0.0801643	0.690246	4.17892
hSQ020692	4820	4.69387	3.88867	0.828458	14.3265	0	0.0803018	-1.20642	2.68225
hSQ037173	57104	4.68988	3.45534	0.736766	11.1216	0	0.0807561	1.11691	4.57225
hSQ027685	7813	4.6873	3.96201	0.845265	15.0106	0	0.0810492	1.93025	5.89225
hSQ032194	57545	4.67573	4.89201	1.04626	27.0937	0	0.0823577	-0.859754	4.03225
hSQ026784	8312	4.64293	3.20201	0.689652	9.14498	0	0.0860044	1.43358	4.63559
hSQ029225	4337	4.6352	3.99534	0.861956	16.4421	0	0.0868475	-1.38975	2.60559
hSQ019511	80155	4.61991	3.35201	0.725556	10.2093	0	0.088493	-0.703088	2.64892
hSQ002474	2054	4.5949	3.17534	0.691057	9.02876	0	0.0911144	2.54025	5.71559
hSQ025934	79710	4.58546	3.31534	0.723011	10.0927	0	0.0920783	-1.02309	2.29225
hSQ009668	375601	4.58027	3.81867	0.833722	14.5996	0	0.0926017	-0.496421	3.32225
hSQ014627	5780	4.53292	3.58867	0.791692	12.1469	0	0.0971378	-0.156421	3.43225
hSQ031698	56672	4.53111	3.15201	0.695637	8.90377	0	0.0973013	0.410246	3.56225
hSQ007789	10162	4.53081	3.15201	0.695683	8.82198	0	0.0973286	0.813579	3.96559
hSQ027747	79589	4.52855	2.88867	0.637881	7.38629	0	0.0975324	-0.346421	2.54225
hSQ034020	221061	4.47809	3.64534	0.81404	12.6658	0	0.101745	0.133579	3.77892
hSQ002382	9674	4.46466	2.92534	0.655221	7.58607	0	0.102745	1.44358	4.36892
hSQ032604	5970	4.46192	4.35534	0.976114	21.0396	0	0.102943	0.063579	4.41892
hSQ016805	6856	4.46104	3.83867	0.860488	13.984	0	0.103005	0.793579	4.63225
hSQ026829	401884	4.44142	3.59201	0.808752	12.4709	0	0.10434	0.976912	4.56892
hSQ018289	138241	4.44071	2.92534	0.658755	7.58819	0	0.104386	-1.88642	1.03892
hSQ033387	84068	4.43042	3.11867	0.703923	8.68951	0	0.10503	2.52691	5.64559
hSQ040757	28971	4.42776	3.66867	0.828562	12.8474	0	0.10519	-1.35642	2.31225
hSQ013696	27107	4.42742	3.81867	0.862506	14.1566	0	0.105211	0.826912	4.64559
hSQ008543	8826	4.41405	3.49867	0.792622	11.5414	0	0.105974	0.220246	3.71892
hSQ011324	8677	4.40602	3.88201	0.881069	15.0133	0	0.106399	1.64358	5.52559
hSQ035006	10973	4.40288	3.41534	0.775705	10.4936	0	0.106558	1.65025	5.06559
hSQ043190	123606	4.37474	3.04534	0.696119	8.27791	0	0.107799	0.523579	3.56892
hSQ041716	23592	4.33199	3.31534	0.765315	9.7782	0	0.108967	1.11358	4.42892
hSQ038948	83932	4.31417	3.75201	0.869694	13.0062	0	0.109167	-3.06975	0.682253
hSQ014397	79635	4.29867	4.13201	0.96123	16.3997	0	0.109192	-1.95309	2.17892
hSQ019308	389537	4.29702	3.12534	0.727328	8.80155	0	0.109186	-0.0130877	3.11225
hSQ008149	201725	4.2754	3.31867	0.776226	10.0532	0	0.108949	0.250246	3.56892
hSQ014881	1497	4.27385	3.76867	0.881798	13.8644	0	0.108921	0.363579	4.13225
hSQ023181	91754	4.24617	2.78201	0.65518	6.86933	0	0.108136	0.500246	3.28225
hSQ035112	9413	4.24614	2.82201	0.664605	7.05789	0	0.108135	1.69691	4.51892
hSQ017085	64285	4.2337	3.18867	0.753165	9.24996	0	0.107606	1.10358	4.29225
hSQ018707	3688	4.20846	3.37867	0.80283	10.747	0	0.106175	-1.84642	1.53225
hSQ015240	1432	4.20106	3.81534	0.908186	14.0366	0	0.105662	-0.569754	3.24559
hSQ006270	5768	4.19871	3.16867	0.754678	9.08019	0	0.10549	-0.036421	3.13225
hSQ042109	23483	4.17674	2.79201	0.668466	6.94048	0	0.103659	-2.78309	0.00891982
hSQ005510	55227	4.1642	3.09201	0.742521	8.69651	0	0.10243	2.23025	5.32225
hSQ043542	125476	4.16363	3.08201	0.740221	8.36141	0	0.102372	-0.519754	2.56225
hSQ021824	223	4.1537	2.70534	0.651309	6.52687	0	0.101293	2.39358	5.09892
hSQ043964	58155	4.14339	3.79867	0.916804	14.9182	0	0.100078	0.100246	3.89892
hSQ012120	55526	4.13466	2.83534	0.685749	7.19193	0	0.098971	1.59358	4.42892
hSQ028365	23062	4.12395	3.26534	0.7918	9.86049	0	0.0975103	-1.03975	2.22559
hSQ012529	219654	4.12304	3.53534	0.857459	11.2618	0	0.0973816	0.606912	4.14225
hSQ013364	396	4.0988	3.85867	0.941415	13.6316	0	0.0936246	0.720246	4.57892
hSQ042312	66000	4.08178	3.05201	0.747715	8.21098	0	0.0906136	-0.209754	2.84225
hSQ024161	79080	4.07669	2.89534	0.710219	7.48067	0	0.0896511	-0.596421	2.29892
hSQ025646	203523	4.07535	3.01867	0.740715	8.27257	0	0.089394	2.31025	5.32892
hSQ029482	373156	4.0574	3.35867	0.82779	10.588	0	0.0857354	-1.08642	2.27225
hSQ031490	1903::286223	4.05632	3.32201	0.81897	9.77155	0	0.0855046	1.53025	4.85225
hSQ030948	57222	4.04477	2.66534	0.65896	6.34487	0	0.0829348	0.970246	3.63559
hSQ032244	375601::389537	4.04335	2.98534	0.738333	7.99437	0	0.0826099	-0.016421	2.96892
hSQ012348	29083	4.03519	3.61201	0.895127	11.599	0	0.0806832	-1.51975	2.09225
hSQ045255	10953	4.03498	2.80867	0.696081	7.08499	0	0.080632	1.70025	4.50892
hSQ041717	80055	4.03188	3.18534	0.790039	9.15004	0	0.0798776	0.350246	3.53559
hSQ028478	8034	4.02049	3.23201	0.803883	9.6041	0	0.0770049	-0.536421	2.69559
hSQ018897	29128	4.00579	2.99867	0.748586	7.96928	0	0.073048	0.383579	3.38225
hSQ018983	1875	4.00235	3.01534	0.753394	8.11002	0	0.0720815	1.65358	4.66892
hSQ000992	1962	3.99972	2.84867	0.712218	7.14117	0	0.0713342	1.98358	4.83225
hSQ028780	1050	3.99814	4.05534	1.01431	17.8019	0	0.0708788	-0.489754	3.56559
hSQ000085	79191	3.99477	2.63867	0.660532	6.18066	0	0.0698985	0.400246	3.03892
hSQ035067	1528	3.99359	3.20201	0.801787	9.39519	0	0.0695508	-0.179754	3.02225
hSQ022148	10301	3.99063	3.43534	0.860852	11.2138	0	0.0686723	0.763579	4.19892
hSQ015799	285362	3.98801	3.08201	0.772819	8.68175	0	0.0678835	2.59025	5.67225
hSQ011124	391	3.98458	4.69534	1.17838	28.4379	0	0.0668392	-0.186421	4.50892
hSQ022156	55127::440735	3.98375	2.78534	0.699176	6.92346	0	0.0665832	0.333579	3.11892
hSQ008508	7421	3.97425	2.50534	0.630393	5.65683	0	0.0635924	1.42358	3.92892
hSQ024812	84061	3.96843	3.63867	0.916905	12.0579	0	0.0616961	0.193579	3.83225
hSQ034510	115201	3.96646	2.96201	0.746763	7.75945	0	0.061044	-0.323088	2.63892
hSQ030786	9516	3.96469	2.67201	0.673951	6.42057	0	0.0604526	0.993579	3.66559
hSQ001978	81562	3.95083	2.90534	0.735376	7.50863	0	0.0556687	-0.976421	1.92892
hSQ004980	2040	3.95067	2.77201	0.701655	6.89534	0	0.0556128	0.253579	3.02559
hSQ037601	347735	3.94956	3.80534	0.963485	15.2036	0	0.0552182	-0.666421	3.13892
hSQ038197	10635	3.9312	3.44201	0.87556	11.0347	0	0.048413	-0.956421	2.48559
hSQ035598	125476	3.92621	2.97534	0.757816	7.69523	0	0.0464709	-0.566421	2.40892
hSQ003015	6744	3.8954	3.22534	0.827987	9.15593	0	0.0336349	0.240246	3.46559
hSQ018645	10581	3.88324	3.00534	0.773925	7.97394	0	0.0281472	0.073579	3.07892
hSQ000790	1371	3.8757	2.44867	0.631801	5.46615	0	0.0246177	-0.0497544	2.39892
hSQ005403	26517	3.85084	2.76201	0.717248	6.78717	0	0.0122883	0.480246	3.24225
hSQ008043	50848	3.84644	3.11867	0.810796	8.76942	0	0.00999079	0.453579	3.57225
hSQ000817	5587	3.84244	3.07867	0.80123	8.44137	0	0.00787369	0.420246	3.49892
hSQ006562	57048	3.83798	3.29867	0.859483	9.95799	0	0.00547945	0.283579	3.58225
hSQ020618	1836	3.83725	3.21201	0.83706	8.92342	0	0.0050851	-0.609754	2.60225
hSQ021711	83591	3.83708	3.36867	0.877926	10.5577	0	0.00499518	1.65025	5.01892
hSQ004264	10449	3.83358	3.21201	0.837861	9.68139	0	0.00308447	-0.699754	2.51225
hSQ038697	8464	3.83042	3.59201	0.937759	11.5352	0	0.00133939	0.423579	4.01559
hSQ038762	285237	3.81562	2.95867	0.775412	7.66154	0	0	0.160246	3.11892
hSQ041035	154043	3.81435	2.89201	0.758191	7.43715	0	0	1.92358	4.81559
hSQ003118	55227	3.80458	3.08201	0.810079	8.36582	0	0	1.00358	4.08559
hSQ035304	114884	3.8028	2.87201	0.755235	7.25574	0	0	-1.39309	1.47892
hSQ020453	144383	3.79861	2.57867	0.678847	5.95671	0	0	0.153579	2.73225
hSQ010592	11130	3.79156	2.71534	0.716154	6.61861	0	0	-0.636421	2.07892
hSQ042808	22856	3.78762	2.80867	0.741541	6.93778	0	0	0.476912	3.28559
hSQ002781	60592	3.78578	2.76534	0.730454	6.77801	0	0	-2.31975	0.445586
hSQ011331	4651	3.78429	3.05201	0.806493	8.24585	0	0	-0.426421	2.62559
hSQ042478	117584	3.78333	3.14534	0.831369	8.73572	0	0	1.62358	4.76892
hSQ017477	84327	3.76652	3.08201	0.818265	8.82468	0	0	0.260246	3.34225
hSQ032961	11104	3.75848	3.05867	0.813805	8.58668	0	0	0.0669123	3.12559
hSQ003007	10280	3.75207	2.14201	0.570887	4.41623	0	0	0.103579	2.24559
hSQ031913	10106	3.74725	3.00201	0.801122	7.99912	0	0	0.970246	3.97225
hSQ036022	857	3.74377	3.96534	1.05918	15.0747	0	0	-0.686421	3.27892
hSQ044890	51249	3.74194	2.77867	0.742576	6.94992	0	0	0.656912	3.43559
hSQ017969	131408	3.74031	2.45867	0.657345	5.46051	0	0	0.606912	3.06559
hSQ034521	133418	3.73989	2.90201	0.775961	7.67561	0	0	-2.56975	0.332253
hSQ021087	147081	3.7289	2.64201	0.708522	6.2443	0	0	-0.139754	2.50225
hSQ023773	56916	3.72617	2.76201	0.741245	6.69045	0	0	-0.989754	1.77225
hSQ044726	5140	3.71686	3.15867	0.849823	8.60239	0	0	1.10358	4.26225
hSQ019815	80055	3.71282	3.72534	1.00337	12.2186	0	0	-1.20642	2.51892
hSQ006162	170082	3.71021	2.86867	0.773183	7.37963	0	0	0.343579	3.21225
hSQ034708	64850	3.71003	2.48534	0.669897	5.60948	0	0	1.29358	3.77892
hSQ027616	10801	3.70247	2.64534	0.714479	6.1688	0	0	0.693579	3.33892
hSQ013280	9341	3.69949	2.78867	0.753799	7.05951	0	0	0.766912	3.55559
hSQ003689	23052	3.68512	2.62534	0.712416	6.21564	0	0	1.91358	4.53892
hSQ019259	22998	3.68334	2.92201	0.793303	7.43527	0	0	1.09025	4.01225
hSQ016059	11091	3.68161	2.54867	0.692272	5.86342	0	0	0.970246	3.51892
hSQ015789	58190	3.68129	3.91534	1.06358	16.5625	0	0	1.46025	5.37559
hSQ017839	57722	3.68113	2.56867	0.697795	5.90949	0	0	1.42358	3.99225
hSQ035098	5355	3.67137	3.40867	0.928447	10.3705	0	0	-1.14309	2.26559
hSQ019864	79921	3.67105	2.60534	0.709698	6.15329	0	0	-0.0530877	2.55225
hSQ043879	285381	3.66803	3.06201	0.834782	8.71527	0	0	1.07358	4.13559
hSQ003259	3688	3.66207	2.97201	0.811565	8.08356	0	0	-1.54642	1.42559
hSQ026100	54807	3.65989	2.83534	0.774706	7.06086	0	0	0.0669123	2.90225
hSQ036177	83699	3.6561	3.63201	0.993411	11.9469	0	0	1.80691	5.43892
hSQ008789	138241	3.65345	4.59867	1.25872	25.9813	0	0	-0.686421	3.91225
hSQ004488	1876	3.65232	2.34867	0.643064	5.07998	0	0	0.583579	2.93225
hSQ032011	55568	3.65199	3.14534	0.861266	9.16804	0	0	-0.0830877	3.06225
hSQ036830	4192	3.64559	2.81201	0.771346	7.09589	0	0	0.190246	3.00225
hSQ002168	389816	3.64196	3.46534	0.951504	10.317	0	0	-0.176421	3.28892
hSQ043099	10635	3.64176	3.95867	1.08702	16.7157	0	0	1.80691	5.76559
hSQ001574	400960	3.63458	2.44534	0.672799	5.45554	0	0	-0.136421	2.30892
hSQ001629	10424	3.63102	2.66534	0.734047	6.23769	0	0	-1.75975	0.905586
hSQ031392	23268	3.62371	2.36201	0.651821	5.12058	0	0	2.53691	4.89892
hSQ021708	114884	3.62095	2.49867	0.69006	5.7203	0	0	0.953579	3.45225
hSQ025549	8270	3.6199	2.34534	0.647902	5.07438	0	0	0.486912	2.83225
hSQ027041	54101	3.61979	3.09201	0.854195	8.87454	0	0	2.40025	5.49225
hSQ043122	54926	3.61848	2.65867	0.73475	6.25314	0	0	-0.599754	2.05892
hSQ009716	11261	3.61722	2.88534	0.797669	7.32607	0	0	1.01691	3.90225
hSQ045264	2526	3.61337	2.80201	0.775455	7.0547	0	0	2.03358	4.83559
hSQ019140	51018::57241	3.60736	2.99201	0.829418	7.73824	0	0	-1.15309	1.83892
hSQ002591	23654	3.60667	2.84867	0.789834	7.398	0	0	-0.903088	1.94559
hSQ022289	57491	3.60497	2.67867	0.743049	6.42985	0	0	0.870246	3.54892
hSQ036377	84224	3.6047	3.04201	0.8439	8.47342	0	0	0.483579	3.52559
hSQ015974	4893	3.60136	2.91867	0.810438	7.79641	0	0	0.303579	3.22225
hSQ009052	8883	3.60114	2.63867	0.732733	6.25643	0	0	1.59691	4.23559
hSQ005898	2773	3.59992	2.87201	0.797799	7.43914	0	0	1.38358	4.25559
hSQ030923	83742	3.57272	2.92867	0.819733	7.63238	0	0	1.84358	4.77225
hSQ030767	3642	3.57115	2.83867	0.794892	6.98401	0	0	2.27691	5.11559
hSQ026522	57761	3.55075	3.98867	1.12333	15.8363	0	0	1.75358	5.74225
hSQ009171	58190	3.55056	3.63867	1.02482	13.1576	0	0	1.55025	5.18892
hSQ016131	8501	3.53831	3.38534	0.956767	9.75242	0	0	-1.37309	2.01225
hSQ033277	538	3.52396	2.59867	0.73743	6.0497	0	0	1.72025	4.31892
hSQ021278	25938	3.51827	2.22534	0.63251	4.65923	0	0	-0.679754	1.54559
hSQ013845	353189	3.51507	3.84534	1.09396	13.2508	0	0	-2.52309	1.32225
hSQ032918	84282	3.51387	3.11201	0.885636	9.09032	0	0	-0.669754	2.44225
hSQ016783	55825	3.50786	4.71867	1.34517	21.138	0	0	-0.0997544	4.61892
hSQ005204	221927	3.5054	3.18867	0.909646	9.64161	0	0	-0.663088	2.52559
hSQ013739	3030	3.49725	2.60867	0.745921	6.22063	0	0	0.133579	2.74225
hSQ039628	11001	3.4946	2.85867	0.818026	7.43446	0	0	-0.569754	2.28892
hSQ027824	79701	3.49276	3.12534	0.894804	8.43454	0	0	0.923579	4.04892
hSQ023989	113829	3.49065	2.57201	0.736828	5.85337	0	0	2.24691	4.81892
hSQ032602	80305	3.48726	2.60867	0.748058	6.07213	0	0	1.03358	3.64225
hSQ010497	84295	3.47976	2.54534	0.73147	5.76712	0	0	-1.86975	0.675586
hSQ037550	7094	3.46826	3.29867	0.951103	10.4937	0	0	0.136912	3.43559
hSQ005355	54908	3.46673	3.88534	1.12075	16.9014	0	0	-0.913088	2.97225
hSQ008766	345757	3.46099	3.04534	0.879906	8.00537	0	0	-0.556421	2.48892
hSQ041956	54929	3.45488	2.26201	0.654728	4.82918	0	0	-0.429754	1.83225
hSQ023250	64784	3.44971	2.49201	0.722382	5.61934	0	0	2.04691	4.53892
hSQ002653	57217	3.44281	3.35867	0.975561	11.0232	0	0	1.20691	4.56559
hSQ045296	10656	3.42406	2.61534	0.763814	6.20053	0	0	-0.139754	2.47559
hSQ043162	28999	3.41884	2.31201	0.676256	4.95303	0	0	2.86025	5.17225
hSQ038608	55707	3.40826	2.33534	0.6852	5.01835	0	0	3.12358	5.45892
hSQ001053	54800	3.40637	3.21867	0.9449	8.78135	0	0	-1.04642	2.17225
hSQ027384	64342	3.40078	2.79867	0.822951	7.01527	0	0	0.880246	3.67892
hSQ022120	205428	3.39577	2.70867	0.797662	6.60591	0	0	1.28358	3.99225
hSQ021901	2683	3.39194	2.72534	0.803475	6.76741	0	0	2.11691	4.84225
hSQ035355	25938	3.38642	2.52534	0.745727	5.7963	0	0	-1.22309	1.30225
hSQ011135	1718	3.38513	2.94534	0.870083	7.6324	0	0	0.426912	3.37225
hSQ022379	9341	3.38357	2.35201	0.695127	5.13024	0	0	-1.17975	1.17225
hSQ028910	25845	3.38157	2.39867	0.709337	5.32108	0	0	3.01691	5.41559
hSQ031535	81853	3.36943	3.54534	1.05221	12.284	0	0	0.173579	3.71892
hSQ002583	51629	3.36774	2.04534	0.607334	4.1237	0	0	0.300246	2.34559
hSQ033122	9477	3.36641	2.35867	0.70065	5.14299	0	0	-0.583088	1.77559
hSQ016896	6431	3.36596	2.30867	0.685889	4.9959	0	0	0.953579	3.26225
hSQ028375	55048	3.36422	3.10867	0.924041	8.45948	0	0	2.00025	5.10892
hSQ034945	25793	3.35348	2.19867	0.655639	4.60625	0	0	0.870246	3.06892
hSQ034297	831	3.33001	2.89867	0.870469	7.47908	0	0	-0.206421	2.69225
hSQ018290	387914	3.32789	2.01201	0.60459	4.03205	0	0	-0.249754	1.76225
hSQ028166	54956	3.31885	2.25534	0.679555	4.76991	0	0	1.58691	3.84225
hSQ018248	823	3.3154	2.75867	0.83208	6.98849	0	0	0.00024565	2.75892
hSQ037764	219654	3.31013	3.07201	0.928063	8.75141	0	0	2.20358	5.27559
hSQ036356	54919	3.304	2.42867	0.73507	5.4062	0	0	-0.433088	1.99559
hSQ020685	196264	3.29212	2.43201	0.738735	5.40343	0	0	-0.823088	1.60892
hSQ008186	11031	3.28772	2.37534	0.722489	5.14265	0	0	-0.349754	2.02559
hSQ012369	29128	3.28225	2.31534	0.705412	5.0104	0	0	-0.833088	1.48225
hSQ028128	9501	3.28096	3.06534	0.934281	8.5837	0	0	0.446912	3.51225
hSQ031457	5990	3.28089	3.05201	0.930237	8.36397	0	0	1.35358	4.40559
hSQ038239	80024	3.26636	2.93867	0.899679	7.64986	0	0	0.916912	3.85559
hSQ006709	79837	3.26148	3.71534	1.13916	12.7808	0	0	1.71358	5.42892
hSQ021281	114882	3.25964	2.19867	0.674514	4.57493	0	0	-1.41309	0.785586
hSQ031728	283464	3.25682	2.60867	0.800988	6.12274	0	0	0.0902456	2.69892
hSQ027790	2304	3.25104	2.43867	0.750121	5.36981	0	0	1.44691	3.88559
hSQ041842	81558	3.25047	2.63534	0.810757	6.0873	0	0	2.64025	5.27559
hSQ024710	54502	3.24384	3.02867	0.933669	7.9973	0	0	0.743579	3.77225
hSQ001461	64779	3.24248	2.41534	0.744906	5.35204	0	0	1.25691	3.67225
hSQ018035	10040	3.23739	2.31201	0.714157	4.9871	0	0	-0.766421	1.54559
hSQ027645	117178	3.2348	2.52201	0.779649	5.87241	0	0	-0.126421	2.39559
hSQ042826	6259	3.2301	2.54201	0.786975	5.6682	0	0	-0.936421	1.60559
hSQ012055	3297	3.22743	2.35201	0.728756	5.13755	0	0	-0.883088	1.46892
hSQ006644	84923	3.22699	2.42867	0.752612	5.30669	0	0	1.21691	3.64559
hSQ014748	10553	3.22254	2.46201	0.763995	5.64934	0	0	-1.27975	1.18225
hSQ027246	134429	3.21737	2.25867	0.702026	4.84783	0	0	-0.0697544	2.18892
hSQ039264	56731	3.21523	2.50201	0.778174	5.64883	0	0	1.76691	4.26892
hSQ010485	2059	3.20654	2.84867	0.888396	7.51979	0	0	0.483579	3.33225
hSQ038920	84886	3.20234	2.08201	0.650151	4.22891	0	0	1.78358	3.86559
hSQ015731	6815	3.19559	3.18201	0.995751	8.45041	0	0	-1.02642	2.15559
hSQ021962	3032	3.18118	3.51201	1.10399	10.1024	0	0	3.03025	6.54225
hSQ013857	5780	3.18006	3.46534	1.08971	10.7988	0	0	0.910246	4.37559
hSQ005338	2885	3.17935	2.41867	0.760746	5.2368	0	0	1.79691	4.21559
hSQ026626	1432	3.17705	2.60201	0.819001	5.98575	0	0	1.31691	3.91892
hSQ002956	4627	3.17191	2.58534	0.815074	6.02256	0	0	-1.17642	1.40892
hSQ042222	23753	3.17024	2.34201	0.738748	5.16511	0	0	-0.273088	2.06892
hSQ032607	894	3.1607	2.23201	0.706175	4.67502	0	0	2.04025	4.27225
hSQ034016	9444	3.15683	4.46534	1.4145	24.8802	0	0	-2.39975	2.06559
hSQ044417	342945	3.15476	3.02867	0.960033	8.54067	0	0	0.0902456	3.11892
hSQ010965	1785	3.15423	3.43867	1.09018	10.1781	0	0	-0.556421	2.88225
hSQ004128	654	3.15334	3.60867	1.1444	10.7748	0	0	-1.89975	1.70892
hSQ001120	84976	3.15298	2.55201	0.809395	6.01127	0	0	2.17691	4.72892
hSQ045146	6464	3.15023	2.16867	0.688417	4.45435	0	0	1.01025	3.17892
hSQ008242	56999	3.14774	2.41867	0.768385	5.30465	0	0	1.22025	3.63892
hSQ021561	23062	3.14202	2.57201	0.818584	6.15544	0	0	-0.449754	2.12225
hSQ045509	5612	3.14115	2.56534	0.816687	6.1116	0	0	0.470246	3.03559
hSQ005093	441104	3.14077	2.26867	0.72233	4.7804	0	0	-0.589754	1.67892
hSQ011189	90861	3.13828	2.44867	0.780259	5.6017	0	0	0.953579	3.40225
hSQ016704	8985	3.13775	3.22867	1.02898	10.1499	0	0	0.510246	3.73892
hSQ019402	56650	3.1376	2.31201	0.736871	4.89065	0	0	-0.406421	1.90559
hSQ027277	10269	3.13354	2.83201	0.903772	7.32944	0	0	-0.726421	2.10559
hSQ019280	145508	3.13256	2.60867	0.83276	5.90193	0	0	0.490246	3.09892
hSQ031647	22904	3.12068	2.44867	0.78466	5.43284	0	0	1.42691	3.87559
hSQ024961	22934	3.11725	2.38201	0.764137	5.19244	0	0	-0.076421	2.30559
hSQ034607	84245	3.11397	2.71534	0.871987	6.43342	0	0	0.723579	3.43892
hSQ000592	121260	3.11108	2.42534	0.779583	5.36707	0	0	1.50025	3.92559
hSQ042659	55276	3.10994	2.32867	0.748785	5.05432	0	0	-0.426421	1.90225
hSQ014736	58516	3.10924	2.49534	0.802555	5.53734	0	0	-0.0230877	2.47225
hSQ023141	54967	3.10551	2.15534	0.694038	4.49667	0	0	0.810246	2.96559
hSQ041045	5631	3.1048	2.09867	0.675944	4.27817	0	0	1.61025	3.70892
hSQ017708	114908	3.10108	3.94534	1.27225	18.6948	0	0	-0.289754	3.65559
hSQ025878	57718	3.09686	1.92534	0.621707	3.78936	0	0	2.13691	4.06225
hSQ031628	6566	3.09354	3.44201	1.11264	11.6445	0	0	-0.676421	2.76559
hSQ003808	6591	3.08139	2.82867	0.917988	7.31372	0	0	-0.739754	2.08892
hSQ003849	144097	3.07997	2.74534	0.891353	6.9633	0	0	-0.983088	1.76225
hSQ031045	64222	3.07449	2.13867	0.695618	4.39283	0	0	0.720246	2.85892
hSQ041380	285440	3.07397	2.84534	0.925623	7.22832	0	0	0.343579	3.18892
hSQ029811	54680	3.07363	2.03201	0.661109	4.10936	0	0	-1.34309	0.68892
hSQ004180	83543	3.07317	2.39534	0.779436	5.19454	0	0	1.30358	3.69892
hSQ002887	284071	3.06871	2.27867	0.742552	4.92195	0	0	-1.54309	0.735586
hSQ016931	754	3.06385	2.54201	0.829676	5.73528	0	0	1.62358	4.16559
hSQ043181	90507	3.0576	2.01867	0.660214	4.07483	0	0	1.08025	3.09892
hSQ031569	55785	3.0402	2.31201	0.760478	4.95073	0	0	-1.60642	0.705586
hSQ042768	10558	3.03874	2.55867	0.842017	5.64673	0	0	0.336912	2.89559
hSQ026754	3164	3.03813	2.93201	0.965069	7.61104	0	0	0.243579	3.17559
hSQ023208	7227	3.03795	2.27201	0.747874	4.81484	0	0	1.50691	3.77892
hSQ009026	8087	3.03717	2.49534	0.821601	5.73926	0	0	-1.25309	1.24225
hSQ001980	9099	3.03545	2.26867	0.747394	4.756	0	0	2.36358	4.63225
hSQ042669	10237	3.03264	3.21867	1.06134	8.83515	0	0	0.556912	3.77559
hSQ039929	440673	3.03177	2.58201	0.85165	6.07799	0	0	0.493579	3.07559
hSQ003066	51244	3.03159	2.25867	0.745047	4.69099	0	0	1.73358	3.99225
hSQ023000	220323	3.03047	3.72534	1.22929	10.3079	0	0	0.916912	4.64225
hSQ013699	55689	3.02669	2.70867	0.89493	6.67633	0	0	0.0369123	2.74559
hSQ012084	9107	3.02623	2.23867	0.739758	4.81746	0	0	1.18691	3.42559
hSQ004420	92170	3.02454	2.18201	0.721434	4.57756	0	0	-0.453088	1.72892
hSQ028046	115548	3.02438	2.86534	0.947413	6.84347	0	0	1.90358	4.76892
hSQ008275	9321	3.02321	3.37534	1.11647	9.43731	0	0	1.47358	4.84892
hSQ033066	6009::439965	3.01267	2.32201	0.770749	4.97184	0	0	0.356912	2.67892
hSQ029101	10449	3.00905	2.86201	0.951134	7.32424	0	0	-1.80975	1.05225
hSQ034048	51175	2.99034	2.02534	0.677295	4.09342	0	0	1.01691	3.04225
hSQ001354	163033	2.98901	2.41867	0.809188	5.383	0	0	-0.449754	1.96892
hSQ026468	8495	2.98679	2.43201	0.814254	5.49687	0	0	1.45691	3.88892
hSQ031849	64395	2.98525	2.12867	0.713065	4.39983	0	0	-0.583088	1.54559
hSQ019302	26747	2.97812	2.45867	0.825579	5.53553	0	0	0.110246	2.56892
hSQ034343	138241	2.96354	2.55867	0.863384	6.10169	0	0	-2.07975	0.47892
hSQ017390	113878	2.96209	2.86201	0.966211	7.02539	0	0	0.643579	3.50559
hSQ028948	203228	2.96146	2.40201	0.81109	5.18484	0	0	-0.533088	1.86892
hSQ022228	167153	2.95821	2.02201	0.683525	4.03552	0	0	1.10691	3.12892
hSQ003119	5612	2.95579	1.96534	0.664911	3.93056	0	0	-0.933088	1.03225
hSQ005499	440673	2.95487	2.42534	0.820795	5.39089	0	0	1.44025	3.86559
hSQ003348	1967	2.94094	2.22867	0.757811	4.79677	0	0	-0.659754	1.56892
hSQ001967	283464	2.94029	1.95201	0.663883	3.89982	0	0	2.03691	3.98892
hSQ026968	113178	2.93722	2.78201	0.947157	6.70759	0	0	1.43358	4.21559
hSQ034661	5937	2.93645	2.16201	0.736266	4.41137	0	0	2.38358	4.54559
hSQ029103	1785	2.9337	2.73867	0.933522	6.61866	0	0	0.733579	3.47225
hSQ038480	6737	2.9332	2.44867	0.834814	5.32406	0	0	-0.183088	2.26559
hSQ033417	57523	2.92713	2.26867	0.775052	4.94142	0	0	2.24691	4.51559
hSQ033428	9453	2.92211	1.96534	0.672577	3.89209	0	0	-0.763088	1.20225
hSQ035032	80317	2.9199	2.08867	0.715323	4.22797	0	0	-0.619754	1.46892
hSQ032026	6652	2.91801	2.10534	0.721498	4.29389	0	0	-0.896421	1.20892
hSQ018575	8883	2.91323	2.55534	0.87715	6.12439	0	0	1.73358	4.28892
hSQ018883	401606	2.91175	2.18201	0.749379	4.50956	0	0	1.68691	3.86892
hSQ034887	56935	2.91173	1.82201	0.625748	3.54358	0	0	-1.32642	0.495586
hSQ002776	9425	2.91059	2.14867	0.738227	4.46289	0	0	0.216912	2.36559
hSQ043875	79701	2.90858	2.84201	0.977112	7.38138	0	0	-1.21975	1.62225
hSQ036909	222484	2.90602	2.42867	0.835738	5.44109	0	0	1.34691	3.77559
hSQ007510	513	2.90389	2.08534	0.71812	4.23102	0	0	-0.439754	1.64559
hSQ011752	3239	2.90346	1.87534	0.645898	3.66389	0	0	-1.59975	0.275586
hSQ033297	10016	2.90236	2.57534	0.887325	5.91724	0	0	1.12025	3.69559
hSQ027906	9209	2.90226	2.66201	0.917218	6.13634	0	0	0.230246	2.89225
hSQ001874	11031	2.90047	1.90867	0.658057	3.73515	0	0	0.0869123	1.99559
hSQ032399	55120	2.89971	2.09534	0.722603	4.31288	0	0	-1.34975	0.745586
hSQ039576	10459	2.89367	2.51867	0.870408	6.00352	0	0	-0.886421	1.63225
hSQ017799	26255	2.89203	2.24201	0.775237	4.74272	0	0	0.463579	2.70559
hSQ004021	125950	2.89195	2.52867	0.874382	5.68338	0	0	0.0502457	2.57892
hSQ011185	284565	2.87736	2.59534	0.901988	6.07677	0	0	0.390246	2.98559
hSQ043486	27301	2.87277	3.48867	1.2144	12.1368	0	0	0.970246	4.45892
hSQ008776	6662	2.87255	2.21201	0.770051	4.75829	0	0	-0.263088	1.94892
hSQ011716	80194	2.87143	1.96201	0.683285	3.92541	0	0	-0.533088	1.42892
hSQ028439	387032	2.87127	2.20867	0.769232	4.74856	0	0	-0.666421	1.54225
hSQ012011	826	2.87006	2.00867	0.699871	4.04764	0	0	0.170246	2.17892
hSQ036644	5073	2.86754	1.98534	0.692349	3.97196	0	0	-0.613088	1.37225
hSQ035077	6599	2.86477	2.02867	0.708146	4.10411	0	0	-0.176421	1.85225
hSQ025398	117178	2.85857	2.61534	0.914912	6.37339	0	0	0.106912	2.72225
hSQ025130	29887	2.85492	2.76534	0.968624	7.37914	0	0	0.970246	3.73559
hSQ022121	9647	2.85343	2.52867	0.886189	6.06732	0	0	0.800246	3.32892
hSQ024007	115353	2.85326	2.01534	0.706329	4.0516	0	0	1.76025	3.77559
hSQ006094	203245	2.84966	1.67534	0.58791	3.19478	0	0	0.710246	2.38559
hSQ018391	27440	2.84873	1.97867	0.694581	3.94643	0	0	0.233579	2.21225
hSQ001229	22894	2.84784	2.25534	0.791947	4.7666	0	0	-0.433088	1.82225
hSQ003334	112616	2.84721	2.41534	0.848319	5.07623	0	0	1.89358	4.30892
hSQ035164	3146	2.84515	2.16867	0.762234	4.60697	0	0	-0.719754	1.44892
hSQ011291	8828	2.84328	2.93201	1.03121	7.18333	0	0	0.966912	3.89892
hSQ012187	7803	2.83999	2.29201	0.807049	5.05219	0	0	0.293579	2.58559
hSQ039131	8087	2.83788	2.33867	0.824091	5.24357	0	0	-1.05309	1.28559
hSQ032288	84976	2.83633	2.68534	0.946766	6.75117	0	0	2.54025	5.22559
hSQ012638	253827	2.83323	2.38534	0.841915	5.42515	0	0	0.670246	3.05559
hSQ007950	1384	2.81705	2.23534	0.793503	4.82819	0	0	0.516912	2.75225
hSQ015129	91749	2.81689	1.88534	0.669298	3.68233	0	0	-0.143088	1.74225
hSQ025152	113612	2.81399	1.93201	0.686573	3.83553	0	0	1.31358	3.24559
hSQ015858	5933	2.80734	1.97201	0.702446	3.87528	0	0	0.253579	2.22559
hSQ027104	26353	2.80185	2.07867	0.741893	4.13848	0	0	2.26691	4.34559
hSQ032032	84527	2.78473	1.94534	0.698575	3.87745	0	0	0.313579	2.25892
hSQ042709	55672	2.78405	3.04201	1.09266	8.59596	0	0	-0.303088	2.73892
hSQ041328	114990	2.78058	2.49867	0.898615	5.52965	0	0	0.780246	3.27892
hSQ027331	64855	2.7787	2.73867	0.985595	6.96015	0	0	0.976912	3.71559
hSQ005843	25845	2.77823	2.16201	0.778197	4.53557	0	0	3.10691	5.26892
hSQ008623	27148	2.76993	2.00867	0.725172	4.09345	0	0	-0.193088	1.81559
hSQ003301	84224	2.76838	3.32867	1.20239	9.93625	0	0	-0.726421	2.60225
hSQ038488	831	2.76451	2.00867	0.726592	3.96653	0	0	-2.41309	-0.404414
hSQ034817	369	2.7642	3.04534	1.10171	7.93651	0	0	1.10025	4.14559
hSQ018372	29956	2.76009	2.39201	0.866641	5.2671	0	0	0.900246	3.29225
hSQ034352	4090	2.75346	2.09201	0.759773	4.30971	0	0	0.366912	2.45892
hSQ013152	5347	2.75078	1.93201	0.70235	3.78399	0	0	0.946912	2.87892
hSQ010026	51807	2.74922	1.99534	0.725784	4.04577	0	0	-0.989754	1.00559
hSQ010008	441371	2.74561	2.36867	0.862714	5.41618	0	0	-1.05642	1.31225
hSQ020554	10449	2.74191	2.59867	0.94776	6.41677	0	0	-1.95642	0.642253
hSQ019565	10175	2.74106	2.35201	0.858065	5.20422	0	0	0.100246	2.45225
hSQ037595	8895	2.73623	2.27867	0.832777	4.90069	0	0	1.00025	3.27892
hSQ036170	54532	2.7354	2.42201	0.88543	5.1663	0	0	-0.459754	1.96225
hSQ029580	284361	2.72947	2.14201	0.78477	4.34019	0	0	1.34358	3.48559
hSQ008785	80263	2.72925	2.87534	1.05353	7.82534	0	0	0.850246	3.72559
hSQ028787	55206	2.72671	1.96534	0.720775	3.93549	0	0	-1.31309	0.652253
hSQ033368	389840	2.72442	2.72534	1.00034	5.96908	0	0	0.183579	2.90892
hSQ030546	83480	2.72396	2.09867	0.77045	4.19022	0	0	-1.21642	0.882253
hSQ024758	84894	2.71612	2.04867	0.754266	4.05986	0	0	1.14358	3.19225
hSQ023220	79848	2.71191	2.50534	0.92383	5.38314	0	0	-0.743088	1.76225
hSQ002727	2273	2.71093	1.79867	0.663489	3.47648	0	0	-1.38642	0.412253
hSQ018837	55536	2.70298	2.05534	0.760399	4.07709	0	0	-0.443088	1.61225
hSQ013541	84451	2.69918	2.13201	0.789872	4.28185	0	0	0.653579	2.78559
hSQ000160	284565	2.69671	2.55201	0.94634	5.97548	0	0	0.426912	2.97892
hSQ013798	30812	2.6945	2.47534	0.918664	5.70529	0	0	0.303579	2.77892
hSQ032735	79960	2.69326	2.40867	0.894334	5.41814	0	0	-0.846421	1.56225
hSQ002092	10449	2.6814	2.29534	0.856022	5.1245	0	0	-1.65642	0.63892
hSQ021259	84649	2.68097	2.73867	1.02152	6.33895	0	0	1.86025	4.59892
hSQ020166	1666	2.67636	2.06534	0.771697	4.1101	0	0	-1.31975	0.745586
hSQ022543	6584	2.67168	2.17201	0.812973	4.58821	0	0	0.510246	2.68225
hSQ029987	123228	2.66664	1.65534	0.620759	3.15994	0	0	-0.016421	1.63892
hSQ014234	23545	2.65377	1.87201	0.705414	3.64874	0	0	-0.896421	0.975586
hSQ026918	3991	2.65261	2.33534	0.880393	5.1979	0	0	1.36358	3.69892
hSQ026024	24140	2.65203	1.75867	0.663143	3.39404	0	0	-0.863088	0.895586
hSQ007445	55571	2.64556	1.80534	0.682403	3.47342	0	0	-0.626421	1.17892
hSQ014559	7730	2.64067	1.80534	0.683669	3.51766	0	0	1.00358	2.80892
hSQ044690	338598	2.64023	2.67201	1.01203	6.48067	0	0	-1.11975	1.55225
hSQ025342	51065	2.63706	2.65201	1.00567	6.74202	0	0	-0.373088	2.27892
hSQ029499	91749	2.63582	2.32534	0.882207	5.1674	0	0	-0.139754	2.18559
hSQ032225	23729	2.62799	2.67867	1.01929	6.73194	0	0	1.38025	4.05892
hSQ044118	23303	2.62128	2.32867	0.888373	5.05221	0	0	2.68025	5.00892
hSQ022798	6790	2.61811	2.05201	0.783774	4.21376	0	0	2.03025	4.08225
hSQ001033	439982	2.6178	1.91201	0.730386	3.7822	0	0	-1.31975	0.592253
hSQ038410	282809	2.61213	2.00201	0.766428	3.99418	0	0	-0.0797544	1.92225
hSQ031435	10581	2.60807	1.76534	0.676875	3.40529	0	0	-0.976421	0.78892
hSQ029768	83593	2.60362	2.11867	0.813742	4.48177	0	0	1.41025	3.52892
hSQ019749	10066	2.60269	2.93201	1.12653	8.21514	0	0	1.16691	4.09892
hSQ030654	254251	2.60137	2.52201	0.969493	5.48676	0	0	-1.69642	0.825586
hSQ025794	10113	2.60119	1.58867	0.610749	3.00629	0	0	1.38025	2.96892
hSQ033165	79080	2.59467	2.02201	0.779291	4.1779	0	0	-0.679754	1.34225
hSQ020734	7372	2.59313	1.74867	0.674349	3.39213	0	0	0.626912	2.37559
hSQ016171	5866	2.59088	2.29867	0.887218	5.00277	0	0	0.626912	2.92559
hSQ045157	9789	2.5886	2.31867	0.895726	5.03708	0	0	-0.249754	2.06892
hSQ011248	30851	2.58815	1.78534	0.689814	3.42205	0	0	0.740246	2.52559
hSQ023161	54822	2.58128	2.00201	0.775586	4.00613	0	0	-1.23309	0.76892
hSQ035199	25871	2.5773	5.10867	1.98218	19.3781	0	0	-2.27309	2.83559
hSQ042306	29083	2.57348	1.75534	0.682088	3.40117	0	0	-1.75975	-0.00441351
hSQ014804	200734	2.56986	2.07867	0.808865	4.2267	0	0	-0.653088	1.42559
hSQ023379	10622	2.56825	1.88867	0.735394	3.71053	0	0	-1.91309	-0.0244135
hSQ032493	3297	2.5646	1.77534	0.692248	3.38837	0	0	-0.486421	1.28892
hSQ025840	813	2.56225	2.01867	0.787854	3.95551	0	0	-0.766421	1.25225
hSQ042590	1266	2.56183	2.45201	0.957129	5.94404	0	0	0.266912	2.71892
hSQ036131	64802	2.55926	1.71867	0.671551	3.28807	0	0	1.15025	2.86892
hSQ038042	125950	2.55729	2.59201	1.01357	5.99088	0	0	0.903579	3.49559
hSQ034421	84548	2.55727	2.01867	0.789385	3.94665	0	0	-0.623088	1.39559
hSQ007025	10217	2.55561	2.36867	0.926853	5.3897	0	0	-0.163088	2.20559
hSQ002391	5937::192137	2.55065	2.27867	0.89337	5.06058	0	0	-1.77309	0.505586
hSQ016057	3915	2.54747	2.25534	0.885325	4.65618	0	0	0.796912	3.05225
hSQ004550	7867	2.54562	1.88201	0.739311	3.75781	0	0	-0.879754	1.00225
hSQ011402	222546	2.54489	2.51534	0.988391	5.22518	0	0	2.62025	5.13559
hSQ014233	56658	2.54161	1.91534	0.753594	3.73049	0	0	1.15025	3.06559
hSQ004367	66000	2.53989	2.40867	0.94834	4.90266	0	0	0.380246	2.78892
hSQ032030	9559	2.53687	1.93201	0.761573	3.8586	0	0	0.750246	2.68225
hSQ010862	677	2.53231	2.13534	0.843237	4.45364	0	0	0.180246	2.31559
hSQ008622	10016	2.53209	2.29867	0.907816	5.1035	0	0	2.01025	4.30892
hSQ019514	154810	2.52857	2.47867	0.980269	5.21349	0	0	1.15691	3.63559
hSQ019209	7621	2.52846	2.44201	0.96581	5.39635	0	0	0.673579	3.11559
hSQ030667	4238	2.52617	1.70534	0.67507	3.28385	0	0	-2.51975	-0.814414
hSQ010664	1876	2.52577	2.16201	0.855981	4.31325	0	0	1.72358	3.88559
hSQ000263	6938	2.52546	1.65867	0.656782	3.14417	0	0	0.276912	1.93559
hSQ000764	55761	2.5251	2.26534	0.897129	4.83655	0	0	-1.17975	1.08559
hSQ017454	54858::83542	2.52349	2.07867	0.823729	4.19128	0	0	0.950246	3.02892
hSQ009672	37	2.51519	2.03867	0.810544	4.17068	0	0	-1.41309	0.625586
hSQ034719	55272	2.51112	1.93867	0.772037	3.90229	0	0	1.58025	3.51892
hSQ044981	117247	2.50604	1.96201	0.782911	3.99848	0	0	-1.78975	0.172253
hSQ006332	6652	2.50229	1.62201	0.648208	3.09222	0	0	-0.0697544	1.55225
hSQ038942	29956	2.50002	2.39867	0.959463	5.5728	0	0	-0.339754	2.05892
hSQ030378	84295	2.4994	2.74534	1.0984	6.13446	0	0	1.20691	3.95225
hSQ026586	23052	2.4933	2.22201	0.891191	4.40682	0	0	-1.66975	0.552253
hSQ045372	29081	2.489	1.91867	0.770862	3.87206	0	0	0.520246	2.43892
hSQ027675	83595	2.48467	2.13867	0.860747	4.22775	0	0	2.39358	4.53225
hSQ044404	57610	2.4826	2.12534	0.856094	4.41999	0	0	0.753579	2.87892
hSQ031813	1876	2.48238	1.74534	0.703093	3.32575	0	0	-1.48975	0.255586
hSQ009572	79960	2.4823	2.33867	0.942139	4.79906	0	0	1.85691	4.19559
hSQ042495	3833	2.48205	1.71201	0.689755	3.26082	0	0	-0.863088	0.84892
hSQ024788	440673	2.47491	2.49534	1.00826	5.78129	0	0	-0.086421	2.40892
hSQ003044	57212	2.47229	1.75201	0.708659	3.36789	0	0	0.826912	2.57892
hSQ022496	9846	2.47055	2.22867	0.902096	4.52848	0	0	-0.339754	1.88892
hSQ034724	9444	2.47039	2.10867	0.853579	4.2842	0	0	-0.00642102	2.10225
hSQ038846	10807	2.46912	2.16867	0.878317	4.30745	0	0	-0.376421	1.79225
hSQ031549	8883	2.46457	1.65201	0.670302	3.15743	0	0	-1.44642	0.205586
hSQ021112	10807	2.45884	2.14201	0.871145	4.25487	0	0	-0.329754	1.81225
hSQ045198	22875	2.45818	1.95867	0.796799	3.89536	0	0	-0.293088	1.66559
hSQ021349	220134	2.45815	1.92201	0.781891	3.84541	0	0	-1.42309	0.49892
hSQ027764	91975	2.4575	1.61534	0.65731	3.05227	0	0	-1.95309	-0.337747
hSQ032915	7695	2.45617	1.84534	0.751307	3.5596	0	0	2.04691	3.89225
hSQ024487	115	2.45508	2.31534	0.943082	4.71445	0	0	1.21025	3.52559
hSQ012533	79008	2.45212	1.81867	0.741674	3.53889	0	0	-0.339754	1.47892
hSQ016249	5916	2.44517	2.27201	0.929183	5.0114	0	0	2.28691	4.55892
hSQ035649	1033	2.4451	1.81867	0.743805	3.5732	0	0	-1.83642	-0.0177468
hSQ032989	199870	2.44351	1.93201	0.790669	3.71176	0	0	-0.123088	1.80892
hSQ010708	10146	2.43899	2.16867	0.889169	4.78347	0	0	0.346912	2.51559
hSQ014943	84733	2.43866	2.13867	0.876986	4.36135	0	0	1.01025	3.14892
hSQ038559	10482	2.43818	1.64534	0.674823	3.15891	0	0	-0.893088	0.752253
hSQ043510	1200	2.43797	2.39534	0.982514	5.03523	0	0	2.05025	4.44559
hSQ036055	4097	2.43322	2.13534	0.877577	4.57997	0	0	1.00025	3.13559
hSQ011173	55672::440673	2.43232	2.34534	0.96424	5.21522	0	0	0.120246	2.46559
hSQ013150	23062	2.43038	2.18867	0.900548	4.8337	0	0	-1.18309	1.00559
hSQ009149	112714	2.4278	1.80867	0.744985	3.47529	0	0	-0.949754	0.85892
hSQ035817	22902	2.42577	2.10867	0.86928	4.25667	0	0	-0.559754	1.54892
hSQ045502	54977	2.42439	2.00201	0.825777	4.09834	0	0	1.12025	3.12225
hSQ035516	10253	2.42178	1.91534	0.790882	3.77388	0	0	0.143579	2.05892
hSQ020287	6433	2.41868	1.90867	0.789138	3.76107	0	0	0.800246	2.70892
hSQ027141	83871	2.41854	2.05534	0.849828	4.02906	0	0	2.27358	4.32892
hSQ041668	203228	2.41228	2.89534	1.20025	6.5979	0	0	-2.74975	0.145586
hSQ022764	10054	2.40711	2.20534	0.916177	4.84213	0	0	-2.69975	-0.494414
hSQ021678	9425	2.40658	1.99201	0.827733	3.98015	0	0	-2.16642	-0.174414
hSQ011339	5829	2.40522	1.75867	0.731189	3.33295	0	0	0.570246	2.32892
hSQ035854	58480	2.40464	2.18201	0.907416	4.34888	0	0	-0.406421	1.77559
hSQ001670	24140	2.4037	1.89867	0.789897	3.84526	0	0	-0.813088	1.08559
hSQ040069	51337	2.39945	2.58867	1.07886	5.93574	0	0	1.73358	4.32225
hSQ030603	84079	2.39697	1.93201	0.80602	3.79987	0	0	2.63025	4.56225
hSQ000282	637	2.39684	1.83867	0.767124	3.58911	0	0	0.966912	2.80559
hSQ022513	54537	2.39541	2.19867	0.917869	4.49599	0	0	0.560246	2.75892
hSQ000086	115201	2.39406	1.70201	0.710929	3.25056	0	0	-1.33309	0.36892
hSQ036416	54537	2.39207	2.09867	0.877346	4.08599	0	0	3.68358	5.78225
hSQ022995	200014	2.38902	2.24867	0.941255	4.5415	0	0	3.28691	5.53559
hSQ018935	5250	2.38676	1.96534	0.823434	3.78218	0	0	-2.62642	-0.66108
hSQ042008	152559	2.38614	2.21534	0.928419	4.88188	0	0	1.58691	3.80225
hSQ002808	124997	2.38503	2.35867	0.98895	5.03404	0	0	0.336912	2.69559
hSQ005031	2639	2.37783	1.59867	0.672324	3.00047	0	0	-0.943088	0.655586
hSQ045377	5663	2.37676	1.42867	0.6011	2.68861	0	0	-1.12309	0.305586
hSQ003573	6427	2.37549	2.56867	1.08132	6.52504	0	0	-0.409754	2.15892
hSQ031777	125228	2.37428	1.65201	0.695793	3.17406	0	0	-1.41975	0.232253
hSQ015386	340198	2.37408	1.86201	0.784307	3.68053	0	0	-1.38309	0.47892
hSQ021152	3030	2.37142	2.23867	0.944022	4.87304	0	0	2.05691	4.29559
hSQ007606	1019	2.37108	1.85201	0.781082	3.70619	0	0	-0.329754	1.52225
hSQ023271	440442	2.36978	1.98201	0.836366	3.97758	0	0	-1.78975	0.192253
hSQ007641	8266	2.36817	1.62534	0.686326	3.09171	0	0	1.22025	2.84559
hSQ013294	824	2.36151	1.73867	0.736254	3.3017	0	0	0.943579	2.68225
hSQ006259	200185	2.35927	1.77201	0.751084	3.4226	0	0	1.04025	2.81225
hSQ038155	84662	2.35597	2.80867	1.19215	6.98794	0	0	1.45358	4.26225
hSQ024845	159090	2.35331	1.94201	0.825224	3.908	0	0	0.283579	2.22559
hSQ030257	162073	2.35237	1.62867	0.692356	3.08828	0	0	-1.85309	-0.224414
hSQ042965	10106	2.345	2.46534	1.05132	5.70555	0	0	1.03691	3.50225
hSQ022167	284581	2.34032	1.53201	0.654614	2.89839	0	0	0.520246	2.05225
hSQ028939	5782	2.33981	2.04534	0.87415	3.95677	0	0	-1.08642	0.95892
hSQ015828	54868	2.3361	2.94534	1.2608	7.42899	0	0	1.65025	4.59559
hSQ006328	9334	2.33483	2.04534	0.876012	3.97602	0	0	1.49025	3.53559
hSQ037439	11143	2.33483	1.75867	0.753235	3.34884	0	0	1.19358	2.95225
hSQ000651	5663	2.33423	1.75534	0.751999	3.35304	0	0	-1.42975	0.325586
hSQ011109	54433	2.32977	2.36534	1.01527	5.61696	0	0	-0.916421	1.44892
hSQ016678	7703	2.32798	1.91867	0.824179	3.73471	0	0	-0.109754	1.80892
hSQ037317	57198	2.3279	1.88867	0.811321	3.81414	0	0	-0.323088	1.56559
hSQ007683	55120	2.31905	1.57534	0.679306	3.00342	0	0	-1.69309	-0.117747
hSQ044886	5352	2.31764	1.67201	0.721426	3.15543	0	0	-0.076421	1.59559
hSQ038332	85315	2.31615	2.33867	1.00973	4.83933	0	0	2.08691	4.42559
hSQ013107	283987	2.31549	2.30534	0.995616	5.29351	0	0	0.716912	3.02225
hSQ013594	144486	2.31489	2.25201	0.972836	4.89286	0	0	0.503579	2.75559
hSQ024534	204	2.31471	1.59534	0.689217	3.01032	0	0	-0.636421	0.95892
hSQ007045	54888	2.3143	1.61534	0.697981	3.04272	0	0	-0.143088	1.47225
hSQ045287	9991	2.31199	2.02534	0.876015	4.07766	0	0	-0.489754	1.53559
hSQ010394	128	2.31016	1.92534	0.833423	3.88194	0	0	0.0702457	1.99559
hSQ020619	81929	2.30888	2.36201	1.02301	5.7324	0	0	0.390246	2.75225
hSQ004366	51099	2.30776	2.96201	1.2835	8.34634	0	0	1.62358	4.58559
hSQ007145	9889	2.30703	1.99534	0.864897	3.88683	0	0	-0.279754	1.71559
hSQ042953	4097	2.30076	2.08534	0.906372	4.4641	0	0	1.10025	3.18559
hSQ011143	4300	2.29925	1.82867	0.795334	3.52876	0	0	-1.05642	0.772253
hSQ014177	25886	2.29861	1.65867	0.721599	3.20975	0	0	0.296912	1.95559
hSQ017331	285464	2.29814	1.98867	0.865342	4.05346	0	0	-0.556421	1.43225
hSQ014250	113612	2.29481	1.73534	0.756203	3.35049	0	0	1.19358	2.92892
hSQ017728	64834	2.29244	2.13534	0.931472	4.76133	0	0	-0.956421	1.17892
hSQ012458	8934	2.29238	1.64534	0.717743	3.17082	0	0	-1.53975	0.105586
hSQ012692	84138	2.29237	1.65534	0.722108	3.14885	0	0	1.03358	2.68892
hSQ038735	3832	2.29173	1.66867	0.728128	3.20243	0	0	-1.26642	0.402253
hSQ030803	51275	2.29113	1.45867	0.636662	2.7558	0	0	-1.02309	0.435586
hSQ042155	51275	2.28959	2.22867	0.973394	4.47453	0	0	1.51691	3.74559
hSQ005393	1512	2.28679	2.60534	1.1393	5.66132	0	0	-1.47642	1.12892
hSQ027826	23062	2.28413	2.20867	0.966964	4.98715	0	0	-1.34642	0.862253
hSQ021804	84837	2.2838	1.71201	0.749633	3.25108	0	0	0.563579	2.27559
hSQ020770	23403	2.27055	2.28201	1.00505	4.56156	0	0	2.38025	4.66225
hSQ018956	440406	2.26916	1.69201	0.745654	3.26134	0	0	-0.473088	1.21892
hSQ031716	220929	2.26872	1.97867	0.872154	3.86889	0	0	0.850246	2.82892
hSQ034174	10521	2.26615	1.68201	0.742231	3.26076	0	0	0.590246	2.27225
hSQ018783	146223	2.26565	1.71534	0.757106	3.33571	0	0	-1.67642	0.0389198
hSQ000533	9984	2.2623	1.62534	0.718445	3.07058	0	0	-0.066421	1.55892
hSQ030794	11018	2.26165	2.01201	0.889619	4.24166	0	0	-0.789754	1.22225
hSQ036169	283278	2.26104	1.69201	0.748332	3.20402	0	0	1.20691	2.89892
hSQ035196	29028	2.2598	1.51534	0.670565	2.85127	0	0	-1.69309	-0.177747
hSQ011186	200030	2.25687	2.35201	1.04215	5.4485	0	0	0.283579	2.63559
hSQ008686	2317	2.25614	2.05534	0.911	3.89906	0	0	0.260246	2.31559
hSQ032236	58155	2.25124	1.66867	0.741224	3.14691	0	0	-3.17309	-1.50441
hSQ018960	1318	2.25023	1.93201	0.858581	3.66344	0	0	2.20025	4.13225
hSQ026278	3712	2.24928	1.32534	0.58923	2.50558	0	0	-0.0630877	1.26225
hSQ016338	51222	2.24652	1.84201	0.819938	3.53403	0	0	0.963579	2.80559
hSQ011546	81537	2.24372	1.80201	0.803134	3.43575	0	0	-1.22309	0.57892
hSQ030837	84879	2.24248	1.99201	0.888307	3.80039	0	0	0.523579	2.51559
hSQ040659	36	2.2367	1.67201	0.747532	3.23894	0	0	2.05691	3.72892
hSQ012734	283989	2.23481	1.58534	0.709385	3.04334	0	0	0.886912	2.47225
hSQ028327	4628	2.23052	1.42867	0.640513	2.69041	0	0	0.513579	1.94225
hSQ012834	88523	2.22551	1.69534	0.761778	3.27501	0	0	-0.326421	1.36892
hSQ023489	25923	2.22483	2.25534	1.01371	4.74346	0	0	1.71025	3.96559
hSQ023443	7846	2.22269	1.71201	0.770242	3.21534	0	0	-0.976421	0.735586
hSQ024253	64423	2.22034	1.98867	0.895663	4.04726	0	0	0.886912	2.87559
hSQ015425	2934	2.21939	1.93201	0.870512	3.66366	0	0	-1.49309	0.43892
hSQ023010	9209	2.21803	2.05534	0.926652	3.88913	0	0	0.0269123	2.08225
hSQ008952	83695	2.20685	1.70201	0.77124	3.3327	0	0	-0.556421	1.14559
hSQ041254	10054	2.20619	1.93534	0.877231	4.01098	0	0	-2.40975	-0.474414
hSQ011965	25840	2.2051	2.64534	1.19965	5.10404	0	0	1.53358	4.17892
hSQ014399	6103	2.20336	1.90534	0.864745	3.67044	0	0	-0.309754	1.59559
hSQ026930	2000	2.20259	2.41534	1.09659	5.05438	0	0	1.83358	4.24892
hSQ030356	57130	2.2002	1.46201	0.66449	2.76905	0	0	-0.159754	1.30225
hSQ017561	8992	2.19901	2.00867	0.913444	4.10345	0	0	1.80025	3.80892
hSQ045349	27242	2.19499	1.90867	0.869559	3.57001	0	0	1.57358	3.48225
hSQ042294	2868	2.19476	1.60201	0.729924	2.99332	0	0	0.813579	2.41559
hSQ039070	8546	2.18736	2.24867	1.02803	4.47613	0	0	0.883579	3.13225
hSQ015818	7297	2.18592	1.74201	0.796921	3.43468	0	0	1.36358	3.10559
hSQ026502	200916::440990	2.18532	1.57867	0.7224	2.99605	0	0	-0.806421	0.772253
hSQ011851	23048	2.18482	1.85201	0.84767	3.56572	0	0	-0.619754	1.23225
hSQ041811	10461	2.1808	1.66201	0.762109	3.1395	0	0	-1.09975	0.562253
hSQ035988	26258	2.17975	1.97201	0.904696	4.06872	0	0	1.38691	3.35892
hSQ030564	51430	2.17833	1.67867	0.770625	3.15617	0	0	-0.156421	1.52225
hSQ004936	26284	2.1755	2.29534	1.05509	4.92355	0	0	-1.70975	0.585586
hSQ029163	740	2.17524	1.56201	0.718085	2.99244	0	0	0.986912	2.54892
hSQ042321	1490	2.17282	1.70201	0.783317	3.20875	0	0	1.39358	3.09559
hSQ001958	2768	2.1662	1.53867	0.710311	2.94013	0	0	3.47358	5.01225
hSQ016345	3597	2.16395	1.47534	0.681781	2.79858	0	0	0.343579	1.81892
hSQ032438	4300	2.16128	1.77201	0.819886	3.30628	0	0	-0.026421	1.74559
hSQ000702	5937	2.16084	1.93867	0.897186	3.90597	0	0	0.416912	2.35559
hSQ019199	64318	2.15983	2.10867	0.976313	4.51103	0	0	-0.106421	2.00225
hSQ001256	54888	2.15783	1.57867	0.731602	2.97503	0	0	-0.293088	1.28559
hSQ041351	200014	2.15764	2.01534	0.934049	3.76002	0	0	1.67025	3.68559
hSQ003448	55031	2.15332	1.52201	0.70682	2.85106	0	0	1.75358	3.27559
hSQ045170	11186	2.15326	1.50201	0.69755	2.85288	0	0	-0.693088	0.80892
hSQ045240	51339	2.15052	1.42201	0.661238	2.67968	0	0	2.17025	3.59225
hSQ009474	84164	2.14884	2.12867	0.990617	4.15279	0	0	0.326912	2.45559
hSQ031665	29842	2.14711	1.59534	0.743019	3.04199	0	0	0.646912	2.24225
hSQ019449	369	2.14499	3.24867	1.51454	7.74793	0	0	-2.40975	0.83892
hSQ042818	8846	2.1411	1.57867	0.737318	2.95893	0	0	1.76358	3.34225
hSQ034390	7189	2.1406	1.84534	0.862069	3.71369	0	0	1.44358	3.28892
hSQ016346	64427	2.13628	1.36201	0.63756	2.5701	0	0	-0.209754	1.15225
hSQ019365	54918	2.13162	2.10201	0.986106	4.70499	0	0	-0.309754	1.79225
hSQ027370	9794	2.13099	2.01201	0.944167	3.75864	0	0	1.27358	3.28559
hSQ044270	55002	2.13069	1.94534	0.913009	3.75975	0	0	0.380246	2.32559
hSQ030757	126074	2.13035	1.48867	0.698794	2.79934	0	0	-0.076421	1.41225
hSQ026329	678	2.12471	2.13867	1.00657	4.21627	0	0	0.426912	2.56559
hSQ006919	55227	2.12294	1.77867	0.837836	3.48807	0	0	-1.66309	0.115586
hSQ029214	92345	2.12178	2.23867	1.05509	5.18867	0	0	-0.973088	1.26559
hSQ040944	1852	2.12053	1.33867	0.631292	2.53583	0	0	1.79691	3.13559
hSQ026643	79644	2.1197	1.75201	0.826536	3.30008	0	0	1.20691	2.95892
hSQ045144	85403	2.11786	1.84867	0.872896	3.78048	0	0	1.46025	3.30892
hSQ011561	79664	2.11374	1.61201	0.762634	3.09005	0	0	-0.323088	1.28892
hSQ022049	55129	2.11312	1.60201	0.758124	3.02388	0	0	0.880246	2.48225
hSQ031365	#N/A	2.11282	1.86201	0.881292	3.66651	0	0	0.526912	2.38892
hSQ021145	57556	2.11002	1.52867	0.724484	2.90628	0	0	-1.04309	0.485586
hSQ026661	9203	2.1098	1.61201	0.764056	3.04751	0	0	1.91358	3.52559
hSQ029492	6940	2.10576	1.48867	0.706954	2.82506	0	0	-2.21642	-0.727747
hSQ002889	10548	2.1044	1.47534	0.701073	2.81662	0	0	0.723579	2.19892
hSQ002361	10848	2.10394	2.43534	1.15751	5.64655	0	0	0.986912	3.42225
hSQ024823	1263	2.10345	1.50201	0.714068	2.8051	0	0	1.34691	2.84892
hSQ019342	55120	2.10172	1.63867	0.779682	3.04171	0	0	-1.81975	-0.18108
hSQ019260	55609	2.0982	1.76534	0.841359	3.43084	0	0	0.00691232	1.77225
hSQ027419	7046	2.09711	1.69867	0.810009	3.16865	0	0	-1.12975	0.56892
hSQ025937	824	2.09682	1.43534	0.684533	2.6913	0	0	-0.766421	0.66892
hSQ016687	6840	2.09446	1.53534	0.73305	2.88712	0	0	-0.596421	0.93892
hSQ005335	55180	2.09431	1.81867	0.868389	3.60564	0	0	-1.55642	0.262253
hSQ032521	4286	2.09168	1.34201	0.641593	2.54244	0	0	1.97691	3.31892
hSQ021268	222070	2.09131	1.57867	0.754873	2.94977	0	0	1.17691	2.75559
hSQ015724	1033	2.09065	1.55534	0.743951	2.99969	0	0	-2.26309	-0.707747
hSQ034285	688	2.08845	2.09534	1.0033	4.16546	0	0	-0.839754	1.25559
hSQ019726	9645	2.08402	1.97201	0.946252	4.05981	0	0	2.94691	4.91892
hSQ033252	29081	2.08121	1.69201	0.812993	3.27122	0	0	-0.483088	1.20892
hSQ038545	64834	2.08029	2.27867	1.09536	5.18347	0	0	2.50358	4.78225
hSQ012027	2018	2.07999	1.47867	0.710904	2.7714	0	0	3.20691	4.68559
hSQ026500	29777	2.07726	1.65867	0.798492	3.06173	0	0	0.433579	2.09225
hSQ004804	23594	2.0771	2.58201	1.24308	7.11755	0	0	0.720246	3.30225
hSQ017681	254295	2.07681	1.33534	0.642976	2.51936	0	0	0.403579	1.73892
hSQ042937	55300	2.07518	3.04201	1.4659	8.96352	0	0	-2.19309	0.84892
hSQ034591	64207	2.07266	1.59201	0.768097	3.01675	0	0	1.02025	2.61225
hSQ044396	55635	2.07088	2.05201	0.990888	4.49793	0	0	-1.44642	0.605586
hSQ006106	26020	2.06337	2.15201	1.04296	4.41085	0	0	0.560246	2.71225
hSQ044318	192137	2.06299	1.86201	0.902578	3.64349	0	0	-1.47309	0.38892
hSQ005345	5687	2.06129	1.38201	0.670458	2.59471	0	0	0.023579	1.40559
hSQ000582	9972	2.04809	1.63201	0.796844	3.03932	0	0	-1.00642	0.625586
hSQ010372	10410	2.04681	1.57201	0.768029	2.9469	0	0	-0.803088	0.76892
hSQ003636	1629	2.04481	2.08534	1.01982	4.51555	0	0	-0.853088	1.23225
hSQ020358	79000	2.04445	1.74867	0.855325	3.24603	0	0	2.00358	3.75225
hSQ022974	146223	2.0415	1.75867	0.861463	3.47653	0	0	0.140246	1.89892
hSQ008659	8613	2.03333	2.28867	1.12558	4.9522	0	0	1.95691	4.24559
hSQ029362	10284	2.03146	2.38534	1.1742	6.10637	0	0	1.08358	3.46892
hSQ034545	57530	2.02824	2.02534	0.99857	3.94641	0	0	2.19358	4.21892
hSQ032891	63933	2.02732	1.98867	0.980938	4.28051	0	0	0.346912	2.33559
hSQ019184	79693	2.0264	1.57534	0.777407	2.95166	0	0	-0.879754	0.695586
hSQ029351	115	2.02603	2.01534	0.994723	3.85961	0	0	1.25691	3.27225
hSQ025338	81545	2.02539	1.54867	0.76463	2.86478	0	0	0.803579	2.35225
hSQ024152	2161	2.01988	1.55201	0.768367	2.9207	0	0	0.110246	1.66225
hSQ030763	113444	2.0166	1.37201	0.680356	2.60321	0	0	-0.683088	0.68892
hSQ030676	622	2.01633	1.27201	0.630852	2.41134	0	0	-0.376421	0.895586
hSQ032038	143684	2.01575	1.65534	0.821203	3.10682	0	0	-0.016421	1.63892
hSQ022916	7029	2.01342	2.13867	1.06221	4.43879	0	0	-0.766421	1.37225
hSQ011910	3840	2.01001	1.58534	0.788724	3.05641	0	0	-0.966421	0.61892
hSQ044069	8546	2.00777	2.23534	1.11335	4.7038	0	0	0.486912	2.72225
hSQ028864	9013	2.00527	1.32534	0.66093	2.50414	0	0	0.856912	2.18225
hSQ000269	84061	2.00252	1.40534	0.701785	2.62778	0	0	-1.97309	-0.567747
hSQ029968	84286	1.99812	1.22534	0.613247	2.33157	0	0	0.063579	1.28892
hSQ029148	471	1.99753	1.35867	0.680176	2.53829	0	0	-1.13309	0.225586
hSQ004888	57475	1.9975	2.25201	1.12741	4.36385	0	0	0.546912	2.79892
hSQ043987	1482	1.99703	1.49867	0.750453	2.81773	0	0	-1.66309	-0.164414
hSQ023216	55316	1.99648	1.86534	0.934316	3.69533	0	0	1.12358	2.98892
hSQ041879	51163	1.99518	2.36534	1.18553	5.96551	0	0	-0.483088	1.88225
hSQ016869	10127	1.99454	1.34201	0.672841	2.55813	0	0	2.01691	3.35892
hSQ026120	9368	1.99298	1.35867	0.681731	2.58741	0	0	1.04691	2.40559
hSQ031907	23095	1.98734	1.96534	0.988929	3.98966	0	0	-2.62975	-0.664414
hSQ033780	81491	1.98694	2.09534	1.05456	4.78295	0	0	0.526912	2.62225
hSQ024873	158405	1.98542	1.32534	0.667537	2.48664	0	0	1.94691	3.27225
hSQ010032	347344	1.98033	2.15534	1.08837	4.42896	0	0	2.19691	4.35225
hSQ043240	55536	1.97986	1.66534	0.841141	3.21413	0	0	-1.27975	0.385586
hSQ020379	79009	1.97852	1.32867	0.67155	2.53189	0	0	0.683579	2.01225
hSQ035167	5066	1.97614	1.58867	0.803927	3.07747	0	0	0.00024565	1.58892
hSQ027222	84626	1.97317	1.77867	0.901428	3.33503	0	0	1.01358	2.79225
hSQ018378	441138	1.97238	1.94534	0.986291	3.6209	0	0	-0.299754	1.64559
hSQ031619	2050	1.97041	1.68534	0.855324	3.17635	0	0	0.750246	2.43559
hSQ037044	10526	1.96991	1.14534	0.581418	2.21013	0	0	-0.413088	0.732253
hSQ011138	23708	1.96541	1.38534	0.704859	2.5958	0	0	0.570246	1.95559
hSQ031795	4300	1.95883	1.65534	0.845065	3.24355	0	0	-0.403088	1.25225
hSQ007756	23509	1.9584	1.68867	0.862274	3.36899	0	0	0.340246	2.02892
hSQ016009	30844	1.95273	1.28867	0.659933	2.43971	0	0	-1.60309	-0.314414
hSQ042926	23141	1.95253	1.26534	0.648051	2.41265	0	0	-1.64975	-0.384414
hSQ011984	163050	1.9525	1.72201	0.881952	3.17722	0	0	-0.916421	0.805586
hSQ005483	23636	1.94836	1.50867	0.774331	2.81438	0	0	2.81691	4.32559
hSQ029726	2997	1.94754	1.54867	0.795194	2.8615	0	0	1.27691	2.82559
hSQ032659	51096::4830	1.94644	1.44534	0.742554	2.74087	0	0	-0.0830877	1.36225
hSQ044699	23189	1.94589	1.43867	0.73934	2.66446	0	0	3.84025	5.27892
hSQ022920	79664	1.94397	1.34867	0.693773	2.55226	0	0	-1.50309	-0.154414
hSQ034838	144402	1.94284	3.09867	1.59492	8.45918	0	0	-0.166421	2.93225
hSQ022745	8812	1.94205	1.69867	0.87468	3.17758	0	0	-0.233088	1.46559
hSQ035301	79832	1.93867	1.99201	1.02751	3.65154	0	0	-2.32309	-0.33108
hSQ021705	55355	1.93688	1.56534	0.808178	2.98711	0	0	0.536912	2.10225
hSQ033752	10898	1.93539	1.12201	0.579733	2.17764	0	0	-0.269754	0.852253
hSQ025073	112858	1.93473	1.50867	0.779787	2.85925	0	0	-1.31975	0.18892
hSQ019018	55765	1.93434	1.43867	0.743756	2.74363	0	0	1.72691	3.16559
hSQ034027	159371	1.93432	2.11201	1.09186	4.74642	0	0	1.41358	3.52559
hSQ028507	9342	1.93356	1.36867	0.70785	2.55553	0	0	0.436912	1.80559
hSQ019823	51094	1.93057	1.42201	0.736574	2.63646	0	0	0.483579	1.90559
hSQ018877	23283	1.93012	1.64867	0.854184	3.25455	0	0	0.383579	2.03225
hSQ033870	55236	1.9282	1.21867	0.632027	2.33805	0	0	-0.743088	0.475586
hSQ015239	10771	1.92655	1.22201	0.634299	2.32612	0	0	-1.98309	-0.76108
hSQ043251	22865	1.9256	1.38201	0.717704	2.56925	0	0	3.18691	4.56892
hSQ037754	147808	1.92474	1.96534	1.0211	3.9921	0	0	-0.0530877	1.91225
hSQ042249	84883	1.92376	1.39201	0.723585	2.64585	0	0.010806	-0.153088	1.23892
hSQ038242	81576	1.92371	1.43201	0.7444	2.72966	0	0.0115462	-1.29642	0.135586
hSQ028508	139886	1.9229	1.54534	0.80365	2.90148	0	0.0220016	-0.0997544	1.44559
hSQ026323	23493	1.91943	1.63867	0.853731	2.99081	0	0.0675165	2.93025	4.56892
hSQ036468	144100::283278	1.91706	1.55867	0.813053	2.86875	0	0.0987468	1.34025	2.89892
hSQ002982	204851	1.9136	2.13201	1.11414	4.86934	0	0.145027	-0.149754	1.98225
hSQ031584	55742	1.91348	1.42534	0.744894	2.62671	0	0.146577	0.646912	2.07225
hSQ000926	4752	1.90816	1.25867	0.659626	2.40927	0	0.218587	-1.23309	0.0255865
hSQ019098	5939	1.90313	1.48867	0.782226	2.75495	0	0.287933	1.00025	2.48892
hSQ039123	60561	1.90131	1.89867	0.998614	3.88154	0	0.313231	1.50025	3.39892
hSQ033352	10788	1.90023	1.93534	1.01848	3.66631	0	0.328304	-2.17642	-0.24108
hSQ032478	55120	1.89802	1.59534	0.840529	3.06014	0	0.359386	-0.366421	1.22892
hSQ012526	8546	1.89556	1.66867	0.880309	3.10845	0	0.394292	-1.92642	-0.257747
hSQ031283	55737	1.89545	1.18201	0.623602	2.26904	0	0.395768	1.21358	2.39559
hSQ031326	79178	1.89424	1.63201	0.861564	3.02854	0	0.413064	0.693579	2.32559
hSQ014110	114793	1.8924	1.25201	0.661597	2.38078	0	0.439345	-2.17975	-0.927747
hSQ034210	84061	1.88983	1.22201	0.646623	2.33231	0	0.476412	-1.96975	-0.747747
hSQ040595	112616	1.88687	1.25201	0.663538	2.38568	0	0.519546	-1.26975	-0.0177468
hSQ022180	90407	1.88617	1.95201	1.0349	3.90436	0	0.52969	0.0402457	1.99225
hSQ043718	3714	1.88448	1.89201	1.004	3.58131	0	0.554545	1.16025	3.05225
hSQ027778	10975	1.88359	1.35201	0.717781	2.52829	0	0.567587	-0.156421	1.19559
hSQ012702	114799	1.88319	1.33201	0.707313	2.53541	0	0.573497	0.203579	1.53559
hSQ029913	3987	1.87961	1.33201	0.708662	2.53408	0	0.626771	-2.92309	-1.59108
hSQ038558	23636	1.8771	1.40534	0.748676	2.62345	0	0.664375	-0.106421	1.29892
hSQ039718	79009	1.87527	1.33867	0.713858	2.53203	0	0.692079	0.606912	1.94559
hSQ030150	5236	1.87309	1.79201	0.956713	3.21054	0	0.725174	1.54025	3.33225
hSQ001373	81	1.87166	1.18534	0.633309	2.2731	0	0.746969	1.18358	2.36892
hSQ005369	2241	1.86841	1.53201	0.819952	2.91907	0	0.796965	1.06358	2.59559
hSQ033726	92105	1.86638	1.15534	0.619027	2.22223	0	0.828441	0.773579	1.92892
hSQ022438	10672	1.86491	1.55867	0.835789	2.90541	0	0.851327	-0.096421	1.46225
hSQ038365	26292	1.86488	1.56201	0.837593	2.9372	0	0.851916	-0.219754	1.34225
hSQ018516	91373	1.86379	1.28201	0.687848	2.43382	0	0.868859	0.343579	1.62559
hSQ040710	29988	1.85879	1.51201	0.813436	2.78688	0	0.947878	0.350246	1.86225
hSQ043942	8908	1.8586	1.51201	0.813519	2.86794	0	0.950879	0.200246	1.71225
hSQ033784	11212	1.85818	1.59534	0.858549	3.11033	0	0.957575	0.903579	2.49892
hSQ029551	56889	1.85392	1.24534	0.671735	2.38821	0	1.02601	0.270246	1.51559
hSQ009497	7278	1.84923	1.52867	0.826655	2.87067	0	1.1022	-0.0730877	1.45559
hSQ033976	81853	1.84778	1.48867	0.805654	2.74743	0	1.12591	-0.463088	1.02559
hSQ032154	3920	1.84521	1.44201	0.781486	2.76325	0	1.16832	0.850246	2.29225
hSQ024043	10163	1.83854	2.11867	1.15237	4.35978	0	1.27996	1.81025	3.92892
hSQ042196	122961	1.83598	1.13534	0.618384	2.19806	0	1.32329	0.283579	1.41892
hSQ028993	79710	1.83436	1.47201	0.802465	2.71037	0	1.35096	-2.61309	-1.14108
hSQ006064	55364	1.83355	1.50867	0.822817	2.95535	0	1.36481	-1.93309	-0.424414
hSQ001250	150962	1.83275	1.47867	0.806805	2.72188	0	1.37843	1.59025	3.06892
hSQ011761	5324	1.83005	1.24201	0.678675	2.34284	0	1.42507	3.21691	4.45892
hSQ036399	23189	1.82987	1.68201	0.919197	3.01004	0	1.42819	2.93358	4.61559
hSQ031175	9282	1.82898	1.56534	0.855857	3.04049	0	1.44364	0.376912	1.94225
hSQ036740	7442	1.82896	1.40201	0.766559	2.65923	0	1.44385	-0.786421	0.615586
hSQ044710	6667	1.82774	1.25534	0.686825	2.39681	0	1.46503	-1.24309	0.0122532
hSQ041137	50808	1.82652	1.35201	0.740209	2.50623	0	1.48636	-0.609754	0.742253
hSQ002950	4299	1.82429	1.74201	0.954895	3.52335	0	1.52545	0.920246	2.66225
hSQ023122	55037	1.82402	1.44867	0.794219	2.70157	0	1.53019	-1.36642	0.0822532
hSQ020135	65018	1.82142	1.33534	0.733131	2.47764	0	1.57612	0.806912	2.14225
hSQ021952	25961	1.82006	1.58201	0.869206	2.8577	0	1.6003	0.506912	2.08892
hSQ035187	10558	1.81603	1.67867	0.924363	3.36383	0	1.67237	-2.37309	-0.694414
hSQ045358	65059	1.81292	1.42534	0.786214	2.67975	0	1.72872	1.37691	2.80225
hSQ011073	253970	1.81238	1.70867	0.94278	3.02932	0	1.7385	0.100246	1.80892
hSQ020997	11236	1.81012	1.24867	0.68983	2.36241	0	1.77969	4.43358	5.68225
hSQ032358	51633	1.80839	1.77201	0.97988	3.53444	0	1.81137	0.476912	2.24892
hSQ021606	883	1.80839	1.39867	0.773436	2.56693	0	1.81138	1.10025	2.49892
hSQ029659	5119	1.80666	1.15534	0.639491	2.21999	0	1.84333	1.04025	2.19559
hSQ012349	9232	1.80095	1.89534	1.05241	3.8855	0.0680303	1.94963	0.726912	2.62225
hSQ027249	2037	1.80005	1.24534	0.691838	2.4001	0.0680303	1.96655	0.580246	1.82559
hSQ010109	150771	1.79909	1.49867	0.83302	2.79861	0.0680303	1.98464	-1.48309	0.0155865
hSQ038598	27445	1.79908	1.50534	0.836727	2.78596	0.0680303	1.98469	0.800246	2.30559
hSQ017749	158801	1.79885	1.31534	0.731214	2.47713	0.0680303	1.98916	0.480246	1.79559
hSQ006121	84283	1.7988	1.46534	0.814622	2.78655	0.0680303	1.99007	-1.10309	0.362253
hSQ021306	10293	1.79792	1.42534	0.792771	2.62642	0.0680303	2.00662	-0.503088	0.922253
hSQ015389	203522	1.79727	1.17867	0.655813	2.27325	0.0680303	2.01894	0.130246	1.30892
hSQ035733	55614	1.7964	1.58201	0.880652	3.14732	0.0680303	2.03538	1.86025	3.44225
hSQ022125	54108	1.79376	1.20867	0.673822	2.31583	0.0680303	2.08584	-1.85309	-0.644414
hSQ000849	51375	1.79022	1.56201	0.872523	2.85702	0.0680303	2.15385	-0.393088	1.16892
hSQ028392	117608	1.78995	1.98867	1.11102	4.24757	0.0680303	2.15897	-1.63975	0.34892
hSQ020406	64747	1.78969	1.47201	0.822494	2.71793	0.0680303	2.16414	-0.863088	0.60892
hSQ042747	57488	1.78949	1.29534	0.72386	2.43442	0.0680303	2.16794	-1.28975	0.00558649
hSQ021435	1836	1.78547	2.32534	1.30237	4.08992	0.0680303	2.24627	-0.839754	1.48559
hSQ026231	54741	1.78375	1.46867	0.823363	2.6937	0.0680303	2.27987	0.750246	2.21892
hSQ030733	219931	1.78285	1.55534	0.872388	2.87231	0.0680303	2.29753	0.423579	1.97892
hSQ021124	3032	1.78163	1.28201	0.719569	2.4394	0.0680303	2.32164	-0.989754	0.292253
hSQ001006	3840	1.77854	1.45201	0.816404	2.81361	0.0680303	2.38296	-0.736421	0.715586
hSQ015957	400764	1.7764	1.53867	0.866174	2.89822	0.0680303	2.42568	-0.056421	1.48225
hSQ033853	2770	1.77599	1.31201	0.738746	2.51879	0.0680303	2.43393	-0.736421	0.575586
hSQ040581	133015	1.77475	1.18201	0.666015	2.28282	0.0680303	2.45898	-2.20642	-1.02441
hSQ019117	745	1.77267	1.86534	1.05228	3.83273	0.0680303	2.50096	2.45691	4.32225
hSQ006691	1603	1.77252	1.76201	0.994068	3.47245	0.0680303	2.50387	1.41025	3.17225
hSQ043126	9328	1.7721	1.52867	0.862633	2.95167	0.0680303	2.51236	-0.749754	0.77892
hSQ011236	10252	1.7717	2.01867	1.1394	4.55097	0.0680303	2.52044	1.13691	3.15559
hSQ031758	55783	1.77005	1.65201	0.933313	3.0987	0.0680303	2.55415	2.08691	3.73892
hSQ041769	6595	1.76964	1.84534	1.04278	3.40401	0.0680303	2.56251	1.73025	3.57559
hSQ016888	93134	1.76517	1.48201	0.839583	2.75123	0.0680303	2.65409	-0.00975435	1.47225
hSQ038775	10558	1.76327	1.54867	0.878295	3.09641	0.0680303	2.69334	-1.88642	-0.337747
hSQ011027	63897	1.76309	1.48867	0.844357	2.76696	0.0680303	2.69724	1.48358	2.97225
hSQ002923	10038	1.76191	1.22201	0.693569	2.33608	0.0680303	2.72163	-1.12975	0.0922532
hSQ038403	440474	1.75966	1.43867	0.817587	2.7675	0.0680303	2.76864	-0.623088	0.815586
hSQ012413	94241	1.75955	1.21534	0.690712	2.32025	0.0680303	2.77098	2.39691	3.61225
hSQ044182	10938	1.75913	1.52201	0.865205	2.91165	0.0680303	2.77976	1.34358	2.86559
hSQ034325	55120	1.75906	1.35534	0.770494	2.57794	0.0680303	2.7813	-1.91309	-0.557747
hSQ036961	64319	1.7583	1.34867	0.767035	2.60249	0.0680303	2.79725	-0.546421	0.802253
hSQ014939	25869	1.75661	1.45867	0.830389	2.76943	0.0680303	2.83263	0.796912	2.25559
hSQ019273	23397	1.75317	1.63867	0.934692	3.06283	0.0680303	2.90563	0.876912	2.51559
hSQ008398	10773	1.74942	1.62867	0.930981	3.20994	0.0680303	2.98589	1.94358	3.57225
hSQ028604	8805	1.74842	1.51201	0.864783	3.00273	0.0680303	3.00726	-0.719754	0.792253
hSQ026821	7570	1.74716	1.31534	0.752846	2.47966	0.0680303	3.03456	-0.396421	0.91892
hSQ000253	114799	1.74698	1.34867	0.772001	2.54962	0.0680303	3.0383	-0.423088	0.925586
hSQ034414	285622	1.74617	1.07867	0.617737	2.11564	0.0680303	3.05594	-0.909754	0.16892
hSQ022844	3385	1.74607	1.32201	0.757132	2.49464	0.0680303	3.05804	0.610246	1.93225
hSQ012849	113419	1.74497	1.57201	0.900882	2.84039	0.0680303	3.08207	0.543579	2.11559
hSQ024369	91304	1.74294	1.22867	0.704945	2.36999	0.0680303	3.12626	0.303579	1.53225
hSQ034419	10678	1.74184	1.36534	0.783851	2.58434	0.0680303	3.15033	0.693579	2.05892
hSQ042265	222962	1.7416	1.44867	0.831806	2.77668	0.0680303	3.15548	1.37025	2.81892
hSQ042727	2274	1.7403	1.36201	0.782627	2.5194	0.0680303	3.18399	2.01691	3.37892
hSQ026593	6618	1.73983	1.65534	0.95144	3.26391	0.0680303	3.19445	-0.00975435	1.64559
hSQ029136	57343	1.73545	1.53201	0.882774	2.80297	0.0680303	3.29141	-0.646421	0.885586
hSQ006947	7284	1.73501	1.20867	0.696638	2.29109	0.0680303	3.30115	0.940246	2.14892
hSQ039733	7296	1.73391	1.28867	0.743218	2.43985	0.0680303	3.32564	-1.63309	-0.344414
hSQ000736	55333	1.72223	1.34867	0.7831	2.50353	0.0680303	3.59056	-1.63975	-0.29108
hSQ007800	57623	1.71527	1.42867	0.832917	2.63945	0.0680303	3.75196	0.853579	2.28225
hSQ028848	51375	1.71118	1.46534	0.856333	2.69498	0.0680303	3.848	-2.14642	-0.68108
hSQ012094	25832	1.70902	1.14534	0.670172	2.2053	0.0680303	3.89908	-1.23642	-0.0910802
hSQ023696	5245	1.70621	1.33201	0.780682	2.51734	0.0680303	3.96612	0.183579	1.51559
hSQ041852	221687	1.70405	1.70201	0.998801	3.56275	0.0680303	4.01792	1.06025	2.76225
hSQ029145	122553	1.69908	1.35534	0.797689	2.60356	0.0680303	4.13796	0.123579	1.47892
hSQ008205	7936	1.69777	1.08534	0.639274	2.1168	0.0680303	4.16995	0.506912	1.59225
hSQ003639	221079	1.69775	1.57201	0.925937	3.13169	0.0680303	4.17053	0.283579	1.85559
hSQ030725	23230	1.69736	1.27534	0.751369	2.42085	0.0680303	4.18011	-0.0430877	1.23225
hSQ033815	84513	1.69681	1.37201	0.808582	2.5719	0.0680303	4.19352	-0.433088	0.93892
hSQ017702	11186	1.69292	1.28534	0.759243	2.48242	0.0680303	4.2889	-1.37975	-0.0944135
hSQ002536	79850	1.68945	1.69867	1.00546	3.10292	0.0680303	4.37488	3.82691	5.52559
hSQ008866	54487	1.68854	1.44867	0.857947	2.68174	0.0680303	4.39776	-0.066421	1.38225
hSQ004198	79848	1.68679	1.07867	0.639485	2.1146	0.0680303	4.44147	-1.60309	-0.524414
hSQ029387	3115	1.68637	1.35867	0.80568	2.64425	0.0680303	4.45191	0.896912	2.25559
hSQ017826	139231	1.68574	2.18201	1.29439	4.84657	0.0680303	4.46776	-0.439754	1.74225
hSQ023035	118487	1.68457	1.48534	0.881731	2.86096	0.0680303	4.49702	1.43691	2.92225
hSQ004884	25871	1.68165	1.26201	0.750457	2.44627	0.125036	4.57077	0.800246	2.06225
hSQ030022	9525	1.68105	1.32867	0.790384	2.57968	0.125036	4.58609	2.09025	3.41892
hSQ033045	23411	1.68088	1.52201	0.905482	2.77873	0.125036	4.59037	0.370246	1.89225
hSQ024797	10194	1.67948	1.43534	0.854636	2.59105	0.125036	4.62608	0.933579	2.36892
hSQ012335	11237	1.67922	1.81201	1.07908	3.38288	0.125036	4.6327	0.923579	2.73559
hSQ003246	9813	1.6768	1.64534	0.98124	2.90476	0.125036	4.6945	1.87358	3.51892
hSQ019650	26164	1.67416	1.90867	1.14008	3.67345	0.125036	4.7623	2.10691	4.01559
hSQ023756	1856	1.67412	1.84201	1.10028	3.87439	0.125036	4.76325	-0.026421	1.81559
hSQ039012	51003	1.67391	1.24867	0.745962	2.3421	0.125036	4.76872	-1.14975	0.0989198
hSQ030425	2926	1.67344	1.64201	0.981218	3.33435	0.125036	4.78094	2.13025	3.77225
hSQ029138	284454	1.67326	1.15201	0.68848	2.21476	0.125036	4.78548	-0.389754	0.762253
hSQ025005	10672	1.67184	1.30534	0.780779	2.53743	0.125036	4.82221	-0.576421	0.72892
hSQ002934	10802	1.67153	1.43534	0.858698	2.84791	0.125036	4.83027	-0.736421	0.69892
hSQ038841	55251	1.67143	1.10867	0.663307	2.16491	0.125036	4.83284	1.34358	2.45225
hSQ012721	9620	1.67014	2.70534	1.61983	5.3405	0.125036	4.86642	0.0569123	2.76225
hSQ042526	5281	1.66942	1.39867	0.837823	2.59104	0.125036	4.88532	-0.666421	0.732253
hSQ028332	23527	1.66864	1.24867	0.748319	2.36583	0.125036	4.90562	-1.05642	0.192253
hSQ038887	283131	1.66793	1.68534	1.01044	3.31405	0.125036	4.92409	-0.229754	1.45559
hSQ005040	283970	1.66688	1.12867	0.677116	2.19324	0.125036	4.9515	0.736912	1.86559
hSQ045120	5781	1.66638	1.93534	1.16141	3.49432	0.125036	4.96486	0.663579	2.59892
hSQ006023	51619	1.66563	1.08867	0.65361	2.11924	0.125036	4.98439	0.526912	1.61559
hSQ034264	22803	1.66521	1.46201	0.877974	2.81165	0.125036	4.99558	-0.399754	1.06225
hSQ027076	23403	1.6645	1.79201	1.07661	3.27537	0.125036	5.01427	0.766912	2.55892
hSQ033016	51096	1.66444	1.68201	1.01055	3.4875	0.125036	5.01577	0.406912	2.08892
hSQ012391	5347	1.66344	1.13867	0.684532	2.19474	0.125036	5.04229	-0.839754	0.29892
hSQ026667	79145	1.6634	1.14201	0.686551	2.22924	0.125036	5.04327	-0.869754	0.272253
hSQ018339	22909	1.66249	1.05867	0.636802	2.08958	0.125036	5.06743	-0.326421	0.732253
hSQ033447	79630	1.66113	1.81867	1.09484	3.1826	0.125036	5.10347	0.443579	2.26225
hSQ020499	6786	1.65698	1.43867	0.868248	2.73172	0.125036	5.21403	2.76025	4.19892
hSQ011050	11179	1.65491	1.70201	1.02846	3.1101	0.125036	5.26977	-0.803088	0.89892
hSQ039035	7444	1.65004	1.28201	0.776956	2.47918	0.125036	5.40175	-1.33975	-0.0577468
hSQ004955	22809	1.64965	1.27534	0.773098	2.45359	0.125036	5.4124	-1.09975	0.175586
hSQ044370	22974	1.64299	1.06867	0.650446	2.08383	0.125036	5.59534	-1.35309	-0.284414
hSQ003919	84826	1.64195	1.76534	1.07515	3.20319	0.125036	5.62423	2.39691	4.16225
hSQ037222	353376	1.64184	1.61201	0.981831	2.82311	0.125036	5.62721	0.606912	2.21892
hSQ019318	79818	1.64125	1.24867	0.760806	2.34331	0.125036	5.64348	-0.359754	0.88892
hSQ042614	128387	1.63949	1.47867	0.901909	2.89864	0.125036	5.6924	0.520246	1.99892
hSQ010621	22982	1.63611	1.43201	0.875252	2.74998	0.125036	5.78715	-0.096421	1.33559
hSQ039089	4363	1.63435	1.67867	1.02712	3.22999	0.125036	5.8367	0.170246	1.84892
hSQ036341	471	1.63357	1.68201	1.02965	3.40424	0.125036	5.85861	1.23691	2.91892
hSQ027327	79180	1.63322	1.17201	0.717607	2.26717	0.125036	5.86869	0.476912	1.64892
hSQ024286	23196	1.63298	1.17867	0.721793	2.29758	0.125036	5.87534	3.38691	4.56559
hSQ013795	80167	1.63244	1.58534	0.971146	3.24662	0.125036	5.89052	-1.92975	-0.344414
hSQ034542	9698	1.63174	1.11201	0.681485	2.14684	0.125036	5.91041	0.840246	1.95225
hSQ043241	128	1.6315	1.11201	0.681584	2.17741	0.125036	5.91715	-1.09975	0.0122532
hSQ007698	10558	1.63104	1.51201	0.927022	2.88357	0.125036	5.93041	-2.13975	-0.627747
hSQ025710	6507	1.62939	1.14867	0.704973	2.23384	0.125036	5.97737	1.18358	2.33225
hSQ023178	56882	1.62796	1.31867	0.810015	2.44059	0.125036	6.01806	1.14025	2.45892
hSQ002463	55631	1.62744	1.76534	1.08474	3.57309	0.125036	6.03309	1.11358	2.87892
hSQ023049	4299	1.62689	1.41534	0.869967	2.5733	0.125036	6.04875	0.463579	1.87892
hSQ033040	54884	1.62507	1.17534	0.723257	2.25272	0.125036	6.10113	1.01025	2.18559
hSQ007632	51768	1.62443	1.20867	0.744058	2.26943	0.125036	6.1193	-2.10642	-0.897747
hSQ000698	9124	1.62087	1.40201	0.864972	2.54067	0.125036	6.22243	0.773579	2.17559
hSQ039298	2187	1.61963	1.10867	0.684523	2.17349	0.125036	6.25847	-1.49975	-0.39108
hSQ025176	10038	1.61951	1.16534	0.719563	2.22379	0.125036	6.2619	-1.11309	0.0522532
hSQ033467	994	1.61697	1.00201	0.619683	1.99922	0.125036	6.33622	1.62358	2.62559
hSQ024688	84934	1.61696	1.06201	0.656795	2.07553	0.125036	6.33657	0.206912	1.26892
hSQ029469	596	1.61395	1.46867	0.909987	2.81786	0.125036	6.42481	-0.819754	0.64892
hSQ028184	10217	1.61235	1.23867	0.768243	2.31007	0.125036	6.47216	2.88691	4.12559
hSQ044630	55640	1.611	1.50201	0.932343	2.7753	0.125036	6.51195	2.24025	3.74225
hSQ045426	64417	1.61005	1.46867	0.912194	2.85874	0.125036	6.54038	1.72358	3.19225
hSQ044651	2926	1.60858	1.59201	0.989696	3.29367	0.125036	6.58392	2.10025	3.69225
hSQ009389	26255	1.60762	1.05534	0.656461	2.07343	0.125036	6.61257	-1.80975	-0.754414
hSQ003379	8673	1.60689	1.03534	0.644315	2.05141	0.125036	6.63457	-0.689754	0.345586
hSQ015905	84236	1.60631	1.13534	0.706801	2.17052	0.125036	6.65187	0.463579	1.59892
hSQ010599	23369	1.60347	1.24867	0.778732	2.37209	0.125036	6.73711	-0.309754	0.93892
hSQ031525	10217	1.60049	1.36867	0.855157	2.69645	0.125036	6.82706	-1.46975	-0.10108
hSQ020663	9644	1.60007	1.85201	1.15746	3.13489	0.125036	6.84004	2.51025	4.36225
hSQ037643	150962	1.59909	1.48534	0.928866	2.73158	0.125036	6.86967	1.44691	2.93225
hSQ024883	10924	1.59869	1.19867	0.749784	2.33633	0.125036	6.8818	-0.943088	0.255586
hSQ027534	344838	1.59783	1.65201	1.03391	2.92675	0.125036	6.90803	1.54691	3.19892
hSQ035130	3597	1.5953	1.91534	1.20062	4.15342	0.125036	6.98553	-0.0697544	1.84559
hSQ033141	10558	1.59511	1.49867	0.939541	2.88135	0.125036	6.99111	-2.56642	-1.06775
hSQ041902	79695	1.59378	2.10867	1.32306	3.22121	0.125036	7.03206	-2.76309	-0.654414
hSQ038927	9232	1.59131	1.90201	1.19525	3.7493	0.125036	7.10815	0.270246	2.17225
hSQ023388	10163	1.59055	1.36201	0.85631	2.69459	0.125036	7.13154	-0.579754	0.782253
hSQ019399	79882	1.59	1.09534	0.688895	2.1161	0.125036	7.14886	-1.94975	-0.854414
hSQ029743	11238	1.5877	1.07867	0.679394	2.1019	0.125036	7.22015	-0.729754	0.34892
hSQ043894	6789	1.58715	1.19867	0.755239	2.32455	0.125036	7.23745	1.55691	2.75559
hSQ040330	7165	1.58683	1.28534	0.810004	2.37855	0.125036	7.24719	1.79691	3.08225
hSQ042264	222962	1.58518	1.59201	1.00431	3.01794	0.125036	7.29888	1.30358	2.89559
hSQ015117	55663	1.5839	1.08867	0.687339	2.10487	0.125036	7.33906	1.16025	2.24892
hSQ044185	92335	1.58268	1.07867	0.681548	2.09242	0.125036	7.37714	1.11358	2.19225
hSQ040181	9749	1.5792	1.63534	1.03555	2.79231	0.125036	7.48715	-0.949754	0.685586
hSQ005532	23066	1.5786	0.972008	0.615741	1.95913	0.125036	7.50617	-0.353088	0.61892
hSQ023826	2873	1.57331	1.43201	0.910186	2.69804	0.125036	7.6747	0.536912	1.96892
hSQ043123	257396	1.5707	1.19867	0.763149	2.26155	0.125036	7.75885	2.63691	3.83559
hSQ019515	2671	1.56707	1.66201	1.06058	3.1006	0.229744	7.87615	1.17691	2.83892
hSQ014347	10204	1.56622	1.27201	0.812153	2.48616	0.229744	7.90382	0.800246	2.07225
hSQ030884	3216	1.56535	0.995341	0.635859	2.0032	0.229744	7.93212	-1.65309	-0.657747
hSQ034448	#N/A	1.56396	1.25201	0.800535	2.38871	0.229744	7.97726	0.393579	1.64559
hSQ040013	95	1.56333	1.09867	0.702778	2.13079	0.229744	7.99797	-0.0497544	1.04892
hSQ033903	55069	1.56215	1.03201	0.660634	2.04403	0.229744	8.03671	-0.613088	0.41892
hSQ005248	23677	1.55966	1.33534	0.856174	2.44815	0.229744	8.11844	1.36358	2.69892
hSQ028227	55706	1.55856	1.15534	0.741287	2.21879	0.229744	8.15468	0.250246	1.40559
hSQ008767	54492	1.55743	1.37201	0.880943	2.65107	0.229744	8.19207	1.97691	3.34892
hSQ028665	145482	1.55695	1.47867	0.949727	2.62259	0.229744	8.20813	1.21025	2.68892
hSQ032581	339745	1.55633	1.89534	1.21783	3.13353	0.229744	8.22867	2.64358	4.53892
hSQ040130	7517	1.55621	1.26867	0.815234	2.43421	0.229744	8.23254	0.880246	2.14892
hSQ019229	84844	1.55482	1.07201	0.689475	2.09033	0.229744	8.27878	0.230246	1.30225
hSQ043517	54471	1.55381	1.34867	0.867982	2.42622	0.229744	8.31248	0.280246	1.62892
hSQ023581	80728	1.55292	1.33867	0.862034	2.50766	0.229744	8.34185	0.966912	2.30559
hSQ044002	79594	1.55199	1.06867	0.688582	2.08402	0.229744	8.37301	-0.126421	0.942253
hSQ016741	64410	1.54888	1.38201	0.892264	2.57183	0.229744	8.47754	2.09358	3.47559
hSQ028468	79188	1.54841	2.20201	1.42211	5.08183	0.229744	8.49334	0.453579	2.65559
hSQ045007	51375	1.54791	1.48201	0.957428	2.7233	0.229744	8.51026	-0.416421	1.06559
hSQ043634	27018	1.54778	1.14534	0.73999	2.18068	0.229744	8.51452	-0.606421	0.53892
hSQ010934	79692::387328	1.54742	0.988674	0.638916	1.97427	0.229744	8.52647	-0.539754	0.44892
hSQ009459	8673	1.54736	1.18201	0.763887	2.31022	0.229744	8.5287	-0.719754	0.462253
hSQ031421	150465	1.54649	1.10867	0.716899	2.18404	0.229744	8.55819	-0.533088	0.575586
hSQ034071	27044	1.54551	1.24534	0.805782	2.28816	0.229744	8.59134	1.04358	2.28892
hSQ023578	25929	1.54473	1.16867	0.756558	2.25231	0.229744	8.61781	0.483579	1.65225
hSQ029297	5888	1.54246	1.33201	0.863562	2.39136	0.229744	8.69493	3.17358	4.50559
hSQ002616	1819	1.54188	1.08201	0.701746	2.14097	0.229744	8.71461	-1.05309	0.0289198
hSQ034036	8660	1.54057	1.18867	0.77158	2.24471	0.229744	8.75927	0.613579	1.80225
hSQ039055	7716	1.53713	1.12201	0.729939	2.19061	0.229744	8.87754	-0.449754	0.672253
hSQ001040	23273	1.53584	1.42534	0.928056	2.62978	0.229744	8.92199	2.06025	3.48559
hSQ004313	64794	1.53476	1.14534	0.746268	2.16917	0.229744	8.95923	1.00691	2.15225
hSQ032048	285431	1.53413	1.48534	0.968199	2.81625	0.229744	8.98103	2.27358	3.75892
hSQ028442	51249	1.52648	1.14867	0.752497	2.23371	0.229744	9.24762	-1.15975	-0.0110802
hSQ045285	84749	1.52367	1.06867	0.70138	2.09059	0.229744	9.34655	1.03691	2.10559
hSQ040744	123606	1.52268	1.21534	0.798157	2.28599	0.229744	9.3815	2.86358	4.07892
hSQ016942	56997	1.52181	1.03534	0.680337	2.04749	0.229744	9.41259	1.41358	2.44892
hSQ000140	1839	1.52081	1.71867	1.1301	2.85614	0.229744	9.44785	1.61691	3.33559
hSQ024124	55968	1.51929	1.09867	0.72315	2.11647	0.229744	9.50198	1.95025	3.04892
hSQ039495	114088	1.51921	1.19867	0.78901	2.30547	0.229744	9.50471	-0.553088	0.645586
hSQ016900	401307	1.51896	0.998674	0.657474	1.98982	0.229744	9.51383	-1.49975	-0.50108
hSQ036254	2548	1.51809	1.35201	0.890599	2.54522	0.229744	9.54482	2.27691	3.62892
hSQ020473	1717	1.5163	1.22201	0.805912	2.38559	0.229744	9.60858	-0.796421	0.425586
hSQ014400	29085	1.51443	1.03534	0.68365	2.06875	0.229744	9.67574	-0.466421	0.56892
hSQ009698	55226	1.5134	1.54867	1.02331	2.71821	0.229744	9.71269	-2.42975	-0.88108
hSQ023252	50862	1.51331	1.08534	0.717198	2.12601	0.229744	9.71612	3.63358	4.71892
hSQ044364	11031	1.50791	1.46534	0.971771	2.51746	0.229744	9.91149	-2.17642	-0.71108
hSQ029984	55527	1.50753	1.21867	0.80839	2.27296	0.229744	9.92512	1.05025	2.26892
hSQ003860	148423	1.5072	1.03867	0.689144	2.04228	0.229744	9.9374	-1.16975	-0.13108
hSQ032921	29914	1.50624	1.08867	0.722774	2.12262	0.229744	9.97205	0.876912	1.96559
hSQ034555	10455	1.50606	1.12534	0.747206	2.22514	0.229744	9.97861	0.173579	1.29892
hSQ037784	23344	1.50589	1.35867	0.902243	2.54818	0.229744	9.98514	1.06025	2.41892
hSQ003586	975	1.50315	0.992008	0.659954	1.98375	0.229744	10.0854	1.31691	2.30892
hSQ021970	11168	1.50158	0.975341	0.649542	1.97225	0.229744	10.1427	-3.03309	-2.05775
hSQ009895	#N/A	1.49923	1.09201	0.728377	2.10342	0.229744	10.2293	-2.47642	-1.38441
hSQ023458	5164	1.499	0.972008	0.648438	1.94935	0.229744	10.238	1.12025	2.09225
hSQ005922	114785	1.49619	1.69534	1.13311	2.89179	0.229744	10.342	1.62691	3.32225
hSQ023684	64778	1.49466	1.48534	0.993764	2.60904	0.229744	10.3988	0.496912	1.98225
hSQ015642	11214	1.49295	1.38201	0.925692	2.53099	0.229744	10.4629	0.626912	2.00892
hSQ032404	56913	1.49217	1.21867	0.816711	2.29464	0.229744	10.4918	-0.549754	0.66892
hSQ011079	55156	1.48868	1.70201	1.1433	3.65514	0.229744	10.6227	-1.69309	0.00891982
hSQ043124	257396	1.48836	1.16201	0.780733	2.20582	0.229744	10.635	2.71025	3.87225
hSQ017379	10802	1.48746	1.24534	0.837226	2.47752	0.229744	10.6687	-0.346421	0.89892
hSQ039948	23590	1.48732	1.01867	0.684905	2.04245	0.229744	10.674	-0.509754	0.50892
hSQ014243	79159	1.48723	1.10867	0.745465	2.14346	0.229744	10.6776	0.316912	1.42559
hSQ012984	55274	1.48446	1.17534	0.791761	2.21147	0.229744	10.782	0.043579	1.21892
hSQ042853	#N/A	1.48311	1.05867	0.713823	2.10124	0.229744	10.8336	-1.04642	0.0122532
hSQ033669	151011	1.48145	1.87867	1.26813	3.67658	0.229744	10.8967	-0.799754	1.07892
hSQ028779	50813	1.48132	1.92867	1.302	4.24301	0.229744	10.9017	-0.113088	1.81559
hSQ017277	83986	1.48085	1.30867	0.883729	2.51436	0.229744	10.9193	1.64358	2.95225
hSQ030870	79134	1.48025	1.21201	0.818785	2.31423	0.229744	10.9423	-0.403088	0.80892
hSQ032185	79152	1.48	0.985341	0.665773	1.96707	0.229744	10.9521	4.21691	5.20225
hSQ018809	54942	1.47655	1.36867	0.926938	2.69548	0.229744	11.0841	0.643579	2.01225
hSQ002762	1666	1.47582	1.07534	0.728637	2.07969	0.229744	11.1121	-1.78975	-0.714414
hSQ011158	58528	1.47564	1.65201	1.11952	2.75133	0.229744	11.1191	2.46358	4.11559
hSQ019042	7003	1.47552	1.17867	0.798817	2.24772	0.229744	11.1237	-0.903088	0.275586
hSQ015837	8829	1.47405	1.28534	0.87198	2.394	0.229744	11.1806	-1.40309	-0.117747
hSQ028899	284454	1.47316	1.15534	0.78426	2.18724	0.229744	11.2149	-0.359754	0.795586
hSQ044157	51522	1.47256	1.08867	0.739308	2.089	0.229744	11.2382	-0.586421	0.502253
hSQ012532	144100	1.4723	0.942008	0.639822	1.92335	0.229744	11.2483	2.76691	3.70892
hSQ037779	55246	1.47087	1.11201	0.756021	2.14047	0.229744	11.3037	-0.289754	0.822253
hSQ031251	51287	1.47058	1.15201	0.78337	2.21143	0.229744	11.315	-0.139754	1.01225
hSQ014852	84844	1.46787	0.985341	0.671273	1.9794	0.229744	11.4204	-0.319754	0.665586
hSQ043853	5210	1.466	1.29201	0.881314	2.57144	0.229744	11.4935	-0.589754	0.702253
hSQ044875	8662	1.46549	1.27534	0.870251	2.38993	0.229744	11.5137	1.59691	2.87225
hSQ034622	114885	1.46345	1.00201	0.684688	2.01866	0.229744	11.5935	1.07691	2.07892
hSQ022619	55763	1.46323	1.29201	0.882983	2.49975	0.229744	11.6022	-1.69309	-0.40108
hSQ019040	1967	1.45738	1.19867	0.822486	2.26786	0.257428	11.8335	-1.19642	0.00225316
hSQ015808	91875	1.45674	0.955341	0.655808	1.94037	0.257428	11.859	-0.489754	0.465586
hSQ005690	345643	1.45617	1.62534	1.11617	3.40456	0.257428	11.8815	0.733579	2.35892
hSQ007454	284242	1.45594	0.862008	0.592063	1.81764	0.257428	11.8909	-0.046421	0.815586
hSQ003032	57621	1.45588	1.11867	0.768381	2.19648	0.257428	11.893	-0.696421	0.422253
hSQ021024	25888	1.45395	1.39867	0.961981	2.66708	0.257428	11.9701	0.650246	2.04892
hSQ044065	10116	1.45224	0.945341	0.650953	1.93599	0.257428	12.0386	1.46025	2.40559
hSQ013438	27297	1.45024	1.30867	0.902383	2.60849	0.257428	12.1188	0.900246	2.20892
hSQ025631	10558	1.44941	1.14867	0.792511	2.25896	0.257428	12.1523	-1.90975	-0.76108
hSQ006875	9261	1.44764	1.37534	0.950058	2.45632	0.257428	12.2237	1.05025	2.42559
hSQ031212	51604	1.44612	0.902008	0.623742	1.86691	0.257428	12.2851	0.146912	1.04892
hSQ015233	10650	1.44552	1.15201	0.796948	2.16728	0.257428	12.3093	1.17691	2.32892
hSQ032487	8458	1.44477	1.10867	0.767369	2.20237	0.257428	12.3398	1.50025	2.60892
hSQ033949	5824	1.44373	1.04201	0.721748	2.08785	0.257428	12.3822	1.19358	2.23559
hSQ031802	8555	1.44346	1.66867	1.15602	3.01763	0.257428	12.393	-1.72975	-0.0610802
hSQ023907	9953	1.44303	1.10867	0.768297	2.19328	0.257428	12.4107	2.16691	3.27559
hSQ041338	2317	1.44204	1.37201	0.951434	2.52958	0.257428	12.4509	0.206912	1.57892
hSQ005291	30827	1.43956	1.30867	0.909077	2.36979	0.257428	12.5521	0.636912	1.94559
hSQ013734	9749	1.43928	1.16201	0.807354	2.26169	0.257428	12.5638	-1.42975	-0.267747
hSQ025943	9097	1.43899	0.965341	0.670844	1.94729	0.257428	12.5754	-1.73309	-0.767747
hSQ024687	53407	1.4388	1.20867	0.840055	2.223	0.257428	12.5833	1.32025	2.52892
hSQ027207	5700	1.43814	0.865341	0.601707	1.82141	0.257428	12.6104	-0.409754	0.455586
hSQ032202	23283	1.43528	0.992008	0.691158	1.97127	0.257428	12.728	0.240246	1.23225
hSQ015673	84131	1.4352	1.33867	0.932746	2.66399	0.257428	12.7315	-2.30309	-0.964414
hSQ015280	7541	1.43459	1.31534	0.916875	2.63024	0.257428	12.7565	1.82358	3.13892
hSQ009965	3032	1.43449	1.08534	0.756604	2.08158	0.257428	12.7606	3.39025	4.47559
hSQ034049	84085	1.43219	1.13534	0.792732	2.14061	0.257428	12.8559	1.62358	2.75892
hSQ008054	56256	1.43133	1.62534	1.13555	2.86489	0.257428	12.8916	1.44358	3.06892
hSQ018579	9778	1.43123	1.43867	1.0052	2.47161	0.257428	12.8954	1.62691	3.06559
hSQ045355	140901	1.42604	1.65201	1.15846	2.86724	0.257428	13.1118	1.38025	3.03225
hSQ014001	23523	1.42511	1.08534	0.761582	2.08272	0.257428	13.1507	-0.683088	0.402253
hSQ005562	26747	1.42428	1.17534	0.825216	2.22996	0.257428	13.1856	-1.64642	-0.47108
hSQ002613	146542	1.42016	1.12201	0.790055	2.15283	0.257428	13.359	0.750246	1.87225
hSQ034086	2648	1.4176	1.27534	0.899645	2.36941	0.257428	13.4673	-0.273088	1.00225
hSQ024261	64843	1.4167	1.03201	0.728461	2.02957	0.257428	13.5059	1.65691	2.68892
hSQ019763	25930	1.41646	1.04867	0.74035	2.10553	0.257428	13.516	-0.559754	0.48892
hSQ024315	26259	1.41615	0.985341	0.695788	1.95961	0.257428	13.5291	0.490246	1.47559
hSQ043193	22846	1.41423	1.55534	1.09978	3.03703	0.257428	13.6111	1.30358	2.85892
hSQ036745	145553	1.41307	1.14867	0.812891	2.166	0.257428	13.6603	-0.449754	0.69892
hSQ023748	4047	1.41216	0.935341	0.662349	1.92745	0.257428	13.6995	1.97691	2.91225
hSQ002745	121457	1.40882	1.14534	0.812978	2.20763	0.257428	13.8426	-0.866421	0.27892
hSQ000772	84967	1.40833	0.945341	0.671248	1.9371	0.257428	13.8636	-1.52975	-0.584414
hSQ000031	11056	1.40744	0.988674	0.702463	2.00799	0.257428	13.9022	-0.656421	0.332253
hSQ022263	54964	1.40709	1.28201	0.911108	2.32105	0.257428	13.9174	1.46691	2.74892
hSQ001519	55706	1.40676	1.27201	0.904209	2.50019	0.257428	13.9314	0.946912	2.21892
hSQ031157	#N/A	1.40284	1.25201	0.892478	2.25335	0.257428	14.1011	0.813579	2.06559
hSQ014437	9529	1.4009	0.998674	0.712879	2.00161	0.257428	14.1855	-0.223088	0.775586
hSQ034272	6304	1.40047	1.15534	0.824968	2.32166	0.257428	14.2045	2.27025	3.42559
hSQ031718	9946	1.39843	1.07534	0.768961	2.15922	0.257428	14.2933	-1.57309	-0.497747
hSQ007168	4781	1.39719	1.42201	1.01776	2.73083	0.257428	14.3475	0.390246	1.81225
hSQ015964	27018	1.39659	1.03867	0.74372	2.04317	0.257428	14.3739	-1.61642	-0.577747
hSQ028416	133619	1.39565	1.00201	0.717951	2.00335	0.257428	14.4153	-1.36975	-0.367747
hSQ004890	55425	1.39432	1.46201	1.04854	2.95528	0.257428	14.4737	-0.123088	1.33892
hSQ037856	6448	1.39366	0.938674	0.67353	1.90755	0.257428	14.5027	-0.209754	0.72892
hSQ027889	55240	1.39254	1.23201	0.884722	2.42789	0.257428	14.5524	-0.0830877	1.14892
hSQ015484	6558	1.39108	1.16534	0.837723	2.22607	0.257428	14.6167	0.203579	1.36892
hSQ000558	7553	1.3893	0.985341	0.709235	1.9904	0.257428	14.6956	-0.0897543	0.895586
hSQ038701	84518	1.38893	0.955341	0.687825	1.92083	0.257428	14.712	-0.903088	0.0522532
hSQ044987	84216	1.38823	1.03867	0.748198	2.03474	0.257428	14.7429	0.933579	1.97225
hSQ038003	55143	1.38786	0.992008	0.714776	1.99748	0.257428	14.7596	1.42691	2.41892
hSQ012886	55229	1.38697	0.892008	0.643133	1.85898	0.257428	14.7991	0.340246	1.23225
hSQ016535	6302	1.38693	0.895341	0.645557	1.86982	0.257428	14.801	2.06358	2.95892
hSQ037967	23251	1.38614	1.26867	0.915259	2.39629	0.257428	14.8362	-0.423088	0.845586
hSQ000687	202459	1.38595	1.80867	1.30501	3.45683	0.257428	14.8447	-2.31309	-0.504414
hSQ019958	23141	1.38526	1.08867	0.785901	2.15723	0.257428	14.8755	0.906912	1.99559
hSQ039942	152189	1.38425	1.87534	1.35477	3.97362	0.257428	14.9203	0.910246	2.78559
hSQ032090	64844	1.38284	0.828674	0.599254	1.77363	0.257428	14.9834	-0.923088	-0.0944135
hSQ022388	11329	1.38223	1.51201	1.09389	2.63738	0.257428	15.011	2.14691	3.65892
hSQ027181	51768	1.38197	0.928674	0.671995	1.90127	0.257428	15.0228	-1.55642	-0.627747
hSQ029490	2786	1.38102	0.988674	0.715903	2.00317	0.257428	15.0654	-0.713088	0.275586
hSQ004775	26284	1.38032	1.32867	0.962582	2.5514	0.257428	15.0966	-1.52309	-0.194414
hSQ037458	#N/A	1.38011	1.02201	0.740525	2.00375	0.257428	15.1061	-2.31642	-1.29441
hSQ043224	90231	1.37962	1.08201	0.784282	2.15048	0.257428	15.1284	0.283579	1.36559
hSQ040007	2730	1.37935	1.00201	0.726434	1.99584	0.257428	15.1404	-2.66309	-1.66108
hSQ021115	10910	1.37554	1.22201	0.888381	2.29558	0.257428	15.3123	0.833579	2.05559
hSQ038629	3915	1.37503	0.908674	0.660838	1.87674	0.257428	15.3355	-0.0197544	0.88892
hSQ016605	122416	1.37382	1.26867	0.923462	2.29284	0.257428	15.3904	3.43358	4.70225
hSQ029336	7743	1.37306	1.29534	0.943397	2.2908	0.257428	15.4251	-0.00308768	1.29225
hSQ031234	29081	1.37229	1.78201	1.29856	3.91772	0.257428	15.4599	-0.669754	1.11225
hSQ025676	11043	1.37179	1.25867	0.917539	2.24892	0.257428	15.4828	-1.13642	0.122253
hSQ028044	221496	1.36985	1.33534	0.974806	2.47364	0.257428	15.5713	0.733579	2.06892
hSQ022071	23590	1.36902	0.935341	0.683219	1.91458	0.257428	15.6093	-0.703088	0.232253
hSQ010586	4675	1.36686	1.12867	0.82574	2.24952	0.257428	15.7082	-3.09309	-1.96441
hSQ044004	8663	1.36628	1.01534	0.743144	1.98535	0.257428	15.7352	1.21691	2.23225
hSQ015829	79078	1.3658	0.805341	0.589647	1.74557	0.257428	15.7571	0.933579	1.73892
hSQ021716	150946	1.36485	1.02534	0.75125	2.00487	0.257428	15.801	0.633579	1.65892
hSQ044093	10558	1.36209	1.14867	0.843316	2.23191	0.257428	15.9281	-1.53642	-0.387747
hSQ034870	24137	1.36042	1.90534	1.40055	2.86105	0.257428	16.0055	-2.24309	-0.337747
hSQ029772	28982	1.35851	0.878674	0.64679	1.84867	0.257428	16.094	-1.18642	-0.307747
hSQ034191	23394	1.35617	0.898674	0.662656	1.85896	0.257428	16.2031	0.400246	1.29892
hSQ022374	85465	1.35594	1.25867	0.928267	2.50609	0.257428	16.2139	0.0702457	1.32892
hSQ011120	#N/A	1.35587	1.18201	0.871768	2.30417	0.257428	16.2169	1.52358	2.70559
hSQ013249	51388	1.35544	0.955341	0.704821	1.91812	0.257428	16.2373	-0.763088	0.192253
hSQ006435	2983	1.35309	1.38201	1.02137	2.56931	0.257428	16.3472	1.49025	2.87225
hSQ036480	55188	1.3503	0.975341	0.722313	1.98712	0.257428	16.4781	-1.59309	-0.617747
hSQ032446	54919	1.34995	1.44534	1.07066	2.45961	0.37005	16.4947	-1.82975	-0.384414
hSQ019406	1902	1.34902	1.04201	0.772418	2.04242	0.37005	16.5385	1.28691	2.32892
hSQ025876	374443	1.34844	0.895341	0.663983	1.86843	0.37005	16.5658	1.08691	1.98225
hSQ014419	54801	1.34843	0.982008	0.728259	1.9815	0.37005	16.5662	-0.159754	0.822253
hSQ011095	1525	1.34813	1.15867	0.85947	2.1545	0.37005	16.5806	-0.896421	0.262253
hSQ038761	3028	1.34779	0.962008	0.713768	1.97781	0.37005	16.5966	-0.363088	0.59892
hSQ036158	310	1.34753	0.855341	0.634746	1.81559	0.37005	16.6087	-0.293088	0.562253
hSQ000119	23567	1.34703	1.06867	0.793355	2.12205	0.37005	16.6323	-1.26975	-0.20108
hSQ027260	#N/A	1.3469	1.48534	1.10278	2.47566	0.37005	16.6384	1.68691	3.17225
hSQ024575	10741	1.34606	1.18201	0.878122	2.21313	0.37005	16.6782	3.28358	4.46559
hSQ043971	440673	1.34486	0.972008	0.722757	1.98182	0.37005	16.7351	-2.13309	-1.16108
hSQ002405	64844	1.34351	1.26534	0.941819	2.54313	0.37005	16.7994	1.78025	3.04559
hSQ034018	8846	1.34088	1.03867	0.774623	2.02109	0.37005	16.9246	-1.59309	-0.554414
hSQ006592	23623	1.33908	1.02201	0.763215	1.99375	0.37005	17.0104	0.310246	1.33225
hSQ037792	59351	1.33711	1.08534	0.811707	2.10916	0.37005	17.1049	0.336912	1.42225
hSQ032480	163702	1.3364	1.54201	1.15386	2.56622	0.37005	17.1391	3.50358	5.04559
hSQ022747	79882	1.33604	2.12534	1.59078	2.97452	0.37005	17.1563	-4.17975	-2.05441
hSQ005963	11238	1.33591	0.955341	0.715124	1.96051	0.37005	17.1625	-0.696421	0.25892
hSQ045347	11017	1.33564	0.948674	0.710277	1.94592	0.37005	17.1755	-1.83975	-0.89108
hSQ028761	23313	1.33259	1.02534	0.769434	1.99151	0.37005	17.3223	0.406912	1.43225
hSQ044041	8574	1.3313	1.01867	0.765173	1.97939	0.37005	17.3848	0.490246	1.50892
hSQ033911	81619	1.32908	0.888674	0.66864	1.86542	0.37005	17.4925	1.10691	1.99559
hSQ033931	#N/A	1.32885	1.07201	0.806718	2.03541	0.37005	17.5034	1.64691	2.71892
hSQ034294	64881	1.32869	1.10534	0.831902	2.15656	0.37005	17.5112	-1.54975	-0.444414
hSQ037926	119	1.32802	1.07201	0.80722	2.08009	0.37005	17.5436	0.756912	1.82892
hSQ023223	54664	1.32795	0.935341	0.704351	1.91598	0.37005	17.5473	-1.52642	-0.59108
hSQ031946	9559	1.32744	0.918674	0.692065	1.89541	0.37005	17.572	-2.69309	-1.77441
hSQ028290	8409	1.32712	0.902008	0.679675	1.85798	0.37005	17.5877	0.536912	1.43892
hSQ023158	84706	1.3268	0.865341	0.6522	1.81498	0.37005	17.6029	0.246912	1.11225
hSQ016145	10040	1.32535	0.932008	0.703215	1.92986	0.37005	17.6736	-1.35642	-0.424414
hSQ028463	1827	1.32528	1.15534	0.871772	2.12655	0.37005	17.6772	0.0269123	1.18225
hSQ034631	85379	1.32481	0.925341	0.698468	1.92354	0.37005	17.6999	1.53358	2.45892
hSQ034621	9589	1.32226	1.24534	0.941831	2.28657	0.37005	17.825	0.603579	1.84892
hSQ010551	25797	1.32143	1.41534	1.07107	2.37162	0.37005	17.8655	0.120246	1.53559
hSQ029284	64776	1.32103	1.24201	0.940185	2.39063	0.37005	17.8854	2.21025	3.45225
hSQ037009	150465	1.32092	1.06867	0.809038	2.14013	0.37005	17.8905	-0.479754	0.58892
hSQ041667	55135	1.32039	1.02867	0.779071	2.01387	0.37005	17.9167	0.623579	1.65225
hSQ037313	79074	1.3195	0.802008	0.607811	1.74184	0.37005	17.9602	-1.36309	-0.56108
hSQ016626	6668	1.31912	1.29201	0.979444	2.28417	0.37005	17.9788	1.15691	2.44892
hSQ031917	6302	1.31903	1.02201	0.77482	2.00799	0.37005	17.9836	2.22691	3.24892
hSQ013712	64776	1.31878	1.13534	0.860905	2.20964	0.37005	17.9959	-0.216421	0.91892
hSQ018737	84640	1.31872	1.44867	1.09855	3.0382	0.37005	17.9987	1.23025	2.67892
hSQ000011	220042	1.31861	1.08867	0.825623	2.07876	0.37005	18.0041	1.09691	2.18559
hSQ000228	55153	1.31791	1.08867	0.82606	2.13228	0.37005	18.0385	-0.659754	0.42892
hSQ008180	84986	1.31788	1.36867	1.03854	2.37051	0.37005	18.0398	-2.31975	-0.95108
hSQ026749	493869	1.31699	1.10201	0.836765	2.06866	0.37005	18.0841	-1.85309	-0.75108
hSQ014480	65117	1.31675	0.925341	0.702747	1.88965	0.37005	18.0959	-2.34975	-1.42441
hSQ031971	55435	1.3165	0.985341	0.748453	1.96258	0.37005	18.1079	-1.00975	-0.0244135
hSQ031386	9654	1.31575	1.31534	0.999691	2.33999	0.37005	18.1453	2.63025	3.94559
hSQ042029	8563	1.31509	0.932008	0.708704	1.9078	0.37005	18.1779	-0.0630877	0.86892
hSQ017305	9945	1.31417	1.15867	0.881674	2.14287	0.37005	18.2231	0.836912	1.99559
hSQ017536	50808	1.31325	1.13201	0.861991	2.24697	0.37005	18.2691	-1.82309	-0.69108
hSQ008957	79630	1.31145	2.01534	1.53673	2.83403	0.37005	18.3583	-1.69642	0.31892
hSQ035244	339804	1.31093	0.998674	0.761804	2.03324	0.37005	18.384	-1.05975	-0.0610802
hSQ031786	5576	1.31093	0.932008	0.710951	1.92461	0.37005	18.3842	-0.949754	-0.0177468
hSQ023143	55791	1.30996	1.28534	0.981204	2.65584	0.37005	18.4323	-1.89975	-0.614414
hSQ009072	128	1.30932	1.21867	0.930768	2.32724	0.37005	18.4643	1.45691	2.67559
hSQ032986	151011	1.30929	1.08867	0.831499	2.07282	0.37005	18.4658	1.39358	2.48225
hSQ014309	6837	1.30737	0.928674	0.710338	1.87918	0.37005	18.5618	2.23691	3.16559
hSQ044988	51522	1.30675	0.815341	0.623948	1.76403	0.37005	18.5929	-1.09309	-0.277747
hSQ026997	1432	1.30587	1.19534	0.915357	2.39369	0.37005	18.6366	-0.779754	0.415586
hSQ003234	5110	1.30567	1.52867	1.17079	3.16924	0.37005	18.6467	-0.226421	1.30225
hSQ027933	27152	1.30463	1.52201	1.16662	2.97697	0.37005	18.699	-1.29975	0.222253
hSQ004348	8692	1.30417	1.02867	0.788759	2.09475	0.37005	18.7221	0.923579	1.95225
hSQ015656	5045	1.30403	1.02534	0.786284	2.06965	0.37005	18.7289	0.896912	1.92225
hSQ037314	901	1.30379	1.19867	0.919376	2.29792	0.37005	18.741	0.0402457	1.23892
hSQ007748	143279	1.30366	0.935341	0.717471	1.92062	0.37005	18.7474	0.326912	1.26225
hSQ031331	57567	1.3035	0.885341	0.679203	1.83165	0.37005	18.7557	1.96025	2.84559
hSQ011739	85013	1.30326	0.938674	0.720252	1.89957	0.37005	18.7678	-1.66642	-0.727747
hSQ005668	11040	1.30308	1.67201	1.28312	3.32276	0.37005	18.7767	2.72025	4.39225
hSQ042814	26511	1.30268	0.858674	0.659159	1.80547	0.37005	18.7968	-2.61309	-1.75441
hSQ043691	5687	1.30209	1.14534	0.879617	2.15067	0.37005	18.8266	-0.806421	0.33892
hSQ004771	5073	1.30016	1.08201	0.832214	2.14197	0.37005	18.9241	-1.07642	0.00558649
hSQ033013	9685	1.29978	0.852008	0.655501	1.81828	0.37005	18.943	-2.27309	-1.42108
hSQ045556	56267	1.29883	0.998674	0.768903	1.98798	0.37005	18.991	-0.909754	0.0889198
hSQ019097	116843	1.29762	1.01867	0.785033	2.02028	0.37005	19.0522	-0.563088	0.455586
hSQ038645	147007	1.29738	0.978674	0.754348	1.99224	0.37005	19.0645	1.27025	2.24892
hSQ042978	54938	1.2968	0.962008	0.741834	1.94255	0.37005	19.094	0.0569123	1.01892
hSQ016837	442344	1.29674	1.05534	0.813844	2.14285	0.37005	19.097	-0.796421	0.25892
hSQ027498	64359	1.29662	1.01201	0.780495	2.0158	0.37005	19.1028	0.943579	1.95559
hSQ020101	#N/A	1.2966	0.915341	0.705956	1.89938	0.37005	19.104	1.27691	2.19225
hSQ045520	2627	1.2963	1.01867	0.78583	1.99226	0.37005	19.119	2.51358	3.53225
hSQ039349	54664	1.29522	0.995341	0.768474	2.02822	0.37005	19.1741	-1.75309	-0.757747
hSQ035537	4752	1.29519	1.04534	0.807094	2.03413	0.37005	19.1754	-1.39642	-0.35108
hSQ022279	2992	1.294	0.935341	0.722827	1.89607	0.37005	19.2358	-2.12975	-1.19441
hSQ033881	2319	1.29359	0.948674	0.733364	1.94234	0.37005	19.2567	-0.703088	0.245586
hSQ000234	57599	1.29354	0.995341	0.769468	1.95281	0.37005	19.2591	-0.633088	0.362253
hSQ028299	118424	1.29271	0.862008	0.666821	1.80977	0.37005	19.3016	1.31691	2.17892
hSQ032232	51379	1.29245	1.13867	0.881019	2.3075	0.37005	19.3148	0.566912	1.70559
hSQ027974	51660	1.29173	1.22867	0.951182	2.33251	0.37005	19.3514	-0.443088	0.785586
hSQ008879	1605	1.29087	1.03867	0.804629	2.01141	0.37005	19.3953	0.216912	1.25559
hSQ018968	90231	1.29061	1.16867	0.905521	2.3516	0.37005	19.4088	0.446912	1.61559
hSQ031425	138716	1.28868	0.878674	0.681841	1.82666	0.37005	19.5076	-0.726421	0.152253
hSQ008771	26577	1.28831	0.835341	0.648403	1.78532	0.37005	19.5267	-0.873088	-0.0377468
hSQ035993	657	1.28723	0.835341	0.648943	1.79121	0.37005	19.5817	0.563579	1.39892
hSQ008527	51616	1.28634	0.842008	0.654578	1.79851	0.37005	19.6277	-1.82309	-0.98108
hSQ034052	26046	1.28528	1.05201	0.818506	2.07678	0.37005	19.6821	-0.0497544	1.00225
hSQ013318	133619	1.28411	1.55201	1.20863	3.01031	0.37005	19.7423	0.543579	2.09559
hSQ027845	90362	1.2838	0.828674	0.645485	1.78305	0.37005	19.7582	1.57025	2.39892
hSQ015328	23060	1.28351	1.28201	0.998829	2.31654	0.37005	19.7731	0.793579	2.07559
hSQ004728	54976	1.28227	0.925341	0.721645	1.91408	0.37005	19.8373	-1.40309	-0.477747
hSQ038383	5912	1.28205	1.17534	0.916767	2.14695	0.37005	19.8485	0.886912	2.06225
hSQ028839	51147	1.28178	1.00534	0.784333	2.03862	0.37005	19.8625	0.200246	1.20559
hSQ026526	55571	1.28104	0.892008	0.696314	1.83514	0.37005	19.9006	-1.51642	-0.624414
hSQ028684	254251	1.28063	1.30867	1.0219	2.5757	0.37005	19.9217	0.523579	1.83225
hSQ031532	284349	1.27718	1.20867	0.946361	2.21293	0.37005	20.1007	-1.35642	-0.147747
hSQ038913	11342	1.2769	0.832008	0.651583	1.78097	0.37005	20.1152	-0.0697544	0.762253
hSQ012899	3516	1.27564	0.888674	0.696648	1.86588	0.37005	20.1807	-1.05309	-0.164414
hSQ032383	657	1.27536	1.02534	0.803965	2.06286	0.37005	20.1957	0.923579	1.94892
hSQ045182	158158	1.27532	1.03534	0.811829	1.97663	0.37005	20.1976	1.09691	2.13225
hSQ010447	10072	1.27301	0.872008	0.684997	1.81511	0.37005	20.318	-1.06642	-0.194414
hSQ042287	26119	1.2725	1.21201	0.952463	2.27184	0.37005	20.3447	2.47358	3.68559
hSQ041102	10795	1.27214	1.12534	0.884608	2.13692	0.37005	20.3637	0.623579	1.74892
hSQ032058	6741	1.2703	1.01534	0.799294	2.00223	0.37005	20.4599	-1.61975	-0.604414
hSQ022910	25949	1.26968	0.892008	0.702544	1.83607	0.37005	20.4921	-1.38309	-0.49108
hSQ043405	11243	1.2693	0.775341	0.610842	1.7161	0.37005	20.5123	-0.279754	0.495586
hSQ021442	56913	1.26897	0.805341	0.63464	1.75382	0.37005	20.5294	-2.60309	-1.79775
hSQ017486	901	1.26704	0.978674	0.77241	1.92582	0.37005	20.6309	0.466912	1.44559
hSQ004330	10237	1.26698	1.13201	0.893472	2.20847	0.37005	20.6343	-2.31309	-1.18108
hSQ018687	#N/A	1.26662	1.52534	1.20426	2.96214	0.37005	20.6532	-0.266421	1.25892
hSQ024658	79817	1.2666	0.898674	0.709516	1.84369	0.37005	20.654	-0.609754	0.28892
hSQ024876	143153	1.265	1.00534	0.794737	2.05574	0.37005	20.7385	0.176912	1.18225
hSQ033168	11072	1.26499	1.09534	0.865886	2.1794	0.37005	20.7387	1.86358	2.95892
hSQ035347	91947	1.26348	0.948674	0.750839	1.93261	0.37005	20.8183	0.0202457	0.96892
hSQ022336	54955	1.26274	1.13867	0.901745	2.21778	0.37005	20.8574	0.370246	1.50892
hSQ018066	6598	1.26084	1.33867	1.06173	2.30562	0.37005	20.9585	-2.73309	-1.39441
hSQ038945	6645	1.26081	0.905341	0.718061	1.89236	0.37005	20.9597	-1.29642	-0.39108
hSQ003568	283970	1.26036	0.772008	0.612528	1.71244	0.37005	20.9835	0.793579	1.56559
hSQ006194	84661	1.26027	1.21534	0.964351	2.30842	0.37005	20.9886	-0.086421	1.12892
hSQ015973	2309	1.25859	0.758674	0.602797	1.68856	0.37005	21.0776	-0.249754	0.50892
hSQ014267	258010	1.2573	1.01534	0.807558	2.04972	0.37005	21.1464	-1.23975	-0.224414
hSQ008584	51304	1.25584	0.832008	0.662508	1.77674	0.37005	21.2238	-0.413088	0.41892
hSQ016394	135114	1.25523	1.01201	0.806232	2.05924	0.37005	21.2565	2.30025	3.31225
hSQ016410	116224	1.25275	0.918674	0.733325	1.88833	0.37005	21.3889	2.29691	3.21559
hSQ002025	147172	1.25194	0.938674	0.749775	1.93653	0.37005	21.4323	-0.253088	0.685586
hSQ016968	79007	1.25121	1.15534	0.923381	2.15132	0.37005	21.4717	0.416912	1.57225
hSQ028459	65109	1.25092	0.905341	0.723742	1.88516	0.37005	21.4872	-1.50975	-0.604414
hSQ007099	7597	1.2509	0.948674	0.75839	1.89121	0.37005	21.4879	0.933579	1.88225
hSQ001223	79637	1.25081	0.988674	0.790428	2.03785	0.37005	21.493	-0.613088	0.375586
hSQ000975	158563	1.25049	0.898674	0.718657	1.83948	0.37005	21.5101	1.44025	2.33892
hSQ030383	8459	1.25028	0.868674	0.694785	1.81551	0.37005	21.5215	1.03358	1.90225
hSQ041251	55068	1.25025	0.932008	0.745456	1.92344	0.37005	21.5229	-0.046421	0.885586
hSQ041537	5888	1.2497	0.958674	0.767121	1.98952	0.37005	21.5523	-0.306421	0.652253
hSQ030576	3622	1.24937	0.832008	0.665942	1.76771	0.37005	21.5703	-1.58642	-0.754414
hSQ013020	25888	1.24787	0.902008	0.722836	1.87488	0.37005	21.6507	1.81358	2.71559
hSQ015649	90326	1.24726	1.28867	1.0332	2.39069	0.37005	21.6836	2.04691	3.33559
hSQ020323	23645	1.2467	1.07201	0.859879	2.00788	0.37005	21.7141	0.123579	1.19559
hSQ014635	57103	1.24621	0.888674	0.7131	1.84344	0.37005	21.7401	-2.08642	-1.19775
hSQ006558	5033	1.2462	0.965341	0.774627	1.91453	0.37005	21.7407	-1.89975	-0.934414
hSQ014137	125476	1.24564	1.06867	0.857933	2.07404	0.37005	21.771	-1.55642	-0.487747
hSQ032679	23196	1.24425	1.08867	0.874966	2.06658	0.37005	21.8462	-1.76642	-0.677747
hSQ013456	4775	1.24265	1.15534	0.929741	2.08144	0.710813	21.9327	2.33691	3.49225
hSQ042676	10456	1.24233	1.02867	0.828017	1.97164	0.710813	21.9496	0.396912	1.42559
hSQ042652	9908	1.24162	0.788674	0.635196	1.71914	0.710813	21.9881	-1.63309	-0.844414
hSQ040142	11232	1.24145	1.48534	1.19645	3.13631	0.710813	21.9973	-0.446421	1.03892
hSQ014586	8577	1.23874	1.29534	1.04569	2.31481	0.710813	22.1445	1.79358	3.08892
hSQ045337	84255	1.2374	0.928674	0.750507	1.88435	0.710813	22.2177	-1.46309	-0.534414
hSQ043736	30011	1.23663	0.915341	0.740192	1.91895	0.710813	22.2596	0.516912	1.43225
hSQ034571	23357	1.23648	1.00534	0.813066	2.06433	0.710813	22.2676	0.253579	1.25892
hSQ043139	201562	1.23647	0.982008	0.794203	1.97685	0.710813	22.2682	-1.81642	-0.834414
hSQ009987	112	1.23516	1.11534	0.902996	2.29379	0.710813	22.3399	-1.10309	0.0122532
hSQ016006	23191	1.23505	1.07867	0.873388	2.05288	0.710813	22.3459	1.10025	2.17892
hSQ029621	36	1.23359	0.825341	0.669055	1.76459	0.710813	22.4253	-0.276421	0.54892
hSQ015602	11167	1.23249	0.845341	0.685883	1.79274	0.710813	22.4858	1.13358	1.97892
hSQ018406	284325	1.23199	0.868674	0.705098	1.8055	0.710813	22.5129	-0.119754	0.74892
hSQ023255	255488	1.23118	1.06201	0.862597	2.05086	0.710813	22.5576	0.210246	1.27225
hSQ030229	79576	1.23105	0.762008	0.618989	1.69777	0.710813	22.5644	-1.28309	-0.52108
hSQ038170	6804	1.2306	1.11201	0.903631	2.06788	0.710813	22.5891	0.283579	1.39559
hSQ041599	5134	1.23015	0.828674	0.673638	1.76176	0.710813	22.6139	-0.276421	0.552253
hSQ033956	80179	1.22983	0.935341	0.760548	1.95973	0.710813	22.6316	0.750246	1.68559
hSQ038377	5606	1.22889	1.16534	0.948286	2.2307	0.710813	22.6829	0.0369123	1.20225
hSQ033012	9097	1.22694	1.12201	0.914477	2.14334	0.710813	22.7903	1.11691	2.23892
hSQ019618	1376	1.2268	0.812008	0.661888	1.75361	0.710813	22.7977	-0.753088	0.0589198
hSQ004344	10744	1.22616	2.29201	1.86926	2.84615	0.710813	22.8334	-3.35975	-1.06775
hSQ018985	#N/A	1.22534	0.865341	0.706203	1.83471	0.710813	22.8783	-0.426421	0.43892
hSQ000598	5527	1.22454	1.07534	0.878159	2.15509	0.710813	22.9226	0.0869123	1.16225
hSQ044391	1606	1.22365	0.972008	0.794352	1.93194	0.710813	22.9718	1.08358	2.05559
hSQ037903	55666	1.2234	1.01534	0.829936	1.99798	0.710813	22.9858	1.70025	2.71559
hSQ008361	145842	1.2222	0.845341	0.691655	1.77831	0.710813	23.052	1.34358	2.18892
hSQ030037	4363	1.22014	1.17201	0.960553	2.06118	0.710813	23.1662	-0.259754	0.912253
hSQ044779	7884	1.21885	1.00534	0.824826	2.08309	0.710813	23.2376	0.960246	1.96559
hSQ018368	64065	1.21421	1.14201	0.940538	2.33453	0.710813	23.4963	-0.439754	0.702253
hSQ000952	441885	1.21399	0.832008	0.68535	1.76004	0.710813	23.5085	-2.11309	-1.28108
hSQ030176	596	1.20864	1.26201	1.04416	2.36832	0.710813	23.8082	-0.756421	0.505586
hSQ038274	124637	1.20835	0.962008	0.796132	1.89825	0.710813	23.8242	0.290246	1.25225
hSQ021377	83695	1.20555	0.828674	0.68738	1.75708	0.710813	23.9816	-1.38975	-0.56108
hSQ018627	3308	1.20504	0.772008	0.640651	1.70057	0.710813	24.0108	-1.28309	-0.51108
hSQ009037	57708	1.20477	1.02867	0.853837	2.0722	0.710813	24.026	-0.0930877	0.935586
hSQ018552	2827	1.20222	1.49201	1.24105	2.36879	0.710813	24.1699	2.94025	4.43225
hSQ011741	326625	1.20106	0.992008	0.825942	1.96313	0.710813	24.2353	0.343579	1.33559
hSQ017587	25987	1.19754	1.54201	1.28765	2.88283	0.710813	24.435	3.11691	4.65892
hSQ042925	7260	1.19728	1.11534	0.931562	2.09014	0.710813	24.4497	-2.25309	-1.13775
hSQ016932	9946	1.19528	0.848674	0.710019	1.79574	0.710813	24.5632	-1.48642	-0.637747
hSQ000308	3712	1.19487	0.842008	0.704686	1.81193	0.710813	24.5868	-0.846421	-0.00441351
hSQ003271	9124	1.19416	1.27534	1.06799	2.28077	0.710813	24.6275	0.346912	1.62225
hSQ043795	51308	1.19349	1.09534	0.917759	2.23751	0.710813	24.6652	1.02691	2.12225
hSQ045555	9989	1.19278	0.755341	0.63326	1.68563	0.710813	24.7058	-1.17309	-0.417747
hSQ036684	79644	1.19238	0.818674	0.686587	1.74527	0.710813	24.7286	-1.39309	-0.574414
hSQ020394	8556	1.19216	1.34867	1.13129	2.48852	0.710813	24.7412	1.47025	2.81892
hSQ009458	203286	1.18959	0.985341	0.8283	2.00162	0.710813	24.888	1.17025	2.15559
hSQ010960	#N/A	1.18852	1.18201	0.994519	2.0789	0.710813	24.9495	3.27358	4.45559
hSQ037644	11230	1.18816	0.912008	0.767577	1.84117	0.710813	24.9699	1.13025	2.04225
hSQ028783	55207	1.1878	0.815341	0.68643	1.75865	0.710813	24.9909	1.70025	2.51559
hSQ002890	#N/A	1.18771	0.808674	0.680868	1.74875	0.710813	24.9959	-1.52642	-0.717747
hSQ014788	26147	1.18745	1.39867	1.17788	2.60507	0.710813	25.011	3.47691	4.87559
hSQ000037	3145	1.18625	0.778674	0.656416	1.7173	0.710813	25.0797	-1.07975	-0.30108
hSQ011577	10329	1.18624	2.01534	1.69894	4.77258	0.710813	25.0806	-1.52309	0.492253
hSQ020799	23002	1.18539	0.935341	0.789058	1.87118	0.710813	25.1293	-0.869754	0.0655865
hSQ038359	705	1.18533	0.822008	0.693484	1.74784	0.710813	25.1327	1.10025	1.92225
hSQ035276	246721	1.1843	0.702008	0.592759	1.62436	0.710813	25.1917	-1.22642	-0.524414
hSQ000236	2992	1.18324	0.875341	0.739782	1.79673	0.710813	25.2528	-1.11309	-0.237747
hSQ008586	6774	1.18257	0.995341	0.841674	1.97352	0.710813	25.2914	-0.336421	0.65892
hSQ021618	51003	1.18156	0.938674	0.794436	1.89044	0.710813	25.3497	1.13358	2.07225
hSQ006222	57337	1.1811	0.942008	0.797568	1.92811	0.710813	25.3763	-0.476421	0.465586
hSQ034727	11260	1.17954	1.10201	0.934269	2.12524	0.710813	25.4665	-1.16309	-0.0610802
hSQ024642	9320	1.17933	0.795341	0.674398	1.72815	0.710813	25.4784	-0.523088	0.272253
hSQ029360	79944	1.17916	0.985341	0.835627	2.06848	0.710813	25.4883	-1.69642	-0.71108
hSQ037034	1797	1.17914	0.938674	0.796066	1.91912	0.710813	25.4895	-0.036421	0.902253
hSQ019091	#N/A	1.17905	0.862008	0.731104	1.80812	0.710813	25.4949	-1.94309	-1.08108
hSQ021372	10730	1.17874	0.812008	0.688879	1.76634	0.710813	25.5129	-1.67642	-0.864414
hSQ033678	813	1.17791	0.838674	0.712001	1.77075	0.710813	25.5607	-1.26642	-0.427747
hSQ033096	5519	1.17688	0.918674	0.780601	1.8654	0.710813	25.6204	-0.739754	0.17892
hSQ043400	1019	1.17455	0.835341	0.711199	1.76193	0.710813	25.7555	-0.859754	-0.0244135
hSQ000705	529	1.17408	0.832008	0.708645	1.7953	0.710813	25.7829	-1.65642	-0.824414
hSQ026885	25819	1.17398	0.858674	0.731423	1.78784	0.710813	25.789	1.62358	2.48225
hSQ042602	10200	1.17147	0.972008	0.829735	1.99158	0.710813	25.935	-0.526421	0.445586
hSQ028460	204962	1.16991	1.58201	1.35225	3.25809	0.710813	26.026	0.896912	2.47892
hSQ005695	375601	1.16937	0.715341	0.611734	1.63875	0.710813	26.0576	-1.46309	-0.747747
hSQ005640	149448	1.16936	0.845341	0.722909	1.79394	0.710813	26.058	-0.359754	0.485586
hSQ001725	55696	1.16913	0.828674	0.708793	1.77808	0.710813	26.0711	0.833579	1.66225
hSQ032718	1036	1.1689	0.858674	0.734601	1.8143	0.710813	26.0849	-1.61975	-0.76108
hSQ017758	4351	1.16583	0.728674	0.625027	1.66069	0.710813	26.2645	1.00358	1.73225
hSQ021950	81619	1.16549	0.825341	0.70815	1.76414	0.710813	26.2844	1.21358	2.03892
hSQ017121	#N/A	1.16548	0.855341	0.733897	1.80857	0.710813	26.285	1.24358	2.09892
hSQ004904	55164	1.16515	1.14201	0.980135	2.09574	0.710813	26.3041	-2.38975	-1.24775
hSQ037852	#N/A	1.16457	0.882008	0.757369	1.85888	0.710813	26.3383	1.20358	2.08559
hSQ020936	84131	1.16242	0.998674	0.859131	1.92942	0.710813	26.4643	-1.84309	-0.844414
hSQ039108	#N/A	1.16238	1.16201	0.999678	2.29469	0.710813	26.4667	0.736912	1.89892
hSQ006569	79873	1.16184	1.04867	0.902597	2.11544	0.710813	26.4985	2.72358	3.77225
hSQ036290	55330	1.16183	0.805341	0.693163	1.74408	0.710813	26.4988	0.496912	1.30225
hSQ012983	23181	1.16134	1.02867	0.885763	2.06313	0.710813	26.5278	0.846912	1.87559
hSQ006664	113235	1.16018	1.27534	1.09926	2.22469	0.710813	26.596	1.48358	2.75892
hSQ033910	10927	1.15964	0.908674	0.783584	1.91631	0.710813	26.6281	0.886912	1.79559
hSQ010403	65993	1.15909	0.855341	0.737941	1.79275	0.710813	26.6604	-1.10642	-0.25108
hSQ018819	2030	1.15808	0.778674	0.672384	1.70397	0.710813	26.7201	-0.576421	0.202253
hSQ042950	26258	1.15755	0.745341	0.643894	1.6665	0.710813	26.7512	-1.79309	-1.04775
hSQ001488	284349	1.1571	1.19867	1.03593	2.08999	0.710813	26.778	0.990246	2.18892
hSQ019223	2710	1.15607	0.768674	0.664902	1.70033	0.710813	26.8386	-0.483088	0.285586
hSQ027746	93973	1.15584	0.748674	0.64773	1.6892	0.710813	26.8521	-0.656421	0.0922532
hSQ025748	57496	1.1549	1.30201	1.12738	2.24058	0.710813	26.9078	2.59691	3.89892
hSQ002879	79692	1.15469	0.898674	0.778285	1.81636	0.710813	26.9206	-0.419754	0.47892
hSQ038401	6015	1.15399	0.798674	0.6921	1.74155	0.710813	26.9619	0.553579	1.35225
hSQ028762	2643	1.15289	0.915341	0.793953	1.85467	0.710813	27.0269	-1.69642	-0.78108
hSQ011795	126375	1.15248	0.818674	0.710356	1.7689	0.710813	27.051	0.373579	1.19225
hSQ033527	9049	1.15208	0.755341	0.655631	1.68329	0.710813	27.0748	-1.01309	-0.257747
hSQ032997	56942	1.15187	1.18201	1.02616	2.16153	0.710813	27.0874	-1.56642	-0.384414
hSQ020272	253152	1.15148	1.01867	0.884662	2.03589	0.710813	27.1103	1.73025	2.74892
hSQ037654	55180	1.15052	0.865341	0.752133	1.79803	0.710813	27.1678	-0.219754	0.645586
hSQ023692	10400	1.14987	1.11867	0.972866	2.22643	0.710813	27.2059	1.82358	2.94225
hSQ024428	55153	1.14949	1.10867	0.964494	2.29405	0.710813	27.2289	-1.25309	-0.144414
hSQ027258	10611	1.14944	0.962008	0.836939	1.95442	0.710813	27.232	-0.823088	0.13892
hSQ016083	81543	1.14899	1.02867	0.895288	1.9216	0.710813	27.2587	0.720246	1.74892
hSQ014889	57085	1.14887	0.832008	0.724196	1.77583	0.710813	27.2656	-0.939754	-0.107747
hSQ029140	55020	1.14735	0.952008	0.829745	1.88269	0.710813	27.3562	1.11025	2.06225
hSQ014839	2235	1.14425	0.915341	0.799946	1.84141	0.710813	27.5409	0.303579	1.21892
hSQ021001	84172	1.14367	0.875341	0.765379	1.8258	0.710813	27.5758	2.11025	2.98559
hSQ019163	10166	1.14331	0.698674	0.611098	1.62741	0.710813	27.5973	-1.46975	-0.77108
hSQ023643	84340	1.14253	1.19201	1.0433	2.26318	1.60943	27.6438	-0.899754	0.292253
hSQ028581	9941	1.14178	0.862008	0.75497	1.78852	1.60943	27.689	-1.54309	-0.68108
hSQ036320	202459	1.1413	1.41534	1.24011	2.77609	1.60943	27.7177	-1.04642	0.36892
hSQ037883	6158	1.14036	0.825341	0.723756	1.75364	1.60943	27.774	-0.123088	0.702253
hSQ011793	91947	1.14018	0.772008	0.677096	1.70792	1.60943	27.785	0.726912	1.49892
hSQ031049	10949	1.14009	0.715341	0.627443	1.6474	1.60943	27.7902	-0.543088	0.172253
hSQ008796	3190	1.14008	1.26534	1.10987	2.49891	1.60943	27.7905	-0.383088	0.882253
hSQ044485	55055	1.13912	0.928674	0.815254	1.89592	1.60943	27.8481	-1.72642	-0.797747
hSQ017265	57533	1.13556	0.925341	0.814876	1.9531	1.60943	28.0622	1.72025	2.64559
hSQ005726	147687	1.13521	0.922008	0.812191	1.84015	1.60943	28.0833	-2.23642	-1.31441
hSQ010735	149448	1.13411	0.815341	0.718924	1.78567	1.60943	28.1494	0.123579	0.93892
hSQ024893	9679	1.13409	1.01201	0.892352	2.01596	1.60943	28.1508	0.193579	1.20559
hSQ023353	23313	1.13352	1.02867	0.907504	2.11599	1.60943	28.1852	-0.133088	0.895586
hSQ018084	6723	1.13317	0.678674	0.598914	1.60379	1.60943	28.206	-0.429754	0.24892
hSQ012670	10413	1.13256	0.905341	0.799376	1.82871	1.60943	28.2431	-0.789754	0.115586
hSQ010245	64858	1.13102	0.762008	0.673734	1.69328	1.60943	28.336	-0.323088	0.43892
hSQ023536	2937	1.1299	0.765341	0.677353	1.69502	1.60943	28.4038	-1.22975	-0.464414
hSQ010646	151162	1.12981	0.978674	0.866231	1.98068	1.60943	28.4094	0.920246	1.89892
hSQ036096	284349	1.12944	1.15201	1.01998	2.16789	1.60943	28.4318	0.576912	1.72892
hSQ010616	56983	1.12861	0.798674	0.707665	1.74837	1.60943	28.4821	2.26691	3.06559
hSQ016951	9569	1.12853	0.988674	0.876073	1.98869	1.60943	28.4868	0.390246	1.37892
hSQ030242	10280	1.12835	0.828674	0.73441	1.75203	1.60943	28.4974	-1.28309	-0.454414
hSQ021274	345778	1.12728	0.795341	0.70554	1.72517	1.60943	28.5625	-0.446421	0.34892
hSQ044353	149013	1.12681	0.792008	0.702878	1.71234	1.60943	28.5912	-1.45642	-0.664414
hSQ015543	9766	1.12645	1.39534	1.2387	2.39933	1.60943	28.6126	1.74691	3.14225
hSQ035739	2737	1.12627	0.945341	0.839352	1.9144	1.60943	28.6235	-1.35975	-0.414414
hSQ002543	95	1.12598	0.695341	0.617542	1.61869	1.60943	28.6413	-0.739754	-0.0444135
hSQ012764	9208	1.12577	0.862008	0.765706	1.84042	1.60943	28.6542	0.816912	1.67892
hSQ004591	84747	1.12492	0.815341	0.7248	1.79164	1.60943	28.7058	-0.143088	0.672253
hSQ042329	55723	1.12475	0.802008	0.713054	1.7294	1.60943	28.7161	-0.219754	0.582253
hSQ025272	55225	1.12475	0.862008	0.766402	1.8407	1.60943	28.7162	-1.70309	-0.84108
hSQ036011	58505	1.12396	1.03201	0.918188	2.12032	1.60943	28.764	-1.26642	-0.234414
hSQ003455	158563::1184	1.12386	0.915341	0.814462	1.84202	1.60943	28.7702	1.84025	2.75559
hSQ016669	29801	1.12377	1.03867	0.924279	2.05029	1.60943	28.7758	-0.569754	0.46892
hSQ028519	220064	1.12224	1.14201	1.01762	2.03739	1.60943	28.8689	0.770246	1.91225
hSQ011870	51734	1.12202	0.695341	0.619723	1.61407	1.60943	28.8821	-1.96309	-1.26775
hSQ026460	203859	1.1209	0.865341	0.772003	1.81552	1.60943	28.9502	-1.26642	-0.40108
hSQ007017	23478	1.12087	1.17201	1.04562	2.11569	1.60943	28.952	2.40025	3.57225
hSQ015326	51663	1.12064	0.835341	0.745414	1.81272	1.60943	28.9662	-1.20642	-0.37108
hSQ022153	9941	1.12056	1.71534	1.5308	2.33209	1.60943	28.9714	-2.78309	-1.06775
hSQ016093	23764	1.11955	0.938674	0.838436	1.84492	1.60943	29.0325	1.93691	2.87559
hSQ021242	54708	1.11943	0.968674	0.865326	2.03835	1.60943	29.0398	-0.186421	0.782253
hSQ011464	56942	1.11918	0.832008	0.743409	1.75483	1.60943	29.0554	-0.253088	0.57892
hSQ015255	59348	1.11911	0.915341	0.817917	1.84586	1.60943	29.0594	1.92358	2.83892
hSQ044154	29946	1.11898	1.13867	1.0176	2.17691	1.60943	29.0677	0.610246	1.74892
hSQ034449	441481	1.11877	0.792008	0.707926	1.71148	1.60943	29.0801	-0.409754	0.382253
hSQ015140	54963	1.11861	1.05534	0.943437	2.13424	1.60943	29.0898	0.123579	1.17892
hSQ023614	55791	1.11275	0.618674	0.555985	1.53525	1.60943	29.4486	-2.02309	-1.40441
hSQ018651	28996	1.11206	1.22534	1.10187	2.0612	1.60943	29.4914	-0.589754	0.635586
hSQ006865	79897	1.11158	0.742008	0.667528	1.66824	1.60943	29.5209	-0.396421	0.345586
hSQ002939	1797	1.11113	1.06867	0.961788	2.08257	1.60943	29.5481	0.410246	1.47892
hSQ035089	64089	1.10998	1.08867	0.980807	1.96789	1.60943	29.619	4.71358	5.80225
hSQ017543	64983	1.10833	1.33534	1.20483	2.28526	1.60943	29.7206	-3.26309	-1.92775
hSQ020050	10229	1.10693	0.858674	0.775728	1.84418	1.60943	29.8069	0.166912	1.02559
hSQ027629	10492	1.1069	1.09201	0.986549	2.13685	1.60943	29.8088	0.266912	1.35892
hSQ013254	79644	1.10406	0.912008	0.826045	1.91422	1.60943	29.9836	-2.15309	-1.24108
hSQ030347	2131	1.10321	1.01534	0.92035	1.90533	1.60943	30.0363	2.89358	3.90892
hSQ008801	80155	1.10158	0.865341	0.785547	1.77352	1.60943	30.1374	-2.44642	-1.58108
hSQ041172	4926	1.10028	0.885341	0.804649	1.84389	1.60943	30.2176	-0.979754	-0.0944135
hSQ022123	26056	1.09639	1.23534	1.12674	2.32069	1.60943	30.4594	3.10358	4.33892
hSQ002846	6935	1.09545	0.845341	0.771684	1.78325	1.60943	30.5176	-2.97975	-2.13441
hSQ014024	402175	1.09495	1.20534	1.10082	2.45861	1.60943	30.5487	-0.949754	0.255586
hSQ011830	9317	1.09491	0.755341	0.689866	1.69845	1.60943	30.5512	-1.26975	-0.514414
hSQ003297	11065	1.09422	0.858674	0.784738	1.86353	1.60943	30.5943	0.916912	1.77559
hSQ006827	4001	1.09386	0.818674	0.74843	1.72731	1.60943	30.6168	-1.59975	-0.78108
hSQ024040	22824	1.09364	0.788674	0.721145	1.72854	1.60943	30.6301	-0.899754	-0.11108
hSQ029444	10400	1.09154	0.845341	0.774451	1.81951	1.60943	30.7614	-1.28642	-0.44108
hSQ009542	11130	1.09088	0.698674	0.640471	1.62108	1.60943	30.8026	-1.65642	-0.957747
hSQ030226	28991	1.09049	0.725341	0.665152	1.65046	1.60943	30.8267	0.303579	1.02892
hSQ020317	23382	1.09023	1.06534	0.977171	2.26081	1.60943	30.8428	0.726912	1.79225
hSQ027255	6760	1.0902	0.998674	0.916043	1.97371	1.60943	30.8444	-1.16975	-0.17108
hSQ023699	9897	1.08911	1.26867	1.16488	2.24961	1.60943	30.913	0.376912	1.64559
hSQ030456	55780	1.08832	0.995341	0.914566	1.89279	1.60943	30.9622	0.653579	1.64892
hSQ025400	55347	1.08648	0.775341	0.713625	1.69545	1.60943	31.0771	-1.06975	-0.294414
hSQ033707	55334	1.08595	0.818674	0.75388	1.77171	1.60943	31.1106	-0.803088	0.0155865
hSQ013057	11168	1.08588	1.50867	1.38936	2.1799	1.60943	31.1148	-3.92975	-2.42108
hSQ027674	4548	1.08563	1.50867	1.38968	3.135	1.60943	31.1305	-0.0330877	1.47559
hSQ004068	10571	1.08509	0.798674	0.736043	1.71131	1.60943	31.1642	-1.97975	-1.18108
hSQ001956	58505	1.08471	1.37867	1.27101	2.70644	1.60943	31.1882	-1.21642	0.162253
hSQ045467	79701	1.08463	0.852008	0.785528	1.8412	1.60943	31.1931	-0.919754	-0.0677468
hSQ018184	8943	1.08309	0.658674	0.608145	1.575	1.60943	31.2898	-0.269754	0.38892
hSQ013669	90701	1.08234	0.828674	0.76563	1.80115	1.60943	31.3366	-0.309754	0.51892
hSQ004369	8563	1.08215	0.912008	0.842776	1.89214	1.60943	31.3489	0.346912	1.25892
hSQ018196	54539	1.08107	0.698674	0.646279	1.63148	1.60943	31.4164	-0.296421	0.402253
hSQ032916	23022	1.0803	1.00867	0.933695	1.86906	1.60943	31.4647	1.02691	2.03559
hSQ004195	#N/A	1.08023	0.715341	0.66221	1.64214	1.60943	31.4692	-1.74309	-1.02775
hSQ022287	93474	1.07968	0.888674	0.823089	1.90403	1.60943	31.5038	1.02025	1.90892
hSQ032523	#N/A	1.07904	0.805341	0.746352	1.7142	1.60943	31.5444	-1.46309	-0.657747
hSQ020556	23039	1.07859	0.638674	0.592135	1.55931	1.60943	31.5722	-0.153088	0.485586
hSQ042834	10987	1.07747	0.708674	0.657721	1.63948	1.60943	31.6431	-0.519754	0.18892
hSQ010810	54455	1.07732	0.868674	0.806332	1.78237	1.60943	31.6528	1.21358	2.08225
hSQ045058	54480	1.07667	0.818674	0.76038	1.75798	1.60943	31.6937	0.0969123	0.915586
hSQ007554	11282	1.07634	0.732008	0.680091	1.64838	1.60943	31.7144	-0.293088	0.43892
hSQ042293	55317	1.07589	0.785341	0.729947	1.7336	1.60943	31.7427	-1.83642	-1.05108
hSQ019235	7267	1.07579	0.945341	0.878743	1.83176	1.60943	31.749	-1.75642	-0.81108
hSQ029605	51809	1.07546	0.685341	0.637253	1.61334	1.60943	31.7697	0.856912	1.54225
hSQ032054	56890	1.07225	0.778674	0.726205	1.71	1.60943	31.9724	-1.31309	-0.534414
hSQ026596	51495	1.0717	0.682008	0.636381	1.60533	1.60943	32.0074	-1.22642	-0.544414
hSQ026877	65083	1.07046	0.802008	0.749215	1.73106	1.60943	32.0854	-0.0530877	0.74892
hSQ045119	7372	1.06744	0.752008	0.704496	1.68821	1.60943	32.277	-1.70642	-0.954414
hSQ007242	5641	1.06551	1.00534	0.943532	1.87269	1.60943	32.3996	-2.43309	-1.42775
hSQ031761	6309	1.06465	0.738674	0.693819	1.66434	1.60943	32.4541	-1.04975	-0.31108
hSQ024543	48	1.06407	0.788674	0.741187	1.74157	1.60943	32.491	0.430246	1.21892
hSQ008489	6988	1.0632	0.802008	0.754336	1.71549	1.60943	32.5465	-0.376421	0.425586
hSQ030537	55159	1.06298	0.742008	0.698047	1.65344	1.60943	32.5605	-0.836421	-0.0944135
hSQ008521	55905	1.0621	0.785341	0.739426	1.69908	1.60943	32.6165	-0.113088	0.672253
hSQ018650	1111	1.06159	0.695341	0.654998	1.61186	1.60943	32.6485	-1.67309	-0.977747
hSQ019493	57336	1.0612	1.18201	1.11384	2.44933	1.60943	32.6732	2.76691	3.94892
hSQ041848	8440	1.0612	0.752008	0.708636	1.66308	1.60943	32.6733	-0.286421	0.465586
hSQ021053	10150	1.06063	0.788674	0.74359	1.71942	1.60943	32.7098	2.50358	3.29225
hSQ019965	283155	1.06062	1.03534	0.976163	2.18398	1.60943	32.7102	-0.549754	0.485586
hSQ034617	85015	1.06008	1.40867	1.32884	3.29595	1.60943	32.7451	-0.849754	0.55892
hSQ024754	#N/A	1.05987	0.928674	0.876216	1.87169	1.60943	32.7583	-1.87975	-0.95108
hSQ040999	84841	1.05971	1.05201	0.992728	1.90342	1.60943	32.7682	0.673579	1.72559
hSQ017485	8079	1.05775	0.635341	0.600655	1.55171	1.60943	32.8936	-0.929754	-0.294414
hSQ015106	29927	1.05466	0.712008	0.675105	1.64944	1.60943	33.0907	0.583579	1.29559
hSQ011273	79882	1.05442	0.745341	0.706871	1.65476	1.60943	33.1059	-1.63642	-0.89108
hSQ034773	64083	1.05442	0.972008	0.921843	1.93723	1.60943	33.1062	-1.14309	-0.17108
hSQ018605	8270	1.05317	0.735341	0.698215	1.67806	1.60943	33.1859	-1.32309	-0.587747
hSQ045497	126433	1.0519	0.818674	0.778284	1.7905	1.60943	33.2675	2.29358	3.11225
hSQ012517	50618	1.05143	0.858674	0.816671	1.76009	1.60943	33.2973	1.13358	1.99225
hSQ024015	57678	1.05014	0.948674	0.90338	1.81989	1.60943	33.3802	1.71358	2.66225
hSQ012904	5557	1.04918	0.772008	0.73582	1.68711	3.08731	33.4416	-2.15309	-1.38108
hSQ033721	288	1.0491	0.728674	0.694571	1.64908	3.08731	33.4468	0.666912	1.39559
hSQ017306	5270	1.04877	0.765341	0.729752	1.66925	3.08731	33.4681	-0.373088	0.392253
hSQ005896	55088	1.04582	0.798674	0.763684	1.70561	3.08731	33.6575	-0.633088	0.165586
hSQ024723	10069	1.04578	0.935341	0.894396	1.9103	3.08731	33.66	-1.34309	-0.407747
hSQ045373	51108	1.04492	0.802008	0.767534	1.75107	3.08731	33.7156	-1.01975	-0.217747
hSQ014231	441130	1.04431	1.13867	1.09036	2.5067	3.08731	33.7543	-0.00642102	1.13225
hSQ002650	6760	1.04428	0.945341	0.905252	1.82655	3.08731	33.7561	-1.11975	-0.174414
hSQ008739	55788	1.04426	0.622008	0.595645	1.5416	3.08731	33.7578	-0.663088	-0.0410802
hSQ025188	1605	1.04411	0.815341	0.780894	1.78639	3.08731	33.7672	2.31358	3.12892
hSQ035380	55610	1.04368	0.995341	0.953684	2.05993	3.08731	33.795	0.00691232	1.00225
hSQ021076	54842	1.04361	0.812008	0.778072	1.72535	3.08731	33.7992	1.79691	2.60892
hSQ000532	51754	1.043	0.708674	0.679459	1.62635	3.08731	33.8389	0.206912	0.915586
hSQ025240	9943	1.04167	0.775341	0.744326	1.73026	3.08731	33.9245	1.75358	2.52892
hSQ021779	4124	1.04067	1.08201	1.03972	2.16335	3.08731	33.9889	-1.12642	-0.0444135
hSQ041108	84720	1.04023	0.745341	0.716512	1.69994	3.08731	34.017	-1.35642	-0.61108
hSQ013296	5997	1.03987	1.11867	1.07578	2.0047	3.08731	34.0401	0.366912	1.48559
hSQ034922	64969	1.03909	0.695341	0.669186	1.61634	3.08731	34.0911	-1.51975	-0.824414
hSQ025001	113235	1.03898	0.882008	0.848914	1.77037	3.08731	34.0977	1.78358	2.66559
hSQ011062	378	1.03712	0.675341	0.651167	1.58913	3.08731	34.2177	-1.33975	-0.664414
hSQ035486	4566::4536	1.03573	0.695341	0.671352	1.6187	3.08731	34.3076	-0.276421	0.41892
hSQ026702	832	1.0357	0.685341	0.661718	1.60629	3.08731	34.3098	-1.52642	-0.84108
hSQ021557	8087	1.03542	1.17534	1.13513	1.96895	3.08731	34.3277	1.99358	3.16892
hSQ008627	6631	1.03529	0.875341	0.845501	1.77534	3.08731	34.336	-1.06975	-0.194414
hSQ044993	3308	1.0351	0.665341	0.642778	1.5879	3.08731	34.3483	-2.07975	-1.41441
hSQ033659	2990	1.03424	0.938674	0.907595	1.88867	3.08731	34.4039	0.776912	1.71559
hSQ017835	25980	1.03405	0.905341	0.875527	1.79328	3.08731	34.4162	1.73691	2.64225
hSQ004843	10296	1.03351	0.618674	0.598616	1.53369	3.08731	34.4515	-0.0797544	0.53892
hSQ020926	79001	1.033	0.672008	0.650542	1.59141	3.08731	34.4846	-0.673088	-0.00108018
hSQ044899	442060	1.03278	0.662008	0.640995	1.58987	3.08731	34.4985	-0.639754	0.0222532
hSQ023992	55527	1.03277	0.848674	0.821747	1.82597	3.08731	34.4993	-0.349754	0.49892
hSQ016834	10890	1.03072	0.738674	0.716661	1.67625	3.08731	34.6323	-1.71975	-0.98108
hSQ006382	833	1.02895	0.662008	0.643382	1.57876	3.08731	34.7468	-0.776421	-0.114414
hSQ009236	54765	1.02872	0.862008	0.837943	1.833	3.08731	34.7618	-2.35975	-1.49775
hSQ021037	5292	1.02474	0.808674	0.789148	1.72234	3.08731	35.02	1.81358	2.62225
hSQ017061	60626	1.02182	0.718674	0.703331	1.64964	3.08731	35.2106	1.46691	2.18559
hSQ031978	2796	1.02135	0.912008	0.892942	1.85093	3.08731	35.2408	-0.066421	0.845586
hSQ041542	51768	1.02101	0.855341	0.837739	1.89061	3.08731	35.2629	-1.61309	-0.757747
hSQ030513	5860	1.021	0.705341	0.690836	1.6196	3.08731	35.264	0.616912	1.32225
hSQ022656	3308	1.01998	0.712008	0.698063	1.62699	3.08731	35.3304	-0.993088	-0.28108
hSQ039290	6723	1.0197	0.642008	0.629603	1.56392	3.08731	35.3482	-0.559754	0.0822532
hSQ021375	#N/A	1.01935	1.04534	1.02549	1.92146	3.08731	35.371	-1.41309	-0.367747
hSQ015418	51605	1.01924	0.728674	0.714917	1.6388	3.08731	35.3782	-1.52642	-0.797747
hSQ012674	83737	1.01873	1.08867	1.06866	1.88348	3.08731	35.4116	-2.06309	-0.974414
hSQ030256	11177	1.01643	0.915341	0.900546	1.95246	3.08731	35.5618	-1.78309	-0.867747
hSQ032156	10250	1.01632	0.738674	0.726814	1.67385	3.08731	35.569	-2.35642	-1.61775
hSQ010546	201965	1.01623	0.765341	0.753118	1.71564	3.08731	35.5748	-1.14642	-0.38108
hSQ045384	54621::144305	1.01619	0.922008	0.907315	1.97718	3.08731	35.5772	1.09358	2.01559
hSQ007784	84331	1.01592	0.978674	0.963336	2.05292	3.08731	35.5949	-0.383088	0.595586
hSQ024936	196383	1.0152	0.652008	0.642245	1.57784	3.08731	35.642	-0.179754	0.472253
hSQ004990	55974	1.01333	0.725341	0.715799	1.65254	3.08731	35.7643	-1.08642	-0.36108
hSQ038959	9120	1.01223	0.922008	0.910867	1.82408	3.08731	35.8363	0.240246	1.16225
hSQ036077	25909	1.01211	1.25201	1.23703	2.61604	3.08731	35.8443	0.123579	1.37559
hSQ042664	339500	1.01081	1.34534	1.33095	2.90314	3.08731	35.9292	1.49358	2.83892
hSQ015848	79882	1.01027	0.722008	0.714668	1.624	3.08731	35.9646	-1.49309	-0.77108
hSQ019825	124044	1.00961	1.02201	1.01228	2.06149	3.08731	36.008	1.03025	2.05225
hSQ032433	84159	1.00905	0.748674	0.741957	1.68478	3.08731	36.0443	2.22358	2.97225
hSQ016845	5286	1.00872	0.712008	0.705849	1.64977	3.08731	36.0659	-1.87975	-1.16775
hSQ000588	56475	1.00774	0.715341	0.709847	1.61704	3.08731	36.1304	1.37358	2.08892
hSQ042282	23567	1.00741	1.01201	1.00457	1.86392	3.08731	36.1522	2.90358	3.91559
hSQ026984	134492	1.00727	0.988674	0.981539	2.10201	3.08731	36.1612	-1.53642	-0.547747
hSQ000163	204	1.00626	0.695341	0.691017	1.6247	3.08731	36.2277	-1.55975	-0.864414
hSQ009338	523	1.00532	0.655341	0.651874	1.57243	3.08731	36.2893	-1.34642	-0.69108
hSQ017615	523	1.00444	0.742008	0.738725	1.70302	3.08731	36.3467	0.486912	1.22892
hSQ032290	143279	1.00385	0.902008	0.898549	1.81708	3.08731	36.3857	1.32691	2.22892
hSQ004083	79086	1.00254	0.765341	0.763402	1.73254	3.08731	36.4718	0.250246	1.01559
hSQ015643	5046	1.00235	0.985341	0.983034	2.01208	3.08731	36.4845	1.48691	2.47225
hSQ004995	5879	1.00162	0.772008	0.770758	1.75564	3.08731	36.5322	-0.00642102	0.765586
hSQ005283	55037	0.999826	0.998674	0.998848	1.97593	3.08731	36.6503	2.62025	3.61892
hSQ038371	113791	0.999061	0.922008	0.922874	1.80324	3.08731	36.7006	1.64358	2.56559
hSQ020431	1019	0.99889	0.692008	0.692776	1.61244	3.08731	36.7119	-0.773088	-0.0810802
hSQ043155	392	0.99852	0.832008	0.83324	1.72171	3.08731	36.7362	1.82691	2.65892
hSQ018719	56654	0.996781	1.40201	1.40654	2.03343	3.08731	36.8508	-2.00975	-0.607747
hSQ025300	85015	0.995461	0.952008	0.956348	1.9151	3.08731	36.9377	0.150246	1.10225
hSQ023465	79647	0.995334	0.665341	0.66846	1.59323	3.08731	36.9461	-1.76309	-1.09775
hSQ021020	54517	0.994041	1.01534	1.02143	2.099	3.08731	37.0314	0.326912	1.34225
hSQ016655	81502	0.993892	0.788674	0.793521	1.7601	3.08731	37.0412	1.01025	1.79892
hSQ032312	11167	0.993426	0.922008	0.928109	1.86409	3.08731	37.072	-1.25309	-0.33108
hSQ042508	9538	0.992178	0.838674	0.845286	1.86178	3.08731	37.1543	-0.303088	0.535586
hSQ012170	80143	0.991438	0.925341	0.933332	1.80981	3.08731	37.2032	-2.51975	-1.59441
hSQ018384	10095	0.991429	0.615341	0.62066	1.52946	3.08731	37.2038	-1.05309	-0.437747
hSQ008620	4860	0.991247	0.765341	0.772099	1.74195	3.08731	37.2158	-1.24642	-0.48108
hSQ039227	9304	0.990948	0.715341	0.721875	1.62309	3.08731	37.2356	-1.47309	-0.757747
hSQ041757	258010	0.990093	0.722008	0.729232	1.66055	3.08731	37.2921	0.150246	0.872253
hSQ045488	5105	0.989865	1.22867	1.24125	2.85568	3.08731	37.3071	3.78358	5.01225
hSQ005502	2710	0.989504	0.795341	0.803778	1.73299	3.08731	37.331	-1.53309	-0.737747
hSQ034522	64087	0.988937	0.882008	0.891875	1.8282	3.08731	37.3685	0.246912	1.12892
hSQ011076	10944	0.988647	0.912008	0.922481	1.93202	3.08731	37.3877	-1.08642	-0.174414
hSQ020535	3839	0.988026	0.655341	0.663283	1.56915	3.08731	37.4287	1.05358	1.70892
hSQ032186	5557	0.987418	0.608674	0.61643	1.52536	3.08731	37.4689	-1.13309	-0.524414
hSQ041488	10046	0.986924	0.838674	0.849786	1.72442	3.08731	37.5016	0.883579	1.72225
hSQ018922	29937	0.98597	0.752008	0.762708	1.66127	3.08731	37.5647	0.346912	1.09892
hSQ024815	27338	0.985625	0.695341	0.705482	1.60455	3.08731	37.5875	-0.899754	-0.204414
hSQ008317	2992	0.984422	0.612008	0.621692	1.53066	3.08731	37.6672	-1.25642	-0.644414
hSQ040316	129563	0.981226	0.672008	0.684865	1.60727	3.08731	37.8789	-0.196421	0.475586
hSQ002813	79786	0.981212	0.965341	0.983825	1.7933	3.08731	37.8799	-1.60309	-0.637747
hSQ044345	89890	0.980698	0.718674	0.732819	1.64217	3.08731	37.9139	-1.70642	-0.987747
hSQ019454	94005	0.980099	0.692008	0.706058	1.59405	3.08731	37.9536	-0.0997543	0.592253
hSQ033144	374986	0.977894	0.805341	0.823546	1.80697	3.08731	38.0999	0.683579	1.48892
hSQ001307	84525	0.977133	1.25867	1.28813	2.04024	3.08731	38.1505	-0.713088	0.545586
hSQ026741	84331	0.975349	0.872008	0.894046	1.89002	3.08731	38.269	-1.02309	-0.15108
hSQ038035	3608	0.975174	0.798674	0.819007	1.68472	3.08731	38.2806	-0.899754	-0.10108
hSQ014819	84230	0.974944	0.632008	0.64825	1.55872	3.08731	38.2959	-0.809754	-0.177747
hSQ008926	1203	0.974873	0.712008	0.730359	1.63281	3.08731	38.3006	-1.37309	-0.66108
hSQ032083	145173	0.974466	0.652008	0.669092	1.58023	3.08731	38.3276	1.60025	2.25225
hSQ026411	81550	0.974152	1.00534	1.03202	1.97759	3.08731	38.3485	-1.18975	-0.184414
hSQ039547	3516	0.974044	0.718674	0.737825	1.62005	3.08731	38.3557	-2.24642	-1.52775
hSQ037174	6774	0.973373	0.632008	0.649297	1.54151	3.08731	38.4003	-0.923088	-0.29108
hSQ021255	51202	0.973241	0.662008	0.680209	1.59729	3.08731	38.4091	0.816912	1.47892
hSQ000100	7733	0.97205	0.975341	1.00339	2.13832	3.08731	38.4882	1.94691	2.92225
hSQ042326	529	0.97177	0.682008	0.70182	1.5891	3.08731	38.5069	-1.53642	-0.854414
hSQ041473	54977	0.968429	0.692008	0.714567	1.60751	3.08731	38.7292	-1.19309	-0.50108
hSQ014262	3033	0.96756	1.00534	1.03905	1.77088	3.08731	38.7871	1.75691	2.76225
hSQ004000	23567	0.966592	1.02534	1.06078	2.03571	3.08731	38.8516	-1.89975	-0.874414
hSQ005566	5427	0.96619	0.625341	0.647223	1.54172	3.08731	38.8784	-2.33975	-1.71441
hSQ017391	9314	0.965833	1.34201	1.38948	1.9664	3.08731	38.9022	0.683579	2.02559
hSQ010640	81	0.965681	0.805341	0.833962	1.80658	3.08731	38.9123	-0.0530877	0.752253
hSQ045438	143384	0.965638	0.912008	0.944461	1.83176	3.08731	38.9152	0.503579	1.41559
hSQ034360	27249	0.963261	0.688674	0.71494	1.60838	5.48596	39.0736	-1.42309	-0.734414
hSQ031556	23621	0.963078	0.762008	0.791221	1.70833	5.48596	39.0858	2.28691	3.04892
hSQ026978	51542	0.962961	0.628674	0.652855	1.5541	5.48596	39.0937	1.56358	2.19225
hSQ043633	151162	0.961212	0.955341	0.993892	1.91163	5.48596	39.2103	1.06025	2.01559
hSQ026612	9588	0.960987	0.712008	0.740913	1.63255	5.48596	39.2254	-1.45309	-0.74108
hSQ000275	4566	0.959836	0.708674	0.738328	1.60718	5.48596	39.3022	-1.27309	-0.564414
hSQ014659	27338	0.959262	0.692008	0.721396	1.59327	5.48596	39.3405	-0.919754	-0.227747
hSQ043750	4869	0.959208	0.948674	0.989018	1.97662	5.48596	39.3441	-0.963088	-0.0144135
hSQ006474	79665	0.959184	0.712008	0.742306	1.61631	5.48596	39.3457	2.01358	2.72559
hSQ044428	1837	0.958438	0.658674	0.687237	1.57667	5.48596	39.3955	-0.456421	0.202253
hSQ025009	9736	0.958188	0.788674	0.823089	1.68752	5.48596	39.4122	-1.98309	-1.19441
hSQ026618	23210	0.956149	0.905341	0.946861	1.77045	5.48596	39.5484	1.06025	1.96559
hSQ013014	90075	0.95583	0.802008	0.839069	1.81372	5.48596	39.5698	1.87358	2.67559
hSQ027329	125476	0.954555	0.675341	0.707493	1.58075	5.48596	39.655	-1.04309	-0.367747
hSQ000722	126119	0.954072	0.925341	0.969886	1.83254	5.48596	39.6873	0.606912	1.53225
hSQ035246	5985	0.953974	0.652008	0.683465	1.56567	5.48596	39.6939	-1.95642	-1.30441
hSQ041376	79001	0.953704	0.725341	0.760551	1.63177	5.48596	39.7119	-1.38642	-0.66108
hSQ035983	11260	0.953045	0.845341	0.88699	1.86329	5.48596	39.756	-0.896421	-0.0510802
hSQ017004	10929	0.952328	0.642008	0.674145	1.54727	5.48596	39.8039	-1.73309	-1.09108
hSQ023025	3988	0.951684	0.642008	0.674601	1.56289	5.48596	39.847	-0.403088	0.23892
hSQ035971	114088	0.951588	0.902008	0.947897	1.95728	5.48596	39.8534	1.94025	2.84225
hSQ033246	4637	0.951492	0.678674	0.713274	1.57962	5.48596	39.8599	-0.786421	-0.107747
hSQ010958	148266	0.950736	0.905341	0.952253	1.75682	5.48596	39.9105	0.853579	1.75892
hSQ021852	60481	0.949987	0.772008	0.812651	1.7359	5.48596	39.9606	0.856912	1.62892
hSQ008517	92421	0.949817	0.672008	0.707513	1.57457	5.48596	39.972	-0.956421	-0.284414
hSQ008902	26015	0.949302	0.605341	0.63767	1.51428	5.48596	40.0065	-1.03642	-0.43108
hSQ039025	81567	0.948678	0.652008	0.68728	1.56375	5.48596	40.0483	-1.85975	-1.20775
hSQ005337	84135	0.947487	0.882008	0.930892	1.75309	5.48596	40.128	0.693579	1.57559
hSQ043302	22930	0.94747	0.735341	0.77611	1.64149	5.48596	40.1291	-1.04642	-0.31108
hSQ021467	54876	0.947331	0.602008	0.635477	1.51623	5.48596	40.1384	-1.73642	-1.13441
hSQ005035	2077	0.947239	1.16867	1.23377	1.88245	5.48596	40.1446	-0.196421	0.972253
hSQ037831	8125	0.94721	0.615341	0.649635	1.52946	5.48596	40.1466	-1.53642	-0.92108
hSQ032836	3956	0.946627	0.628674	0.66412	1.54925	5.48596	40.1856	-1.45309	-0.824414
hSQ036711	6726	0.945448	1.29867	1.37361	2.48419	5.48596	40.2646	-0.066421	1.23225
hSQ035296	2619	0.945001	1.02201	1.08149	2.08249	5.48596	40.2945	0.450246	1.47225
hSQ018181	5878	0.94475	0.595341	0.630157	1.51077	5.48596	40.3114	0.833579	1.42892
hSQ020643	6427	0.944243	0.608674	0.644616	1.52332	5.48596	40.3453	-1.84975	-1.24108
hSQ036025	4236	0.944151	0.728674	0.771777	1.67028	5.48596	40.3515	-0.896421	-0.167747
hSQ020004	1973::26781	0.942768	0.742008	0.787052	1.63203	5.48596	40.4443	-1.42975	-0.687747
hSQ043920	65981	0.94259	0.752008	0.79781	1.6675	5.48596	40.4562	-0.143088	0.60892
hSQ030398	9816	0.942582	0.732008	0.776598	1.63823	5.48596	40.4567	-0.176421	0.555586
hSQ022604	9145	0.941638	0.815341	0.865875	1.69228	5.48596	40.5201	0.180246	0.995586
hSQ019520	5743	0.940119	1.04867	1.11547	2.29531	5.48596	40.622	0.370246	1.41892
hSQ023558	79738	0.939778	0.645341	0.686695	1.56007	5.48596	40.6448	-1.33642	-0.69108
hSQ021473	79101	0.939524	0.695341	0.740099	1.62368	5.48596	40.6619	-2.37975	-1.68441
hSQ020986	55285	0.93915	0.658674	0.701352	1.58182	5.48596	40.687	-1.87642	-1.21775
hSQ015713	7342	0.938756	0.688674	0.733603	1.61838	5.48596	40.7134	-0.016421	0.672253
hSQ021155	8879	0.9382	1.00867	1.07512	1.83331	5.48596	40.7507	3.29691	4.30559
hSQ002118	27068	0.937883	0.665341	0.709407	1.60461	5.48596	40.772	-1.14642	-0.48108
hSQ023746	664	0.936673	0.615341	0.656943	1.53558	5.48596	40.8533	-1.75642	-1.14108
hSQ020254	11274	0.936305	0.725341	0.774684	1.66478	5.48596	40.8779	0.913579	1.63892
hSQ022092	#N/A	0.935177	0.695341	0.743539	1.58437	5.48596	40.9537	-1.22309	-0.527747
hSQ016752	7411	0.934675	0.748674	0.801	1.72121	5.48596	40.9874	-2.70975	-1.96108
hSQ002704	1857	0.934332	0.742008	0.794159	1.63375	5.48596	41.0105	-0.783088	-0.0410802
hSQ016395	28988	0.934236	0.618674	0.662225	1.54177	5.48596	41.0169	-0.0130877	0.605586
hSQ001813	79665	0.933294	0.638674	0.684323	1.54846	5.48596	41.0802	0.023579	0.662253
hSQ037255	3592	0.932689	0.952008	1.02071	2.02999	5.48596	41.1208	-2.14642	-1.19441
hSQ035881	79744	0.932629	0.695341	0.745571	1.59983	5.48596	41.1249	-0.726421	-0.0310802
hSQ006884	64506	0.932559	1.06867	1.14596	2.15538	5.48596	41.1296	0.136912	1.20559
hSQ031371	54471	0.931312	0.635341	0.6822	1.54716	5.48596	41.2134	0.233579	0.86892
hSQ011835	27246	0.929765	0.688674	0.740697	1.6089	5.48596	41.3174	-1.69642	-1.00775
hSQ020195	152579	0.929655	1.18201	1.27145	1.98932	5.48596	41.3248	-2.54975	-1.36775
hSQ021699	53344	0.929356	1.18201	1.27186	1.88477	5.48596	41.3449	4.62358	5.80559
hSQ036547	7251	0.929058	0.948674	1.02111	2.00742	5.48596	41.3649	-0.479754	0.46892
hSQ000400	23567	0.927657	0.822008	0.886111	1.84864	5.48596	41.4591	-1.22309	-0.40108
hSQ040717	2790	0.927304	0.652008	0.703121	1.55492	5.48596	41.4828	-2.15642	-1.50441
hSQ018913	124685	0.927299	0.622008	0.670774	1.54275	5.48596	41.4832	-1.00642	-0.384414
hSQ044327	79602	0.92694	0.868674	0.937141	1.71055	5.48596	41.5073	1.65025	2.51892
hSQ004011	124512	0.926496	0.698674	0.754104	1.60618	5.48596	41.5372	-1.72642	-1.02775
hSQ018211	442127	0.926445	0.715341	0.772135	1.64232	5.48596	41.5406	-1.01642	-0.30108
hSQ021850	5906	0.926327	0.775341	0.837006	1.7176	5.48596	41.5486	-0.259754	0.515586
hSQ000642	7404	0.925094	0.615341	0.665166	1.54104	5.48596	41.6315	-1.76309	-1.14775
hSQ043961	7596	0.92438	2.26201	2.44705	1.87705	5.48596	41.6796	-3.35309	-1.09108
hSQ002697	23463	0.924266	0.698674	0.755923	1.65363	5.48596	41.6873	2.02025	2.71892
hSQ009744	80204	0.922802	0.712008	0.771572	1.60814	5.48596	41.7858	-0.339754	0.372253
hSQ029126	2639	0.921404	0.652008	0.707624	1.55831	5.48596	41.8799	-1.21975	-0.567747
hSQ040364	55214	0.918542	0.675341	0.735231	1.58582	5.48596	42.0727	1.12358	1.79892
hSQ027640	868	0.916512	0.858674	0.936893	1.73567	5.48596	42.2094	-0.883088	-0.0244135
hSQ007645	2976	0.915724	0.685341	0.748414	1.64102	5.48596	42.2625	0.323579	1.00892
hSQ044365	8939	0.915604	0.838674	0.915979	1.68553	5.48596	42.2706	-1.66309	-0.824414
hSQ036209	3182	0.915586	0.738674	0.806777	1.699	5.48596	42.2718	-1.84309	-1.10441
hSQ018598	64422	0.914087	0.648674	0.709642	1.58011	5.48596	42.3728	-1.40309	-0.754414
hSQ021583	1612	0.913159	0.635341	0.695762	1.54752	5.48596	42.4354	1.53691	2.17225
hSQ023848	25909	0.912595	1.17534	1.28791	2.57454	5.48596	42.4734	0.136912	1.31225
hSQ017565	94104	0.912506	0.642008	0.703565	1.54478	5.48596	42.4794	-1.22642	-0.584414
hSQ019801	10172	0.911374	0.672008	0.737357	1.60845	5.48596	42.5557	1.31691	1.98892
hSQ017215	7534	0.911365	0.588674	0.645926	1.50061	5.48596	42.5563	-0.326421	0.262253
hSQ031702	7105	0.911193	0.582008	0.638731	1.50426	5.48596	42.5679	-1.18309	-0.60108
hSQ029655	10006	0.910673	0.588674	0.646416	1.50759	5.48596	42.6029	-0.676421	-0.0877468
hSQ008157	4927	0.910617	0.792008	0.869748	1.68316	5.48596	42.6067	0.883579	1.67559
hSQ038677	5900	0.910222	1.11201	1.22169	1.98443	5.48596	42.6333	2.54358	3.65559
hSQ000504	1959	0.910014	1.43534	1.57727	2.73196	5.48596	42.6474	3.35691	4.79225
hSQ013698	11127	0.908961	0.812008	0.893336	1.66902	5.48596	42.7184	-2.05642	-1.24441
hSQ016469	10195	0.908873	0.542008	0.596351	1.45677	5.48596	42.7243	-1.83642	-1.29441
hSQ045213	54874	0.908365	0.802008	0.882913	1.73877	5.48596	42.7586	2.33025	3.13225
hSQ003167	567	0.908232	0.732008	0.805969	1.6433	5.48596	42.7675	-1.44975	-0.717747
hSQ014917	343515	0.908031	0.642008	0.707032	1.54716	5.48596	42.7811	-1.14309	-0.50108
hSQ023227	27443	0.907757	0.778674	0.8578	1.69976	5.48596	42.7996	2.08025	2.85892
hSQ016119	7884	0.907525	0.635341	0.700081	1.56493	5.48596	42.8152	-1.94642	-1.31108
hSQ017289	6434	0.906899	0.708674	0.781425	1.62077	5.48596	42.8574	-1.81642	-1.10775
hSQ016151	4535	0.905758	0.578674	0.638884	1.49972	5.48596	42.9344	-1.35975	-0.78108
hSQ040426	9538	0.905721	0.555341	0.613148	1.46822	5.48596	42.9369	-1.21642	-0.66108
hSQ006953	6837	0.905367	0.765341	0.845337	1.63979	5.48596	42.9608	2.47691	3.24225
hSQ042112	9946	0.905038	1.04534	1.15502	2.15197	5.48596	42.983	-0.436421	0.60892
hSQ045081	10421	0.904632	0.608674	0.672842	1.52592	5.48596	43.0104	-1.21642	-0.607747
hSQ010039	51231	0.904552	0.612008	0.676587	1.5319	5.48596	43.0158	-0.716421	-0.104414
hSQ033329	9791	0.9043	0.875341	0.967976	1.78384	5.48596	43.0328	1.53691	2.41225
hSQ032533	6726	0.90363	1.15534	1.27856	2.28893	5.48596	43.078	0.146912	1.30225
hSQ003887	55239	0.902015	0.662008	0.733921	1.55911	5.48596	43.187	0.356912	1.01892
hSQ043000	10135	0.901367	0.625341	0.693769	1.55606	5.48596	43.2307	-2.17309	-1.54775
hSQ022602	261726	0.901076	0.952008	1.05652	1.73635	5.48596	43.2503	-2.22642	-1.27441
hSQ002149	53340	0.900589	0.832008	0.923849	1.68699	5.48596	43.2832	-1.24975	-0.417747
hSQ032981	10946	0.900045	0.642008	0.713306	1.53721	5.48596	43.3199	-0.389754	0.252253
hSQ031714	55147	0.899652	0.728674	0.809951	1.62845	5.48596	43.3464	-0.723088	0.00558649
hSQ042034	440701	0.89843	0.645341	0.718298	1.54718	5.48596	43.4289	-0.386421	0.25892
hSQ028766	7408	0.89722	0.655341	0.730413	1.54985	5.48596	43.5106	-1.35975	-0.704414
hSQ044823	85013	0.897136	0.582008	0.648739	1.49344	5.48596	43.5162	-0.753088	-0.17108
hSQ015390	23214	0.896994	0.595341	0.663707	1.5004	5.48596	43.5259	0.600246	1.19559
hSQ044399	5209	0.896652	0.838674	0.93534	1.69847	5.48596	43.549	0.816912	1.65559
hSQ042369	161779	0.896271	0.642008	0.716309	1.55319	5.48596	43.5746	-0.199754	0.442253
hSQ025408	813	0.896097	0.645341	0.720169	1.54894	5.48596	43.5864	-1.60975	-0.964414
hSQ006786	154467	0.895762	0.645341	0.720437	1.54148	5.48596	43.609	-1.01309	-0.367747
hSQ003477	54841	0.895525	0.708674	0.79135	1.58408	5.48596	43.625	-1.60309	-0.894414
hSQ006229	442037	0.895144	0.615341	0.687421	1.52215	5.48596	43.6507	-1.50975	-0.894414
hSQ000335	224	0.894885	0.818674	0.914837	1.77022	5.48596	43.6682	0.700246	1.51892
hSQ042773	374882	0.894875	0.765341	0.855249	1.62619	5.48596	43.6689	-1.22309	-0.457747
hSQ020949	5573	0.893756	0.728674	0.815295	1.63483	5.48596	43.7445	-0.306421	0.422253
hSQ003103	10713	0.893293	0.715341	0.800791	1.61385	5.48596	43.7757	-1.60309	-0.887747
hSQ036298	51388	0.893106	0.615341	0.68899	1.51452	5.48596	43.7883	-0.446421	0.16892
hSQ021907	84678	0.893015	0.642008	0.718921	1.5441	5.48596	43.7945	0.413579	1.05559
hSQ014960	7748	0.892978	0.632008	0.707753	1.53827	5.48596	43.797	-0.916421	-0.284414
hSQ021459	56942	0.892827	0.605341	0.678005	1.51382	5.48596	43.8072	-0.173088	0.432253
hSQ016567	10450	0.892242	0.552008	0.618674	1.47024	5.48596	43.8467	-1.86975	-1.31775
hSQ016127	8471	0.891864	0.942008	1.05622	1.85067	5.48596	43.8722	-1.93309	-0.99108
hSQ005267	254295	0.891487	0.655341	0.735109	1.56934	5.48596	43.8976	-1.59975	-0.944414
hSQ012564	5888	0.891209	0.702008	0.787702	1.6584	5.48596	43.9164	-0.983088	-0.28108
hSQ021754	112770	0.890757	0.608674	0.683322	1.52543	5.48596	43.947	-0.0297543	0.57892
hSQ005683	79736	0.890685	0.738674	0.829333	1.68251	5.48596	43.9519	0.463579	1.20225
hSQ014786	6136	0.890344	0.572008	0.642457	1.49462	5.48596	43.9749	-1.94975	-1.37775
hSQ017455	255877	0.888991	0.902008	1.01464	1.69877	5.48596	44.0662	0.333579	1.23559
hSQ030276	3659	0.888609	0.995341	1.12011	1.97555	5.48596	44.0921	0.270246	1.26559
hSQ030118	400690	0.888347	0.712008	0.801497	1.68596	5.48596	44.1097	0.583579	1.29559
hSQ013723	22818	0.888323	0.698674	0.786509	1.62959	5.48596	44.1114	-0.899754	-0.20108
hSQ038688	4282	0.887952	0.768674	0.86567	1.66297	5.48596	44.1364	-0.943088	-0.174414
hSQ012691	23379	0.887176	0.822008	0.926544	1.77852	5.48596	44.1888	-0.456421	0.365586
hSQ029147	60558	0.887109	0.625341	0.70492	1.53888	5.48596	44.1933	-0.239754	0.385586
hSQ022734	9656	0.885861	0.692008	0.781169	1.62364	5.48596	44.2776	-0.0330877	0.65892
hSQ008540	91768	0.885831	0.622008	0.702174	1.53024	5.48596	44.2796	0.0469123	0.66892
hSQ039507	8936	0.885794	1.06534	1.2027	2.3523	5.48596	44.2821	0.183579	1.24892
hSQ021165	23036	0.885331	0.655341	0.740221	1.59216	5.48596	44.3134	-1.49975	-0.844414
hSQ008566	5706	0.884131	0.785341	0.888263	1.65885	5.48596	44.3945	-1.97642	-1.19108
hSQ036665	79053	0.884102	0.592008	0.669615	1.49673	5.48596	44.3965	-1.17642	-0.584414
hSQ001800	112770	0.883346	0.702008	0.794714	1.63955	5.48596	44.4475	-1.12975	-0.427747
hSQ043441	10252	0.883028	0.638674	0.723278	1.53172	5.48596	44.469	-1.76975	-1.13108
hSQ035310	79692	0.88241	0.735341	0.833333	1.60507	5.48596	44.5107	-0.196421	0.53892
hSQ005513	8773	0.881671	0.608674	0.690364	1.53356	5.48596	44.5606	-1.03642	-0.427747
hSQ032758	55740	0.881065	0.665341	0.755155	1.55204	5.48596	44.6016	-2.18975	-1.52441
hSQ027903	4218	0.880887	0.668674	0.759092	1.60655	5.48596	44.6136	-0.313088	0.355586
hSQ029511	23531	0.880578	0.805341	0.914559	1.84631	5.48596	44.6345	2.60358	3.40892
hSQ027801	442340	0.880277	0.758674	0.861858	1.61249	5.48596	44.6548	-2.13309	-1.37441
hSQ028144	6256	0.879955	1.04534	1.18795	1.82713	5.48596	44.6766	-1.10309	-0.0577468
hSQ042665	4950	0.879613	0.552008	0.627557	1.46673	5.48596	44.6996	-1.99309	-1.44108
hSQ019954	7325	0.879423	0.682008	0.775517	1.58186	5.48596	44.7125	2.15691	2.83892
hSQ011936	55742	0.8786	0.645341	0.73451	1.57827	5.48596	44.7681	0.303579	0.94892
hSQ018581	1660	0.87786	1.07201	1.22116	1.75764	5.48596	44.8181	-3.31309	-2.24108
hSQ012487	8459	0.876875	0.528674	0.602907	1.44109	5.48596	44.8846	-0.959754	-0.43108
hSQ027161	10446	0.876287	0.688674	0.7859	1.5698	5.48596	44.9243	2.23358	2.92225
hSQ043343	7275	0.875493	0.838674	0.957946	1.65555	9.7574	44.978	2.07025	2.90892
hSQ014012	10785	0.875407	0.755341	0.862845	1.61054	9.7574	44.9838	2.30025	3.05559
hSQ025666	125058	0.874701	0.675341	0.772082	1.55976	9.7574	45.0314	1.78691	2.46225
hSQ041489	23174	0.874158	0.888674	1.01661	1.93352	9.7574	45.0681	1.14358	2.03225
hSQ006834	3842	0.873895	0.632008	0.723208	1.53407	9.7574	45.0859	-0.0530877	0.57892
hSQ037106	55723	0.873369	0.548674	0.628228	1.45937	9.7574	45.1215	-1.33309	-0.784414
hSQ035972	4927	0.872757	0.595341	0.682138	1.5114	9.7574	45.1627	-0.856421	-0.26108
hSQ023857	51441	0.871428	0.655341	0.752031	1.55868	9.7574	45.2525	-1.58642	-0.93108
hSQ035695	6645	0.871001	0.718674	0.825113	1.60232	9.7574	45.2814	-1.65642	-0.937747
hSQ009649	10072	0.87064	0.755341	0.86757	1.60892	9.7574	45.3058	-1.79309	-1.03775
hSQ038975	10490	0.869972	0.592008	0.680491	1.49744	9.7574	45.3509	-1.18309	-0.59108
hSQ034684	10243	0.869951	0.788674	0.906573	1.73267	9.7574	45.3523	1.02358	1.81225
hSQ041597	527	0.869788	0.565341	0.649975	1.4798	9.7574	45.3633	-0.586421	-0.0210802
hSQ038978	#N/A	0.869626	0.742008	0.853249	1.60027	9.7574	45.3743	-0.846421	-0.104414
hSQ044880	4673	0.869233	0.578674	0.66573	1.49574	9.7574	45.4008	-1.55309	-0.974414
hSQ018955	54801	0.86923	1.05201	1.21027	1.90544	9.7574	45.401	-1.14642	-0.0944135
hSQ007988	3322::440696	0.869218	0.582008	0.669576	1.48588	9.7574	45.4018	-1.06642	-0.484414
hSQ044693	118424	0.868734	0.795341	0.915517	1.63482	9.7574	45.4345	0.323579	1.11892
hSQ035000	28984	0.868623	1.06534	1.22647	1.8086	9.7574	45.442	-0.589754	0.475586
hSQ034601	92305	0.86812	0.942008	1.08511	1.72881	9.7574	45.4759	2.19358	3.13559
hSQ018653	57683	0.868119	0.618674	0.71266	1.54719	9.7574	45.476	-2.24642	-1.62775
hSQ013848	23049	0.86811	0.605341	0.697309	1.50301	9.7574	45.4766	-1.71309	-1.10775
hSQ008535	1660	0.867675	1.27867	1.47368	1.78536	9.7574	45.506	-2.81309	-1.53441
hSQ035204	6599	0.866559	0.958674	1.1063	1.71698	9.7574	45.5814	-1.35309	-0.394414
hSQ024774	10413	0.866352	0.578674	0.667943	1.48254	9.7574	45.5954	-1.11975	-0.54108
hSQ033263	6502	0.866147	1.10867	1.28001	2.26061	9.7574	45.6092	0.590246	1.69892
hSQ014979	8543	0.86513	0.658674	0.761359	1.5527	9.7574	45.6779	0.240246	0.89892
hSQ036797	4710	0.864977	0.858674	0.992713	1.91598	9.7574	45.6882	0.680246	1.53892
hSQ021593	5888	0.864741	0.748674	0.865778	1.67368	9.7574	45.7042	-0.706421	0.0422532
hSQ012578	124540	0.864286	0.745341	0.862378	1.68237	9.7574	45.7349	-0.493088	0.252253
hSQ033844	#N/A	0.863798	0.738674	0.855147	1.67141	9.7574	45.7679	-1.54309	-0.804414
hSQ041891	144108	0.863161	0.698674	0.809437	1.59741	9.7574	45.8109	-0.633088	0.0655865
hSQ008687	6155	0.862842	0.775341	0.89859	1.77844	9.7574	45.8324	-0.0797544	0.695586
hSQ030178	143279	0.862061	0.935341	1.08501	1.7411	9.7574	45.8852	1.98358	2.91892
hSQ018115	6155	0.861922	0.908674	1.05424	1.81847	9.7574	45.8945	-0.166421	0.742253
hSQ009885	6760	0.861858	0.582008	0.675294	1.50586	9.7574	45.8988	-1.23975	-0.657747
hSQ034493	10135	0.861812	0.585341	0.679198	1.50829	9.7574	45.902	-1.98309	-1.39775
hSQ024683	55186	0.86077	0.848674	0.985948	1.72455	9.7574	45.9723	-1.19642	-0.347747
hSQ039993	27443	0.86036	0.768674	0.893433	1.73964	9.7574	46	1.97358	2.74225
hSQ036694	2710	0.859661	0.615341	0.715795	1.52779	9.7574	46.0472	-0.746421	-0.13108
hSQ032719	57622	0.859408	1.01867	1.18532	1.76079	9.7574	46.0643	1.93025	2.94892
hSQ042932	2017	0.858805	0.665341	0.774728	1.56442	9.7574	46.1049	-1.97975	-1.31441
hSQ009343	29916	0.858171	0.748674	0.872407	1.5983	9.7574	46.1477	2.99691	3.74559
hSQ002858	81873	0.857513	0.535341	0.624295	1.45378	9.7574	46.1922	-0.423088	0.112253
hSQ022855	374868	0.857495	0.532008	0.62042	1.44648	9.7574	46.1934	1.75358	2.28559
hSQ031173	26785	0.857375	0.775341	0.90432	1.71343	9.7574	46.2015	-3.76309	-2.98775
hSQ020701	79751	0.856913	0.752008	0.877577	1.68099	9.7574	46.2326	1.47691	2.22892
hSQ003331	2079	0.856841	0.642008	0.749272	1.53041	9.7574	46.2375	-1.18642	-0.544414
hSQ031013	5281	0.856707	0.598674	0.698809	1.51213	9.7574	46.2466	-1.49309	-0.894414
hSQ009500	4215	0.855841	0.808674	0.944889	1.69748	9.7574	46.3051	0.640246	1.44892
hSQ004498	7260	0.855402	0.668674	0.781707	1.57437	9.7574	46.3347	-1.76975	-1.10108
hSQ021990	7516	0.855331	0.718674	0.840229	1.64425	9.7574	46.3394	-1.06309	-0.344414
hSQ036084	10298	0.855084	0.735341	0.859963	1.60502	9.7574	46.3561	1.02358	1.75892
hSQ013467	10121	0.85494	0.638674	0.74704	1.54859	9.7574	46.3658	1.35691	1.99559
hSQ010321	441454	0.854772	0.822008	0.961668	1.65013	9.7574	46.3772	-1.27975	-0.457747
hSQ029269	6385	0.854092	0.978674	1.14587	1.82858	9.7574	46.4231	0.943579	1.92225
hSQ027597	59338	0.853591	0.652008	0.763841	1.53709	9.7574	46.4569	-0.546421	0.105586
hSQ033583	6929	0.851859	0.712008	0.835827	1.70768	9.7574	46.5737	-0.263088	0.44892
hSQ044441	59338	0.851278	0.768674	0.902965	1.66201	9.7574	46.613	-0.323088	0.445586
hSQ006908	25865	0.851141	0.718674	0.844366	1.62222	9.7574	46.6222	0.216912	0.935586
hSQ026213	89890	0.851128	0.632008	0.742553	1.54088	9.7574	46.6231	-0.409754	0.222253
hSQ040791	7976	0.850712	0.615341	0.723324	1.55878	9.7574	46.6511	-0.626421	-0.0110802
hSQ019390	10153	0.850364	0.712008	0.837297	1.59368	9.7574	46.6746	-0.703088	0.00891982
hSQ013595	3015	0.849756	0.755341	0.888892	1.59822	9.7574	46.7157	-1.07309	-0.317747
hSQ039497	327	0.849571	0.652008	0.767455	1.57265	9.7574	46.7281	-1.48309	-0.83108
hSQ028981	51398	0.849536	0.648674	0.763563	1.56446	9.7574	46.7305	-1.41309	-0.764414
hSQ000404	11168	0.849533	0.562008	0.661549	1.47816	9.7574	46.7307	-2.59975	-2.03775
hSQ028579	3939	0.849467	0.702008	0.82641	1.56273	9.7574	46.7352	-0.996421	-0.294414
hSQ034657	79086::9441	0.848998	0.538674	0.634482	1.44958	9.7574	46.7667	-1.07975	-0.54108
hSQ014432	23150	0.848928	0.685341	0.807302	1.63085	9.7574	46.7715	-0.253088	0.432253
hSQ022849	5108	0.848688	0.638674	0.752543	1.5875	9.7574	46.7877	-1.54309	-0.904414
hSQ013068	10890	0.848349	0.622008	0.733198	1.53951	9.7574	46.8105	-1.41975	-0.797747
hSQ014639	23379	0.847648	0.822008	0.969751	1.70244	9.7574	46.8578	0.0802457	0.902253
hSQ028502	132	0.847605	0.615341	0.725976	1.53588	9.7574	46.8607	-1.06642	-0.45108
hSQ027602	3930	0.847342	0.792008	0.934696	1.82163	9.7574	46.8784	0.610246	1.40225
hSQ025889	55771	0.846904	0.592008	0.699026	1.49384	9.7574	46.908	-2.22642	-1.63441
hSQ044043	5134	0.846852	0.552008	0.651835	1.47582	9.7574	46.9115	-1.56642	-1.01441
hSQ044095	10421	0.846682	0.562008	0.663776	1.46799	9.7574	46.923	-1.13309	-0.57108
hSQ041140	9946	0.846203	0.658674	0.778388	1.59601	9.7574	46.9553	-1.33975	-0.68108
hSQ012494	3308	0.84619	0.562008	0.664163	1.47557	9.7574	46.9562	-1.11642	-0.554414
hSQ005181	55740	0.845828	0.645341	0.762969	1.52919	9.7574	46.9805	-2.74975	-2.10441
hSQ031069	441915	0.845439	0.642008	0.759377	1.54531	9.7574	47.0068	-1.28975	-0.647747
hSQ029086	8682	0.844821	0.802008	0.949322	1.61615	9.7574	47.0484	1.26691	2.06892
hSQ031206	9662	0.843351	0.662008	0.784973	1.56091	9.7574	47.1476	-1.75309	-1.09108
hSQ004489	255252	0.843326	0.755341	0.895669	1.7402	9.7574	47.1492	1.36691	2.12225
hSQ016647	9753	0.843238	0.648674	0.769266	1.57553	9.7574	47.1552	-0.893088	-0.244414
hSQ022966	23433	0.843089	0.572008	0.678466	1.47194	9.7574	47.1652	-1.62642	-1.05441
hSQ037606	8560	0.842816	0.518674	0.615406	1.43053	9.7574	47.1836	-0.333088	0.185586
hSQ008856	9517	0.84263	0.552008	0.655101	1.46177	9.7574	47.1962	0.593579	1.14559
hSQ000730	79009	0.841859	0.598674	0.711134	1.52676	9.7574	47.2481	-1.88309	-1.28441
hSQ032823	51	0.841165	0.842008	1.001	1.93778	9.7574	47.2949	1.00025	1.84225
hSQ010688	10072	0.83974	0.595341	0.708959	1.49377	9.7574	47.3909	-0.706421	-0.11108
hSQ003595	7284	0.839653	0.678674	0.808279	1.60351	9.7574	47.3968	-1.48642	-0.807747
hSQ033801	55860	0.839537	0.608674	0.725012	1.50925	9.7574	47.4046	-2.10309	-1.49441
hSQ033773	55701	0.839409	0.855341	1.01898	1.64144	9.7574	47.4132	0.983579	1.83892
hSQ029150	79001	0.838462	0.638674	0.761721	1.54481	9.7574	47.477	-1.28309	-0.644414
hSQ028148	55291	0.837339	0.528674	0.631374	1.44493	9.7574	47.5527	-0.433088	0.0955865
hSQ041526	79709	0.836983	0.548674	0.655538	1.46916	9.7574	47.5767	-0.443088	0.105586
hSQ004631	113655	0.836401	0.612008	0.731716	1.53913	9.7574	47.6159	-1.20309	-0.59108
hSQ042311	2549	0.835545	0.805341	0.963851	1.68275	9.7574	47.6735	0.473579	1.27892
hSQ028687	140468	0.835405	0.535341	0.640816	1.44546	9.7574	47.683	-2.20642	-1.67108
hSQ021092	8836	0.835213	1.24867	1.49504	2.24077	9.7574	47.6959	-0.753088	0.495586
hSQ033817	54476	0.835158	0.685341	0.820612	1.56523	9.7574	47.6996	2.47358	3.15892
hSQ014890	4566	0.83481	0.558674	0.669223	1.4684	9.7574	47.723	-1.19309	-0.634414
hSQ038467	442255	0.834265	0.632008	0.757562	1.51758	9.7574	47.7597	-1.05642	-0.424414
hSQ012617	284439	0.834125	0.818674	0.981476	1.76414	9.7574	47.7691	0.0769123	0.895586
hSQ019601	90271	0.833992	0.518674	0.621917	1.4305	9.7574	47.778	-1.32309	-0.804414
hSQ019386	9562	0.833195	0.675341	0.810544	1.64905	9.7574	47.8317	-0.593088	0.0822532
hSQ034797	10618	0.83306	0.978674	1.17479	1.70384	9.7574	47.8408	0.573579	1.55225
hSQ008660	567	0.832231	1.28867	1.54846	2.30116	9.7574	47.8966	0.513579	1.80225
hSQ032250	9562	0.832011	0.582008	0.699519	1.47669	9.7574	47.9114	-1.85975	-1.27775
hSQ009441	29090	0.831544	0.502008	0.603706	1.4129	9.7574	47.9429	-1.71309	-1.21108
hSQ035108	6386	0.831535	0.638674	0.768067	1.54502	9.7574	47.9434	-1.45309	-0.814414
hSQ041130	56941	0.831473	0.515341	0.619793	1.43084	9.7574	47.9476	-1.37975	-0.864414
hSQ028292	9677	0.831333	0.855341	1.02888	1.61837	9.7574	47.957	-1.05642	-0.20108
hSQ040403	200081	0.830975	0.665341	0.800675	1.59048	9.7574	47.9811	0.546912	1.21225
hSQ005904	55742	0.830797	0.635341	0.764737	1.54014	9.7574	47.9931	-0.669754	-0.0344135
hSQ038616	6319	0.830698	0.958674	1.15406	1.97098	9.7574	47.9998	1.62025	2.57892
hSQ042783	134492	0.830635	0.882008	1.06185	1.94378	9.7574	48.004	-1.22309	-0.34108
hSQ041864	1635	0.827676	0.772008	0.932741	1.62683	9.7574	48.2031	1.70691	2.47892
hSQ015025	221477	0.827472	0.802008	0.969226	1.87677	9.7574	48.2168	-1.38975	-0.587747
hSQ005705	11140	0.827203	0.595341	0.719703	1.49531	9.7574	48.2349	-1.41975	-0.824414
hSQ016174	23063	0.825919	0.665341	0.805576	1.54709	9.7574	48.3212	-1.12309	-0.457747
hSQ033171	3308	0.825518	0.552008	0.66868	1.46061	9.7574	48.3482	-2.57642	-2.02441
hSQ003863	7756	0.824662	0.572008	0.693627	1.4763	9.7574	48.4057	-1.32309	-0.75108
hSQ010758	1660	0.824655	0.848674	1.02913	1.69125	9.7574	48.4062	-3.02309	-2.17441
hSQ019373	10473	0.824216	0.752008	0.912391	1.77174	9.7574	48.4357	-1.15975	-0.407747
hSQ022943	3799	0.823407	0.662008	0.803986	1.62285	9.7574	48.4901	-2.13642	-1.47441
hSQ000268	22837	0.822856	0.962008	1.16911	2.19996	9.7574	48.5271	-0.0730877	0.88892
hSQ018227	128	0.821408	0.615341	0.74913	1.50298	9.7574	48.6244	-2.20642	-1.59108
hSQ008651	#N/A	0.82077	0.775341	0.94465	1.59356	9.7574	48.6672	2.77691	3.55225
hSQ029879	170850	0.820595	0.785341	0.957038	1.62271	9.7574	48.679	1.47691	2.26225
hSQ031048	6731	0.82013	0.788674	0.961646	1.63255	9.7574	48.7103	-3.04642	-2.25775
hSQ032988	8799	0.819643	0.562008	0.685674	1.47096	9.7574	48.743	1.77691	2.33892
hSQ033820	10072	0.819547	0.718674	0.876916	1.73121	9.7574	48.7494	-0.903088	-0.184414
hSQ017680	57466	0.818855	0.998674	1.2196	2.32446	9.7574	48.7958	-0.876421	0.122253
hSQ010144	9055	0.818601	0.595341	0.727266	1.5212	9.7574	48.8129	-1.03309	-0.437747
hSQ043060	146909	0.818545	0.722008	0.882062	1.69667	9.7574	48.8167	1.98025	2.70225
hSQ019337	201229	0.818248	0.732008	0.894604	1.55702	9.7574	48.8366	1.15358	1.88559
hSQ007797	4351	0.817116	0.645341	0.789778	1.55855	9.7574	48.9126	1.72358	2.36892
hSQ002219	143888	0.81698	0.698674	0.855191	1.55226	9.7574	48.9217	-2.85975	-2.16108
hSQ014996	93627	0.816529	0.635341	0.7781	1.53055	9.7574	48.952	0.153579	0.78892
hSQ011758	7707	0.816279	0.768674	0.941681	1.61999	9.7574	48.9688	-1.09642	-0.327747
hSQ035329	1175	0.816218	0.735341	0.900912	1.57347	9.7574	48.9729	-1.68309	-0.947747
hSQ017301	3190	0.815619	0.615341	0.754446	1.54485	9.7574	49.013	-1.70309	-1.08775
hSQ038417	84337	0.815496	0.522008	0.64011	1.43315	9.7574	49.0213	-0.789754	-0.267747
hSQ041872	389658	0.815353	1.25201	1.53554	2.64759	9.7574	49.0309	1.81358	3.06559
hSQ013666	10295	0.815275	0.578674	0.70979	1.48039	9.7574	49.0362	0.976912	1.55559
hSQ023706	133015	0.814864	0.678674	0.832868	1.58816	9.7574	49.0637	-2.55642	-1.87775
hSQ044930	2730	0.814824	0.845341	1.03745	1.87888	9.7574	49.0664	-0.756421	0.0889198
hSQ003631	125476	0.814705	0.535341	0.657098	1.45301	9.7574	49.0744	-0.719754	-0.184414
hSQ023654	3308	0.814681	0.612008	0.751224	1.53831	9.7574	49.076	-2.08642	-1.47441
hSQ022077	83744	0.811875	0.672008	0.827723	1.6634	9.7574	49.2642	0.656912	1.32892
hSQ016891	64942	0.811439	1.26867	1.56349	2.25612	9.7574	49.2934	-0.353088	0.915586
hSQ025038	7549	0.811259	0.688674	0.848895	1.55217	9.7574	49.3054	2.65025	3.33892
hSQ014855	#N/A	0.811227	0.672008	0.828384	1.56071	9.7574	49.3076	-1.17975	-0.507747
hSQ006775	1201	0.811049	0.525341	0.64773	1.43596	9.7574	49.3195	-1.25309	-0.727747
hSQ033466	5888	0.810969	0.602008	0.742331	1.53638	9.7574	49.3249	-0.796421	-0.194414
hSQ000314	5077	0.810706	1.16534	1.43744	2.54117	9.7574	49.3425	1.61691	2.78225
hSQ021733	1629	0.810625	0.758674	0.935912	1.74832	9.7574	49.3479	-1.75309	-0.994414
hSQ035413	9736	0.81047	0.615341	0.75924	1.55716	9.7574	49.3584	-0.489754	0.125586
hSQ023170	7516	0.809457	0.678674	0.838432	1.61585	9.7574	49.4262	-1.06975	-0.39108
hSQ034429	349035::387036	0.808655	0.525341	0.649647	1.43131	9.7574	49.4799	-1.34975	-0.824414
hSQ000320	284695	0.808383	0.562008	0.695224	1.4717	9.7574	49.4981	-1.72975	-1.16775
hSQ007333	7592	0.808029	0.622008	0.769784	1.54215	9.7574	49.5219	-1.53309	-0.91108
hSQ039283	4597	0.807763	0.628674	0.77829	1.58123	9.7574	49.5397	-1.32642	-0.697747
hSQ023725	84250	0.806654	0.778674	0.965314	1.60358	9.7574	49.614	-1.23975	-0.46108
hSQ009472	7337	0.805554	0.602008	0.747321	1.49916	9.7574	49.6876	-2.58309	-1.98108
hSQ031643	54552	0.805181	0.672008	0.834605	1.54848	9.7574	49.7126	-2.34975	-1.67775
hSQ008030	10955	0.80503	0.622008	0.772652	1.50223	9.7574	49.7227	-1.76975	-1.14775
[truncated: 12,656 more rows]
