# Supplementary material for: Concordant Regulation of Translation and mRNA Abundance for Hundreds of Targets of a Human microRNA
Source: PLoS Biol. 2009 Nov 10;7(11):e1000238. doi: 10.1371/journal.pbio.1000238 (PMC2766070; doi:10.1371/journal.pbio.1000238)
Supplement: Dataset S2 — Ribosome occupancy values from miR-124 and mock-transfected cells and SAM results. (6.39 MB XLS) [file pbio.1000238.s002.xls]

## Sheet: occupancy_input
gene_id	entrez_id	occ.HOAD 192_mock_1	occ.HOAD 196_mock_2	occ.HOAD 206_mock3	occ.HOAD 239_mir124_2	occ.HOAD 208_mir124_3
		1	1	1	2	2
hSQ000006	51592	0.979925	0.978621	0.99277	0.971794	0.975699
hSQ000008	repname(hSQ000008)	0.964007		0.884199	0.901045	0.926067
hSQ000011	220042	0.878646	0.818907	0.847521	0.852756	0.823414
hSQ000012	55100	0.896422	0.862174	0.884836	0.912571	0.882639
hSQ000015	831	0.954425				0.860767
hSQ000019	2801	0.945109	0.913529	0.944445	0.937324	0.91751
hSQ000028	5782	0.680338			0.688797	0.475531
hSQ000030	10657	0.95478	0.949379	0.95691	0.926282	0.931553
hSQ000031	11056	0.940841	0.909848	0.938846	0.926951	0.927521
hSQ000034	582	0.79925	0.713672	0.757679	0.770775	0.859999
hSQ000036	55719				0.951856	0.946556
hSQ000037	3145	0.94839	0.920708	0.948276	0.919275	0.924606
hSQ000038	400961	0.925081		0.948624	0.869733	0.92787
hSQ000039	repname(hSQ000039)	0.918342		0.596164	0.884392	0.857769
hSQ000040	607	0.930283		0.956571	0.872049	0.918353
hSQ000042	26995	0.937474	0.912673	0.952737	0.916904	0.918576
hSQ000044	51250	0.810154	0.829342	0.750887	0.833821	0.801982
hSQ000045	51291	0.786448			0.711293	0.861433
hSQ000047	23143	0.758056			0.873193	0.837891
hSQ000050	157570	0.875295	0.440184	0.822729	0.928584	0.885966
hSQ000052	390284	0.941229		0.930674		0.933096
hSQ000053	26803	0.394424			0.536994	0.262751
hSQ000053	26803	0.466079		0.0839776	0.567074	0.339568
hSQ000059	94059	0.825266			0.921607	0.829141
hSQ000068	6659	0.905048	0.858803	0.965057	0.936927	0.926574
hSQ000072	79135	0.964323	0.960404	0.977201	0.947597	0.955046
hSQ000073	10098	0.868612	0.754173	0.788008	0.928752	0.857393
hSQ000074	2888	0.687343	0.436495	0.500914	0.826102	0.768034
hSQ000079	266740	0.799844
hSQ000081	10914	0.92485	0.943565	0.955722	0.906579	0.933447
hSQ000082	148423	0.856904	0.892381	0.841264	0.88903	0.876695
hSQ000085	79191	0.724959	0.621647	0.64869	0.847906	0.77856
hSQ000086	115201	0.935451	0.94916	0.902454	0.919508	0.853855
hSQ000087	10144	0.841964	0.621663	0.745963	0.890458	0.868977
hSQ000092	6184::285226				0.219308
hSQ000093	1317	0.934848	0.942655	0.93248	0.940415	0.88356
hSQ000095	55871::150472	0.941853	0.80315	0.888177	0.886202	0.918563
hSQ000097	119032	0.899421	0.800207	0.794051	0.883759	0.872571
hSQ000098	55840	0.814139	0.564009	0.598772	0.869665	0.802406
hSQ000100	7733	0.83034	0.510913	0.667906	0.895621	0.843108
hSQ000102	85363	0.811831	0.625742	0.665597	0.910251	0.843984
hSQ000103	26973	0.896615	0.923943	0.885259	0.902601	0.894711
hSQ000113	392239::389644	0.800572	0.786105	0.906251	0.898825	0.661336
hSQ000114	56927	0.721574	0.655339	0.701951	0.832037	0.829905
hSQ000118	64801	0.955466	0.928225	0.933326	0.93997	0.933303
hSQ000119	23567	0.887901	0.90129	0.78932	0.849582	0.78766
hSQ000121	7175	0.940004	0.853474	0.914991	0.901252	0.913984
hSQ000123	7019	0.961625	0.970725	0.969771	0.960632	0.944928
hSQ000124	6674	0.830201	0.793802	0.746145	0.816076	0.866904
hSQ000125	220042	0.899779		0.466391		0.687412
hSQ000128	2288	0.947788	0.932308	0.953915	0.949975	0.940203
hSQ000129	26005					0.872563
hSQ000130	7307	0.980678	0.983083	0.982974	0.947191	0.963079
hSQ000131	1198	0.867386	0.868851	0.796775	0.863657	0.827838
hSQ000132	147339	0.876587			0.92304	0.864
hSQ000134	90410	0.623329	0.81522	0.644774	0.782208	0.839305
hSQ000135	10168	0.644962		0.25864	0.759615	0.777105
hSQ000138	567	0.960268	0.957833	0.983565	0.957691	0.962138
hSQ000139	389842	0.993665	0.990627	0.996166	0.984138	0.983279
hSQ000140	1839	0.840023	0.841078	0.72313	0.85756	0.795904
hSQ000142	90271	0.850696	0.865495	0.807495	0.856822	0.81365
hSQ000143	22839	0.737023	0.309386	0.239793	0.810824	0.698431
hSQ000148	64343	0.882892	0.875401	0.812814	0.870279	0.877976
hSQ000150	83660					0.898229
hSQ000154	26979	0.356149	0.297734	0.319214	0.482963	0.388961
hSQ000155	1030	0.862597	0.845647	0.890542	0.88391	0.899063
hSQ000156	2145	0.926092	0.848606	0.947817	0.851038	0.917797
hSQ000159	1195	0.861759	0.859118	0.751817	0.800943	0.809329
hSQ000160	284565	0.939847	0.88776	0.856101	0.813343	0.881406
hSQ000163	204	0.944052	0.954332	0.950239	0.874611	0.877508
hSQ000166	23421	0.974259	0.885382	0.938334	0.924471	0.928105
hSQ000170	2647	0.859119	0.838144	0.922722	0.869234	0.903963
hSQ000171	387640::219688	0.894597		0.869082	0.893117	0.877848
hSQ000173	221322	0.888997	0.787317	0.689137	0.819138	0.786897
hSQ000177	10961		0.93526	0.902266	0.911008	0.827344
hSQ000181	3308	0.964581	0.95656	0.980724	0.941843	0.958815
hSQ000182	4904	0.64944	0.631945	0.62882	0.4488	0.440642
hSQ000185	10198	0.853637	0.641818	0.782893	0.879392	0.861846
hSQ000190	2217	0.884114	0.841849	0.865702	0.911247	0.878823
hSQ000192	3537	0.661168			0.668159	0.682096
hSQ000193	60672	0.700939		0.440257	0.643971	0.665918
hSQ000194	6218	0.937741	0.90989	0.942235	0.934436	0.786214
hSQ000198	143158	0.780664	0.688902	0.530975	0.710923	0.758362
hSQ000202	84109	0.829656	0.660901	0.713061	0.872342	0.822431
hSQ000203	55831	0.930596	0.954958	0.928301	0.957928	0.944124
hSQ000206	54545	0.738123				0.870315
hSQ000209	10062	0.779085		0.224828	0.817088	0.529069
hSQ000210	400607	0.477994		0.370111	0.844409	0.749523
hSQ000211	10443	0.943523	0.888628	0.907734	0.928237	0.908818
hSQ000216	348801	0.648573		0.447064	0.891616	0.760757
hSQ000218	23613	0.853165			0.883757	0.864295
hSQ000221	10943	0.832645	0.83503	0.73889	0.830145	0.858144
hSQ000223	54468	0.892941		0.712409	0.848876	0.880793
hSQ000225	440368	0.859165	0.830165	0.784297	0.930589	0.843293
hSQ000227	64081	0.748049	0.653331	0.648851	0.803775	0.828077
hSQ000228	55153	0.782931	0.886401	0.785223	0.852938	0.856319
hSQ000234	57599	0.91252	0.891285	0.93343	0.913593	0.923274
hSQ000236	2992	0.88231	0.937688	0.902299	0.927459	0.910204
hSQ000240	9529	0.591062	0.630337	0.45749	0.831514	0.661791
hSQ000242	83992	0.809685	0.382334	0.633235	0.830911	0.838258
hSQ000244	57718	0.836389		0.583377	0.816427	0.823068
hSQ000245	9702	0.62232	0.767032	0.452575	0.764209	0.641025
hSQ000250	5925	0.92486		0.754443		0.869774
hSQ000252	1355	0.891198	0.912056	0.818881	0.89239	0.863208
hSQ000253	114799	0.945268	0.816961	0.932275	0.894976	0.914646
hSQ000257	54996	0.771623	0.675516	0.630953	0.799696	0.773696
hSQ000260	5373	0.851752	0.711733	0.798314	0.91678	0.865891
hSQ000261	55199	0.819811		0.507564	0.878568	0.877404
hSQ000262	22919	0.932262	0.95251	0.923487	0.902994	0.920265
hSQ000263	6938	0.848036	0.812084	0.814098	0.859064	0.870612
hSQ000264	9043		0.934565	0.920655	0.979392	0.810044
hSQ000266	54498	0.924226
hSQ000267	9648	0.951586	0.899332	0.92202	0.928472	0.929024
hSQ000268	22837	0.791169	0.439027	0.770122	0.904273	0.864428
hSQ000269	84061	0.935929	0.911861	0.921375	0.93645	0.82178
hSQ000270	9338	0.776225	0.679542	0.682979	0.88683	0.824382
hSQ000272	25852	0.847967	0.923898	0.71551	0.892831	0.840865
hSQ000274	1486	0.67619	0.750785	0.691247	0.856826	0.831654
hSQ000275	4566	0.571616	0.606415	0.605559	0.57202	0.7421
hSQ000275	4566	0.566713	0.595835	0.657753	0.501182	0.686847
hSQ000276	10647	0.929438			0.762142	0.889612
hSQ000277	5931	0.952932	0.953202	0.964583	0.939848	0.949564
hSQ000280	10463	0.870442	0.919011	0.946969	0.920958	0.929393
hSQ000282	637	0.896969	0.88962	0.903031	0.907852	0.869178
hSQ000287	989	0.915948	0.936709	0.910711	0.909677	0.889876
hSQ000288	23137	0.90943	0.827952	0.834341	0.917366	0.881486
hSQ000290	7298	0.96719	0.97585	0.967235	0.955957	0.92934
hSQ000292	340485	0.917206		0.933048		0.921316
hSQ000294	5108	0.972014	0.885109			0.928811
hSQ000298	65124	0.716168	0.587599	0.702942	0.839305	0.798216
hSQ000299	51123	0.902268	0.902312	0.91169	0.916596	0.907176
hSQ000303	51265	0.761579				0.779547
hSQ000304	64110	0.895493	0.911745	0.867323	0.881063	0.873928
hSQ000306	79077	0.983622	0.971791	0.983508	0.973736	0.967476
hSQ000308	3712	0.946538	0.921261	0.956191	0.921447	0.918827
hSQ000309	152098	0.701189			0.879123	0.637771
hSQ000311	80264	0.703362	0.735974	0.519084	0.896856	0.807567
hSQ000314	5077	0.529529		0.391533	0.863809	0.73854
hSQ000320	284695	0.937851	0.879475	0.956375	0.908688	0.919248
hSQ000323	8325	0.880213	0.770053	0.848658	0.891516	0.875053
hSQ000327	440546	0.250396		0.173382	0.737557	0.678699
hSQ000328	10542	0.600573		0.513156	0.73536	0.760377
hSQ000333	84709	0.945967	0.952518	0.960212	0.921051	0.938007
hSQ000335	224	0.907675	0.868303	0.871515	0.916044	0.878342
hSQ000338	54906	0.10365		0.0106173	0.374863	0.140816
hSQ000339	8570	0.882986	0.827444	0.873885	0.898689	0.881903
hSQ000340	83641	0.571683	0.856563	0.838462	0.905986	0.890715
hSQ000341	51652	0.59951	0.833054	0.692363	0.810272	0.804692
hSQ000342	55869	0.950207	0.9566	0.944065	0.893034	0.910722
hSQ000343	4957	0.866667	0.889526	0.857654	0.853209	0.888304
hSQ000345	340544	0.335062	0.124415	0.401152	0.432917	0.618659
hSQ000346	10466	0.904247	0.850847	0.866358	0.881098	0.899656
hSQ000351	1737	0.930821	0.85473	0.884477	0.941569	0.909256
hSQ000354	90550	0.854966	0.675353	0.812634	0.888604	0.872631
hSQ000356	392281	0.724177		0.672532	0.8608	0.784234
hSQ000359	5230	0.984839	0.957292	0.990681	0.981725	0.978393
hSQ000362	55132	0.583305			0.663253	0.60838
hSQ000363	3313	0.950149	0.953698	0.940062	0.947637	0.903425
hSQ000367	285961	0.600719	0.407753	0.266092	0.551508	0.613787
hSQ000369	54940	0.947537	0.914922	0.948753	0.937729	0.933316
hSQ000370	22898	0.86802	0.738425	0.74101	0.877562	0.846222
hSQ000372	84232	0.89016	0.9324	0.933786	0.916347	0.903766
hSQ000374	115416	0.970097	0.970763	0.989289	0.95293	0.968263
hSQ000376	147912	0.879913		0.847198	0.836839	0.866649
hSQ000378	23405	0.972616	0.965823	0.991099	0.963755	0.965459
hSQ000379	27248	0.905806	0.854421	0.795733	0.851431	0.85895
hSQ000381	repname(hSQ000381)	0.897641	0.74181	0.756057	0.840706	0.799895
hSQ000383	5925	0.585892		0.344331	0.806266	0.679558
hSQ000386	58487	0.619528	0.532402	0.634039	0.619504	0.783926
hSQ000388	10160	0.619149	0.700681	0.541531	0.75425	0.710478
hSQ000389	80018	0.883906		0.644596	0.857245	0.807965
hSQ000393	567	0.963167	0.953649	0.983813	0.953698	0.958826
hSQ000395	442648	0.675801			0.912013	0.865459
hSQ000400	23567	0.854309	0.866988	0.741161	0.883704	0.782401
hSQ000403	26960	0.673518	0.498886	0.223987	0.779777	0.763694
hSQ000404	11168	0.966813	0.960668	0.97436	0.954393	0.932346
hSQ000405	3921	0.231775	0.150687	0.111163	0.260244	0.178725
hSQ000407	4566::4512	0.995272	0.990386	0.993702	0.984043	0.89592
hSQ000413	29116	0.428122	0.476665	0.254346		0.478393
hSQ000414	159	0.895485	0.904574	0.891503	0.886597	0.933976
hSQ000415	26775	0.345963		0.0116507	0.252476	0.343713
hSQ000416	7529	0.95692	0.963607	0.954422	0.954575	0.947595
hSQ000418	2200	0.779364	0.455862	0.377364	0.757064	0.767527
hSQ000419	9465	0.562147	0.153114	0.413484	0.777606	0.703443
hSQ000420	132720	0.674494	0.713839	0.538969	0.815608	0.782738
hSQ000423	199731	0.814185	0.896928	0.908548	0.952853	0.872331
hSQ000424	8848	0.90281	0.854172	0.876008	0.898788	0.899856
hSQ000431	9454	0.772813		0.600123	0.911468	0.760161
hSQ000435	54978	0.812493	0.915105	0.870627	0.918893	0.882387
hSQ000438	1434	0.895989	0.896417	0.758808	0.894196	0.873993
hSQ000442	5001	0.926968	0.919713	0.915711	0.926179	0.919877
hSQ000453	11248	0.859487		0.630714		0.792193
hSQ000458	2876	0.978494	0.954821	0.983564	0.955707	0.97451
hSQ000465	124801	0.804352	0.904692	0.883619	0.925841	0.84287
hSQ000467	55798	0.933271	0.950778	0.948058	0.929219	0.926382
hSQ000470	90736	0.768937	0.820604	0.819432	0.860407	0.872012
hSQ000471	7727	0.90901		0.829521	0.915759	0.885185
hSQ000472	9730	0.928703		0.898936	0.883465	0.903528
hSQ000473	10487	0.849161	0.746133	0.879804	0.943484	0.913188
hSQ000478	8125	0.876898	0.965478	0.982417	0.966696	0.939572
hSQ000484	54780	0.960388	0.892021	0.969836	0.939242	0.952752
hSQ000485	repname(hSQ000485)	0.934725	0.847295	0.896193	0.871387	0.915914
hSQ000486	57732	0.847261			0.90474	0.896217
hSQ000488	79810	0.891243		0.796948	0.909421	0.817617
hSQ000494	54949	0.858233	0.761987	0.844066	0.923498	0.895701
hSQ000496	3093	0.905189	0.910112	0.929946	0.934017	0.904385
hSQ000499	4850	0.46772	0.398639	0.33886	0.826002	0.702215
hSQ000508	388638	0.88978	0.849121	0.891566	0.899801	0.883764
hSQ000510	54758	0.896876	0.839538	0.871499	0.88674	0.858522
hSQ000511	351					0.931531
hSQ000512	390217	0.843092	0.617123	0.535831	0.689461	0.765365
hSQ000514	401848	0.961073	0.9588	0.96439	0.955903	0.935274
hSQ000517	84645	0.724097			0.824525	0.768593
hSQ000524	5359	0.884397	0.740692	0.736858	0.900984	0.868243
hSQ000525	9786	0.931634	0.932812	0.930493	0.920942	0.914118
hSQ000526	149175	0.902608	0.838836	0.934965	0.928744	0.897833
hSQ000527	79230	0.911641			0.530797	0.652853
hSQ000532	51754	0.646432	0.723589	0.564933	0.892041	0.790398
hSQ000533	9984	0.928986	0.889931	0.908759	0.876232	0.918556
hSQ000537	7073	0.927101	0.854087	0.920108	0.79536	0.886757
hSQ000538	1824	0.888467	0.874875	0.889762	0.89925	0.912103
hSQ000539	9252	0.882035	0.781723	0.725292	0.925714	0.92212
hSQ000540	80704					0.848742
hSQ000541	957	0.412455			0.810567	0.756608
hSQ000543	284345	0.914236		0.863781	0.865369	0.846359
hSQ000548	401509::401511	0.497205		0.397554	0.839711	0.754186
hSQ000550	9584	0.684378			0.75067	0.607182
hSQ000551	2800	0.880101	0.78779	0.817874	0.805749	0.883721
hSQ000552	1407	0.973362	0.94155	0.971005	0.945077	0.956106
hSQ000553	338758	0.323662		0.0871344	0.630366	0.514438
hSQ000554	4850	0.465769		0.0767558	0.550751	0.502265
hSQ000557	55719	0.987138		0.986737	0.955295	0.947228
hSQ000558	7553	0.548075	0.516209	0.469839	0.711933	0.70589
hSQ000559	1825	0.876745	0.751897	0.829956	0.911285	0.889294
hSQ000566	4566::4565	0.227198	0.294443	0.192343	0.594329	0.211863
hSQ000567	7789	0.550114			0.696596	0.736276
hSQ000568	91624	0.952712	0.820307	0.982188	0.920501	0.9485
hSQ000569	219749	0.374576	0.289701	0.237279	0.727994	0.642873
hSQ000570	54882	0.975704			0.911386	0.92843
hSQ000574	153222	0.7813				0.783488
hSQ000578	2706	0.845498		0.723061		0.820723
hSQ000579	4799	0.91237	0.895443	0.811349	0.843846	0.852268
hSQ000580	10447	0.913782	0.876689	0.885008	0.940001	0.934313
hSQ000582	9972	0.941148	0.897047	0.938015	0.895042	0.946612
hSQ000586	8504::153914	0.827616	0.905335	0.863786	0.924157	0.906018
hSQ000588	56475	0.823969	0.787888	0.65964	0.803712	0.784748
hSQ000589	30827				0.943423	0.865113
hSQ000590	8310	0.930565			0.931837	0.915111
hSQ000592	121260	0.846555	0.773428	0.739812	0.787862	0.741139
hSQ000594	55632	0.864725		0.829744	0.902456	0.889052
hSQ000596	11124	0.943254	0.966157	0.942912	0.948365	0.917699
hSQ000597	116842	0.704783			0.741363	0.678759
hSQ000598	5527	0.70252	0.690152	0.563562	0.824997	0.756921
hSQ000603	3111	0.890759	0.844952	0.851391	0.889318	0.878641
hSQ000606	649					0.547841
hSQ000607	6926				0.886095	0.910281
hSQ000608	7965	0.963515	0.967708	0.963199	0.915579	0.94785
hSQ000610	259307	0.70144			0.769352
hSQ000613	57721	0.762963		0.563858	0.842307	0.785235
hSQ000614	7644	0.734084	0.691358	0.47613	0.882864	0.74177
hSQ000616	255812	0.728785	0.71594	0.529461	0.761855	0.759451
hSQ000617	10147	0.834519	0.683769	0.721769	0.532122	0.788944
hSQ000619	2353	0.429167		0.117811	0.676218	0.628277
hSQ000620	124801	0.722367	0.795149	0.802894	0.852538	0.811062
hSQ000621	79991	0.804219	0.856282	0.737362	0.815253	0.836198
hSQ000622	4077	0.934194	0.900681	0.942299	0.917285	0.933236
hSQ000624	84817	0.970662	0.949408	0.990943	0.957349	0.971976
hSQ000625	57396	0.844165	0.85714	0.739591	0.801127	0.770575
hSQ000627	6181	0.907622	0.885098	0.949381	0.769635	0.630913
hSQ000631	389101	0.852858	0.80414	0.915449	0.845591	0.617192
hSQ000632	51635	0.97596	0.975067	0.980119	0.954715	0.962206
hSQ000634	1660	0.925347	0.911293	0.860451	0.909905	0.920288
hSQ000637	1063	0.966712	0.955348	0.964296	0.92308	0.924105
hSQ000639	6161	0.192569	0.140949	0.167689	0.35563	0.253749
hSQ000640	132241	0.195172	0.137657	0.144775	0.355469	0.245397
hSQ000641	133926	0.649488	0.877319	0.906966	0.937316	0.890716
hSQ000642	7404	0.909086	0.770855	0.896767	0.894264	0.916165
hSQ000643	7321	0.803998		0.623994	0.966379	0.887147
hSQ000644	388533::148131	0.716828			0.763918	0.84564
hSQ000645	9922	0.920533	0.900832	0.954831	0.868526	0.921453
hSQ000647	84541	0.707509	0.721351	0.654877	0.845676	0.849247
hSQ000648	8727	0.927705	0.95877	0.956372	0.947252	0.936161
hSQ000649	6185	0.955859	0.945854	0.893136	0.927475	0.883551
hSQ000651	5663	0.90022	0.928391	0.849942	0.853895	0.837189
hSQ000656	115098	0.942557	0.935372	0.941179	0.938568	0.909568
hSQ000661	83464	0.918153			0.944695	0.930003
hSQ000663	157567	0.940297	0.956528	0.901174	0.943824	0.906118
hSQ000666	162979	0.756417	0.635788	0.509375	0.805594	0.742754
hSQ000669	56005	0.986263	0.981601	0.992006	0.97524	0.980164
hSQ000670	repname(hSQ000670)	0.769665	0.789367	0.639324	0.774232	0.771975
hSQ000671	57150	0.702939	0.73069	0.38954	0.744637	0.680634
hSQ000672	339287	0.818978	0.795686	0.731576	0.772103	0.818786
hSQ000675	441542	0.882636	0.86563	0.926112	0.911215	0.898921
hSQ000676	5152	0.731014	0.762587	0.655179	0.784614	0.781949
hSQ000680	51312	0.757311		0.822284	0.900546	0.809943
hSQ000682	6201	0.978512	0.977751	0.98274	0.830973	0.910464
hSQ000683	3953	0.649274			0.891152	0.836174
hSQ000687	202459	0.670175	0.485304	0.486862	0.91066	0.73149
hSQ000696	6608	0.913681	0.842835	0.919349	0.868689	0.929579
hSQ000697	91966	0.892164	0.890538	0.859129	0.85816	0.873824
hSQ000698	9124	0.905731	0.914696	0.87321	0.896594	0.898131
hSQ000702	5937	0.910423	0.937459	0.94505	0.888388	0.83747
hSQ000703	9459	0.943833	0.919447	0.953403	0.925958	0.933561
hSQ000704	55156	0.937923	0.960581	0.895426	0.905428	0.865459
hSQ000705	529	0.974405	0.978232	0.965157	0.958116	0.940463
hSQ000706	286077	0.92786			0.886	0.859891
hSQ000709	5954		0.88039	0.918476	0.955514	0.899635
hSQ000711	2946	0.933322		0.91661		0.876212
hSQ000712	1778	0.789593	0.787359	0.620078	0.807985	0.841716
hSQ000713	388365	0.263717		0.0945471	0.492826	0.441785
hSQ000715	23095	0.955689			0.935058	0.930124
hSQ000722	126119	0.855549		0.86124	0.887836	0.908444
hSQ000728	83637	0.799599	0.733123	0.77332	0.822488	0.827222
hSQ000729	8022				0.854102
hSQ000730	79009	0.817259	0.916367	0.852814	0.903044	0.821527
hSQ000732	55150	0.651519	0.407694	0.42135	0.639864	0.587065
hSQ000733	29104	0.880149	0.928225	0.887103	0.90933	0.900559
hSQ000734	7982	0.614665	0.740963	0.570739	0.781519	0.790406
hSQ000736	55333	0.953438	0.830149	0.962277	0.927837	0.88739
hSQ000737	57446	0.952207	0.941696	0.946924	0.925631	0.91178
hSQ000739	389223	0.935581	0.94319	0.966116	0.912992	0.670391
hSQ000740	11118	0.896259	0.879649	0.898973	0.902935	0.895736
hSQ000750	3340	0.959418	0.930428	0.960014	0.927259	0.943872
hSQ000754	1998	0.720235		0.39309	0.715115	0.599086
hSQ000758	192669	0.840122	0.758214	0.81657	0.859797	0.852536
hSQ000761	8894	0.938876	0.931637	0.93551	0.909838	0.909301
hSQ000764	55761	0.819373	0.825607	0.811507	0.897965	0.844344
hSQ000765	338611	0.758225	0.642538	0.699993	0.886784	0.792759
hSQ000766	4704	0.966017	0.974484	0.975622	0.938663	0.954728
hSQ000767	64216	0.934483	0.95009	0.924541	0.934864	0.913521
hSQ000768	7188	0.884967	0.845053	0.818921	0.833503	0.876533
hSQ000769	9519	0.655905	0.841025	0.666902	0.869968	0.849418
hSQ000772	84967	0.790883	0.855478	0.907747	0.687129	0.893462
hSQ000773	10739	0.750284			0.859666	0.827401
hSQ000774	54885	0.90095		0.660773	0.878378	0.860708
hSQ000776	3308	0.959404	0.973776	0.977789	0.95976	0.948072
hSQ000779	23266					0.923076
hSQ000780	8760	0.847313	0.893175	0.883561	0.922657	0.919739
hSQ000782	26060	0.689861	0.817539	0.641597	0.79445	0.807745
hSQ000786	317	0.929011	0.923874	0.905838	0.917909	0.930383
hSQ000788	26012	0.489493		0.781535	0.905326	0.851761
hSQ000790	1371	0.95441	0.92662	0.950638	0.93038	0.925322
hSQ000791	201255	0.885754		0.665793	0.86057	0.86483
hSQ000794	3382	0.688155	0.744887	0.640425	0.879439	0.801962
hSQ000796	170261	0.984251	0.97807	0.989771	0.969449	0.977838
hSQ000797	79858	0.918687		0.855998	0.910998	0.90179
hSQ000799	57088					0.263447
hSQ000801	10969	0.987073	0.978085	0.987286	0.943596	0.973832
hSQ000806	9377	0.982162	0.980351	0.988158	0.940005	0.977113
hSQ000807	9353	0.956787	0.912998	0.972554	0.942841	0.935914
hSQ000808	26172::729085	0.896539			0.861429	0.912579
hSQ000809	29923::55798	0.869031	0.856451	0.911913	0.927121	0.873848
hSQ000811	84060::84849	0.312969		0.15213	0.640484	0.521372
hSQ000812	54899	0.801817		0.813093	0.913615	0.853515
hSQ000813	23518	0.411957			0.858901	0.828044
hSQ000814	9833	0.936154	0.891249	0.920008	0.909731	0.919976
hSQ000815	400741	0.969596		0.978766	0.94938	0.961557
hSQ000816	1488	0.899438	0.908662	0.739345	0.908311	0.771806
hSQ000817	5587	0.865308	0.85185	0.831472	0.85808	0.832967
hSQ000823	9678	0.917502	0.732532	0.940872	0.947825	0.935092
hSQ000824	253738	0.921816	0.876609	0.830522	0.890596	0.876024
hSQ000826	2739	0.985152	0.979416	0.987917	0.979404	0.972051
hSQ000827	2969	0.931785	0.956378	0.947387	0.893096	0.918824
hSQ000828	130916	0.525997		0.304293	0.702931	0.663502
hSQ000831	92667	0.892931	0.895378	0.866871	0.87746	0.877781
hSQ000834	196074	0.89801	0.866144	0.819785	0.894679	0.884786
hSQ000835	10146	0.939231	0.967242	0.913133	0.942633	0.866435
hSQ000836	8539	0.914637	0.873376	0.936824	0.949744	0.925434
hSQ000838	1312	0.939366	0.936442	0.927613	0.940512	0.895526
hSQ000839	6711	0.930814		0.692802	0.907	0.815438
hSQ000841	284252	0.79768		0.750694	0.862654	0.902977
hSQ000842	repname(hSQ000842)	0.999157			0.993935
hSQ000842	repname(hSQ000842)	0.998885			0.99315	0.998877
hSQ000842	repname(hSQ000842)	0.999105			0.986242	0.999009
hSQ000842	repname(hSQ000842)	0.998654		0.999914	0.991336	0.998707
hSQ000842	repname(hSQ000842)	0.998377		0.999908	0.989785	0.997958
hSQ000843	6674	0.840245	0.904872	0.83691	0.86904	0.884362
hSQ000848	1604	0.940718	0.944876	0.948267	0.954537	0.94123
hSQ000849	51375	0.927561	0.889617	0.864496	0.882406	0.908024
hSQ000850	25897	0.842607	0.596821	0.797837	0.832019	0.865301
hSQ000851	1353	0.976609	0.948854	0.967078	0.958286	0.961979
hSQ000852	55437	0.251099	0.431788	0.191096	0.614124	0.51838
hSQ000853	10809	0.558889	0.442343	0.36325	0.702672	0.657721
hSQ000858	7862	0.89321	0.863596	0.857521	0.889862	0.882969
hSQ000859	8897	0.914026			0.930252
hSQ000860	10137	0.924249	0.911487	0.914078	0.935516	0.932902
hSQ000864	27434	0.815372	0.635101	0.684274	0.65471	0.811223
hSQ000866	80205	0.93296	0.853318	0.8601	0.917439	0.90421
hSQ000871	90649	0.636938		0.259764	0.811372	0.650398
hSQ000878	220594	0.926464	0.711844	0.838974	0.904835	0.919993
hSQ000879	57108	0.866824	0.892497	0.882382	0.921319	0.889267
hSQ000886	340211	0.828079		0.693512	0.922973	0.853361
hSQ000889	501	0.891506	0.743025	0.834431	0.921131	0.892617
hSQ000891	2597	0.945851	0.957688	0.911435	0.834723	0.874077
hSQ000892	10018	0.812852	0.851406	0.794165	0.782328	0.815656
hSQ000893	643564::399768	0.782219	0.615695	0.669644	0.784742	0.735164
hSQ000894	4218	0.926693	0.943985	0.899877	0.924159	0.871077
hSQ000901	84271	0.906197	0.92228	0.898352	0.867547	0.88786
hSQ000909	7565::147694	0.696925	0.580912	0.589721	0.763222	0.698796
hSQ000910	128322	0.901323	0.926849	0.939312	0.933421	0.916147
hSQ000911	51132	0.831541				0.692204
hSQ000917	5717	0.976958	0.978951	0.972904	0.97761	0.964715
hSQ000919	126075					0.843514
hSQ000921	5048	0.897312	0.919828	0.888801	0.925143	0.895611
hSQ000923	226	0.94325	0.939227	0.913934	0.924509	0.876099
hSQ000926	4752	0.885075	0.891807	0.867623	0.886808	0.882321
hSQ000928	148398	0.875587	0.764084	0.922311	0.866031	0.904401
hSQ000929	55339	0.935254	0.904628	0.944689	0.900728	0.921232
hSQ000931	162427	0.879946	0.889428	0.844238	0.890087	0.876488
hSQ000936	124995	0.872101				0.808256
hSQ000937	79612	0.904886	0.787399	0.896815	0.888885	0.848012
hSQ000939	6711	0.922218		0.712657		0.819359
hSQ000941	27429	0.925843	0.912111	0.915666	0.920788	0.918086
hSQ000944	3636	0.936965	0.901191	0.907934	0.895744	0.895761
hSQ000945	402112	0.639161	0.744005	0.595289	0.809797	0.578672
hSQ000949	7474	0.933586	0.70094	0.935821	0.928197	0.940085
hSQ000950	7351	0.93428		0.872526	0.912022	0.854887
hSQ000951	repname(hSQ000951)	0.95765	0.801228	0.964113		0.944803
hSQ000952	441885	0.856361	0.931009	0.848485	0.9157	0.883868
hSQ000955	9604	0.90299	0.923635	0.813759	0.883132	0.808122
hSQ000956	55832	0.944177	0.867018	0.904922	0.909189	0.919652
hSQ000958	57820	0.698989	0.832968	0.550945	0.731578	0.645504
hSQ000959	23161	0.874043	0.721857	0.799044	0.863846	0.88155
hSQ000960	5570	0.776233	0.792387	0.818773	0.855364	0.889384
hSQ000962	80054	0.710521	0.597296	0.534647	0.720158	0.693885
hSQ000963	4081	0.403806	0.360894	0.191095	0.729651	0.667322
hSQ000968	79840	0.891061	0.90967	0.868255	0.932752	0.88572
hSQ000969	5430	0.918665	0.842953	0.91199	0.836803	0.921648
hSQ000972	1385	0.8921	0.845478	0.867313	0.925206	0.906078
hSQ000973	51062	0.88503	0.868587	0.845207	0.933501	0.899679
hSQ000974	115265	0.794962	0.710203	0.596073	0.761924	0.730859
hSQ000975	158563	0.920771	0.833123	0.886954	0.898097	0.916331
hSQ000976	401957	0.89865		0.817207	0.930354	0.830016
hSQ000979	55565	0.794394		0.519072	0.861647	0.831427
hSQ000980	10186	0.868003	0.869868	0.877648	0.886454	0.873904
hSQ000981	1456	0.834298	0.818294	0.643324	0.835511	0.775419
hSQ000988	51019	0.900817	0.879261	0.879263	0.897896	0.902641
hSQ000990	80054	0.646575		0.3932	0.626078	0.654125
hSQ000992	1962	0.855675	0.820423	0.833609	0.888885	0.860117
hSQ000993	26610	0.923092	0.846431	0.870446	0.902392
hSQ000996	8518	0.944213	0.87542	0.898533	0.921657	0.930231
hSQ001000	84548	0.848909	0.850759	0.710298	0.863037	0.818308
hSQ001002	56947	0.801202	0.884936	0.872754	0.858001	0.896279
hSQ001003	2264	0.839291		0.687406	0.848876	0.850952
hSQ001004	79075	0.888104	0.889893	0.843348	0.900397	0.880924
hSQ001006	3840	0.864803	0.770369	0.815143	0.889702	0.887212
hSQ001008	114569				0.757326
hSQ001011	130029	0.804811	0.414524	0.526044	0.897245	0.826687
hSQ001014	9100	0.929914	0.897882	0.916092	0.915917	0.917617
hSQ001015	8507	0.822157	0.803041	0.778116	0.88098	0.881636
hSQ001018	9616	0.359592	0.69008	0.474151	0.789904	0.756667
hSQ001019	284611	0.937463	0.857077	0.945774	0.897751	0.936875
hSQ001021	7531	0.972358	0.962724	0.991804	0.968702	0.96846
hSQ001022	310	0.946678	0.958164	0.948261	0.942084	0.927969
hSQ001022	310	0.943689	0.954819	0.947831	0.922459	0.901774
hSQ001023	440222	0.905595			0.71862	0.86983
hSQ001023	440222	0.877034			0.7286	0.884622
hSQ001026	5427	0.908448	0.911102	0.920542	0.896939	0.921967
hSQ001028	389674	0.759464	0.681059	0.717013	0.858397	0.77372
hSQ001029	2258	0.824383				0.891504
hSQ001032	553115::23578	0.960032	0.95743	0.948816	0.932962	0.927991
hSQ001033	439982	0.879353	0.963409	0.981345	0.930046	0.951533
hSQ001034	8655	0.992335	0.98137	0.996414	0.956657	0.982331
hSQ001036	1104::8420	0.0855797	0.0868164	0.0256321	0.200685	0.156451
hSQ001037	402120	0.507968	0.35461	0.534567	0.615887	0.421675
hSQ001038	64895					0.868738
hSQ001039	83640	0.952956	0.946885	0.939656	0.915494	0.943766
hSQ001040	23273	0.837002		0.763393		0.857572
hSQ001041	51501	0.761727	0.893124	0.745117	0.865367	0.816124
hSQ001042	6165	0.957062	0.942522	0.973672	0.966221	0.863866
hSQ001044	2192	0.898172	0.871295	0.844857	0.905661	0.898806
hSQ001048	57706	0.753212		0.710872	0.770272	0.809048
hSQ001051	25847	0.895704	0.930798	0.926985	0.922616	0.929181
hSQ001053	54800	0.931895	0.807803	0.927792	0.808766	0.897814
hSQ001054	3251	0.93036	0.907504	0.930825	0.912127	0.921678
hSQ001055	57089	0.759291		0.697103	0.937968	0.869648
hSQ001058	repname(hSQ001058)	0.999385	0.997278	0.999885	0.994091	0.999648
hSQ001058	repname(hSQ001058)	0.999486	0.997162	0.999937	0.995756	0.999548
hSQ001058	repname(hSQ001058)	0.999467	0.997328	0.999936	0.995565	0.999616
hSQ001058	repname(hSQ001058)	0.999348	0.9974	0.999937	0.99339	0.999607
hSQ001058	repname(hSQ001058)	0.99931	0.996386	0.999849	0.995061	0.99964
hSQ001059	22836	0.889841	0.896465	0.926251	0.929152	0.899487
hSQ001060	1643	0.909111			0.924318	0.864758
hSQ001061	25926	0.955271	0.953594	0.972093	0.916028	0.951372
hSQ001064	81831	0.799671	0.785304	0.793633	0.912566	0.911251
hSQ001065	84186	0.759695	0.694997	0.570587	0.849403	0.793597
hSQ001068	54462	0.911473	0.792711	0.921684	0.89299	0.928366
hSQ001069	23169	0.83039	0.793179	0.925092	0.898945	0.904729
hSQ001070	4957	0.888366		0.822207	0.876963	0.860636
hSQ001073	6387	0.669304				0.811028
hSQ001076	161835					0.914775
hSQ001077	154467	0.930154	0.925557	0.955819	0.878064	0.944878
hSQ001084	3398	0.95676	0.886289	0.931549	0.940738	0.932979
hSQ001090	58				0.541589	0.433336
hSQ001096	85406	0.874265	0.851024	0.849117	0.876909	0.902623
hSQ001102	8237	0.909368	0.877948	0.9138	0.872911	0.903932
hSQ001104	51302	0.841896		0.374114	0.835242	0.744814
hSQ001105	5546	0.949989	0.914212	0.951675	0.881248	0.945961
hSQ001106	11321	0.891829	0.911207	0.896379	0.89935	0.900322
hSQ001111	3313	0.899006	0.854572	0.915756	0.925441	0.911393
hSQ001112	3685	0.956463	0.74816	0.824607	0.914066	0.906319
hSQ001115	440576	0.881529	0.893347	0.895691	0.875705	0.877864
hSQ001119	256112	0.531359	0.505961	0.487592	0.615907	0.682096
hSQ001120	84976	0.773411	0.727628	0.737914	0.770333	0.763764
hSQ001121	79156	0.93346				0.75134
hSQ001122	3909	0.964954				0.945295
hSQ001124	23255	0.936778	0.841466	0.853358	0.860973	0.906258
hSQ001126	51463	0.867996	0.908305	0.855457	0.834326	0.834023
hSQ001137	399664	0.717019	0.636268	0.477244	0.646084	0.618458
hSQ001140	403	0.96382	0.954872	0.965405	0.95413	0.961716
hSQ001142	54413	0.896245			0.829527
hSQ001147	23020	0.935872			0.884791	0.897516
hSQ001148	5333	0.818778		0.477552	0.866977	0.808899
hSQ001151	10014	0.852784	0.852074	0.864865	0.853736	0.883789
hSQ001152	51451	0.847054				0.794589
hSQ001153	164	0.94267	0.945568	0.959062	0.92311	0.929936
hSQ001155	6207	0.897246	0.886998	0.943591	0.94383	0.789557
hSQ001157	5939	0.272856		0.130236	0.624147	0.492017
hSQ001158	10010	0.858314	0.884157	0.815611	0.90717	0.865257
hSQ001159	341511	0.459608	0.441002	0.337168	0.570382	0.428584
hSQ001166	10585	0.885671	0.763156	0.784636	0.868674	0.8381
hSQ001168	64118	0.704247	0.813225	0.744106	0.857976	0.835984
hSQ001170	6484	0.537351	0.840401	0.674551	0.898715	0.786027
hSQ001172	6510	0.892239	0.882137	0.900749	0.91323	0.893246
hSQ001173	440673	0.942884		0.858		0.856576
hSQ001175	8890	0.916298	0.923794	0.846651	0.914326	0.825718
hSQ001176	375056	0.942144	0.926866	0.893598	0.894386	0.891682
hSQ001179	7855::81561	0.96088	0.868922	0.964496	0.878129	0.949765
hSQ001180	10765	0.901906	0.896337	0.895025	0.918495	0.918405
hSQ001186	11270	0.842041		0.751337	0.886396	0.807278
hSQ001189	858	0.424403	0.640071	0.505454	0.879459	0.828639
hSQ001192	55746	0.919282	0.946085	0.906898	0.87827	0.91122
hSQ001193	92140	0.987441	0.966256	0.983081	0.964776	0.971886
hSQ001196	83451	0.953327			0.957169	0.918661
hSQ001198	84292	0.895454	0.850693	0.836545	0.825383	0.858763
hSQ001200	10489	0.938706	0.89675	0.923614	0.89326	0.911652
hSQ001202	4802	0.856382	0.920196	0.803249	0.917328	0.852605
hSQ001203	5834	0.917721	0.894625	0.904054	0.882718	0.859358
hSQ001206	613037::388231	0.690347	0.620359	0.488493	0.810026	0.697607
hSQ001207	10695	0.818552	0.826197	0.88091	0.882694	0.895912
hSQ001208	221895	0.651737	0.655696	0.49116	0.829288	0.772976
hSQ001209	10124	0.52349		0.409395	0.821211	0.708875
hSQ001210	351	0.935191	0.989029	0.990647	0.956467	0.942624
hSQ001212	5977	0.873051	0.878794	0.883053	0.85424	0.861846
hSQ001215	25874	0.988797	0.98089	0.990656	0.979461	0.97813
hSQ001217	3836	0.801904	0.734606	0.78195	0.805781	0.837623
hSQ001220	3688	0.930401	0.853779	0.898484	0.815485	0.794237
hSQ001222	7184	0.989544	0.982615	0.993503	0.966402	0.98106
hSQ001223	79637	0.907325	0.882585	0.895429	0.905865	0.886254
hSQ001224	64769	0.717264	0.725634	0.804378	0.911684	0.882007
hSQ001225	134957	0.874048	0.861879	0.876569	0.888885	0.900912
hSQ001227	197322	0.854383		0.715346	0.870769	0.875144
hSQ001229	22894	0.892857	0.857266	0.836956	0.900459	0.904511
hSQ001230	267004	0.926625	0.712409	0.886968	0.873467	0.874603
hSQ001231	51075	0.961408	0.959708	0.951302	0.937171	0.922373
hSQ001234	10286	0.952636	0.95739	0.956211	0.940166	0.934371
hSQ001236	483	0.974188	0.972168	0.983409	0.96362	0.962789
hSQ001240	441925	0.952136	0.957387	0.95313	0.941958	0.911981
hSQ001241	6203	0.984099	0.911161	0.921319	0.76289	0.902474
hSQ001242	2192	0.790152			0.933243	0.851669
hSQ001243	51586	0.832173		0.723915	0.834928	0.716898
hSQ001245	79086	0.951464	0.9552	0.956918	0.888127	0.937259
hSQ001246	3916	0.943394	0.938349	0.95559	0.929013	0.943657
hSQ001247	5925					0.934202
hSQ001248	81618	0.956256	0.945083	0.895614	0.939207	0.84827
hSQ001249	389792	0.693887		0.279895	0.67169	0.624836
hSQ001250	150962	0.895762		0.850884	0.920501	0.865873
hSQ001251	55013	0.705636	0.774052	0.592632	0.80711	0.825729
hSQ001252	113201	0.930654	0.90604	0.854638	0.88955	0.911216
hSQ001254	191	0.940303	0.9239	0.91367	0.927818	0.901913
hSQ001256	54888		0.95296	0.96689	0.905404	0.945609
hSQ001257	54469	0.964993	0.942714	0.947729	0.920989	0.94698
hSQ001259	27132	0.809218			0.875669	0.850871
hSQ001262	441408	0.851736	0.839548	0.888395	0.885558	0.900956
hSQ001262	441408	0.839783	0.837799	0.884065	0.885246	0.903713
hSQ001265	84928	0.827041	0.618089	0.632443	0.926792	0.829055
hSQ001268	repname(hSQ001268)	0.999193	0.996226	0.999915	0.990575	0.998084
hSQ001268	repname(hSQ001268)	0.998938	0.997166	0.99995	0.991414	0.99727
hSQ001268	repname(hSQ001268)	0.999202	0.99725	0.999923	0.995024	0.998525
hSQ001268	repname(hSQ001268)	0.999159	0.997047	0.999937	0.994958	0.997225
hSQ001268	repname(hSQ001268)	0.998501	0.996647	0.999917	0.992509	0.997038
hSQ001269	54407	0.8969	0.821726	0.848965	0.893202	0.878256
hSQ001272	144577	0.943205		0.899893	0.836938	0.922181
hSQ001274	6636	0.964487	0.972471	0.980818	0.962268	0.940402
hSQ001275	23438	0.909295	0.872892	0.925573	0.89961	0.916452
hSQ001276	29127	0.871165	0.929922	0.877745	0.925527	0.881758
hSQ001278	27020	0.89908	0.946982	0.911271	0.937969	0.90226
hSQ001280	28958	0.980871	0.971582	0.985114	0.963493	0.971014
hSQ001284	29968	0.987268	0.968155	0.98548	0.976039	0.977237
hSQ001286	387628	0.515411		0.315368	0.920018	0.793464
hSQ001289	4738	0.810807		0.658945	0.826323	0.795544
hSQ001291	57678	0.91611	0.824549	0.899738	0.919667	0.909317
hSQ001292	9122	0.874304				0.874703
hSQ001293	7321	0.889163	0.841161	0.819865	0.924076	0.905922
hSQ001298	4211	0.612974	0.473897	0.488933	0.77521	0.7838
hSQ001301	80003	0.819406	0.765158	0.610671	0.806191	0.817019
hSQ001307	84525	0.475446	0.667619	0.78901	0.88489	0.89829
hSQ001309	10994	0.959306		0.869059	0.894722	0.869371
hSQ001310	4728	0.926237	0.914994	0.94329	0.887127	0.921239
hSQ001312	3954	0.93715	0.938459	0.92404	0.90287	0.919539
hSQ001313	2039	0.76918			0.779607	0.73734
hSQ001314	5366	0.857353	0.861972	0.794395	0.940296	0.867073
hSQ001317	7181	0.743095	0.692565	0.592937	0.682329	0.767165
hSQ001318	27325	0.919983	0.855662	0.912066	0.90843	0.914094
hSQ001324	10849	0.935419	0.871273	0.924365	0.901347	0.90878
hSQ001326	6731	0.882262	0.765136	0.806107	0.904367	0.89618
hSQ001329	55892	0.838811	0.748601	0.571811	0.73688	0.801973
hSQ001331	120	0.773684	0.761256	0.758511	0.915823	0.861946
hSQ001333	9871	0.956507	0.881391	0.919695	0.932568	0.929733
hSQ001339	154064	0.8881				0.875418
hSQ001343	1760	0.809061	0.531336	0.589916	0.800647	0.765087
hSQ001348	9533	0.819067	0.870464	0.84664	0.863902	0.84674
hSQ001349	2065				0.918758
hSQ001354	163033	0.655813		0.486227	0.730622	0.733804
hSQ001355	90204	0.626399	0.707991	0.447661	0.799726	0.708943
hSQ001356	7386	0.946073	0.946767	0.916496	0.888747	0.900343
hSQ001357	113691	0.8904	0.824305	0.800918	0.849045	0.860317
hSQ001358	10362	0.803655	0.680689	0.757702	0.773661	0.812533
hSQ001361	1459	0.962315	0.956406	0.924997	0.912516	0.909296
hSQ001367	343153	0.572077	0.490647	0.745129	0.761028	0.419701
hSQ001373	81	0.943734	0.895362	0.932127	0.922207	0.898044
hSQ001376	79102	0.84592	0.879043	0.851642	0.915041	0.890559
hSQ001378	4861	0.581593	0.649313	0.700087	0.871325	0.851974
hSQ001383	8496	0.852498	0.670382	0.760231	0.90161	0.863366
hSQ001385	25898	0.791149	0.824037	0.741838	0.78516	0.875924
hSQ001386	11332	0.970172	0.953258	0.95949	0.959282	0.949301
hSQ001389	1459	0.941334	0.926916	0.923093	0.886736	0.927342
hSQ001393	84667	0.206612			0.860007
hSQ001394	8396				0.729157	0.654209
hSQ001396	3728				0.7016
hSQ001397	26152	0.776599		0.632996	0.781967	0.817457
hSQ001398	51735	0.973289		0.968143		0.933593
hSQ001399	9054	0.956745	0.948802	0.95329	0.924482	0.921665
hSQ001408	27122	0.500193			0.638039	0.768841
hSQ001410	79169	0.860039	0.697144	0.799999	0.809645	0.859249
hSQ001411	80305	0.872703		0.634719	0.867049	0.777523
hSQ001412	57418	0.967188	0.931953	0.947869	0.92975	0.933972
hSQ001413	85028	0.397318			0.588961	0.387137
hSQ001414	6429	0.943257	0.921723	0.945435	0.932412	0.928708
hSQ001415	3021	0.92718	0.936852	0.907744	0.926068	0.920034
hSQ001416	57110	0.454625	0.773817	0.756877	0.842495	0.846955
hSQ001418	440081::642846	0.826773		0.373587	0.795779	0.725563
hSQ001419	56853				0.971471	0.972978
hSQ001420	79629	0.880955	0.892937	0.891036	0.91493	0.891908
hSQ001423	55335	0.831513		0.28799	0.87982	0.804669
hSQ001424	22905	0.829528	0.705972	0.861863	0.901175	0.868303
hSQ001427	375318	0.722884
hSQ001428	91833	0.844824	0.871047	0.793845	0.822065	0.883176
hSQ001429	114984	0.938853	0.873782	0.887057	0.912279	0.907265
hSQ001433	163	0.589715		0.336854	0.731683	0.649959
hSQ001435	26094	0.871158	0.866041	0.822457	0.812072	0.862723
hSQ001437	283970	0.795202	0.663495	0.541808	0.72458	0.727346
hSQ001440	85236	0.938931	0.94584	0.941838	0.933659	0.912047
hSQ001445	10554				0.772714
hSQ001446	55658	0.824092	0.842929	0.784194	0.869673	0.845082
hSQ001448	467	0.848288	0.921252	0.787454	0.891088	0.782068
hSQ001451	8834	0.825003		0.747857	0.843586	0.8372
hSQ001454	64149	0.926675	0.949831	0.917116	0.925041	0.910461
hSQ001461	64779	0.865251	0.881424	0.764988	0.812791	0.838317
hSQ001462	3308	0.972727	0.978859	0.986201	0.965316	0.965241
hSQ001466	8574	0.927763	0.926298	0.907965	0.923188	0.893815
hSQ001467	374882	0.947667	0.927992	0.957346	0.914899	0.916293
hSQ001468	54386	0.9389	0.913037	0.94577	0.925414	0.919029
hSQ001469	440392	0.184017	0.170675	0.0455519	0.424679	0.279643
hSQ001470	1936	0.93477				0.673485
hSQ001471	388796::26777			0.0584025		0.160068
hSQ001472	1329	0.94819	0.948441	0.977178	0.93919	0.944506
hSQ001473	55872	0.927541	0.861718	0.898752	0.950112	0.920346
hSQ001482	64754	0.944177	0.959622	0.957934	0.934213	0.925025
hSQ001485	11200	0.925884	0.918332	0.848549	0.888966	0.882485
hSQ001485	11200	0.929935	0.919414	0.862005	0.888144	0.872155
hSQ001487	51552	0.826654		0.760418	0.921141	0.897462
hSQ001488	284349	0.781819	0.787964	0.56709	0.808081	0.784661
hSQ001491	6167	0.899971	0.827832	0.929015	0.853985	0.644489
hSQ001493	5881	0.775906	0.963773	0.924084	0.933338	0.903793
hSQ001494	196483	0.890681	0.898673	0.888743	0.910658	0.915945
hSQ001499	282997	0.305266			0.533532	0.60187
hSQ001506	348926::402162	0.786927		0.331439	0.69685	0.718075
hSQ001508	3163	0.955993	0.928044	0.944214	0.947595	0.929395
hSQ001509	339456	0.575601		0.632443	0.864319	0.852947
hSQ001510	27141::56413				0.839451
hSQ001511	57570	0.562246		0.0928915	0.836125	0.672321
hSQ001514	6605	0.947912	0.895387	0.914718	0.938143	0.929995
hSQ001515	64216	0.943847	0.959821	0.927561	0.933341	0.903844
hSQ001517	79810	0.788857	0.516965	0.820471	0.798688	0.808256
hSQ001519	55706	0.814407	0.842083	0.868842	0.896815	0.893739
hSQ001520	161742	0.928322	0.770888	0.834182	0.914167	0.89422
hSQ001521	9987	0.971813	0.972024	0.977355	0.961582	0.958059
hSQ001526	7222	0.937939			0.913245	0.881008
hSQ001527	1660	0.846577	0.908999	0.660177	0.864361	0.772229
hSQ001528	402340	0.80464	0.567761	0.880494	0.863079	0.845242
hSQ001529	6575	0.854869	0.878105	0.85307	0.895606	0.906777
hSQ001531	repname(hSQ001531)					0.764084
hSQ001532	653431				0.680487
hSQ001532	653431				0.697686
hSQ001533	91942	0.880528	0.854108	0.937935	0.928519	0.912092
hSQ001534	93653	0.0933803		0.00691069	0.310707	0.169488
hSQ001535	10397	0.963506	0.959363	0.967159	0.957471	0.956818
hSQ001537	157506	0.97009	0.92456	0.945151	0.858136	0.877593
hSQ001539	339047	0.786126	0.577711	0.596087	0.698889	0.756193
hSQ001540	158511	0.809197		0.73002	0.851166	0.845686
hSQ001541	repname(hSQ001541)	0.999801		0.999997	0.99665	0.999875
hSQ001542	repname(hSQ001542)	0.999759	0.998915	0.999993	0.995194	0.999535
hSQ001544	repname(hSQ001544)	0.999693	0.998772	0.999996	0.997291	0.999685
hSQ001545	repname(hSQ001545)	0.999729	0.998686	0.999993	0.995504	0.999637
hSQ001546	repname(hSQ001546)	0.999705	0.998621	0.999989	0.995825	0.999639
hSQ001547	repname(hSQ001547)	0.999746	0.999186	0.999988	0.996094	0.999815
hSQ001548	repname(hSQ001548)	0.999674	0.999007	0.999993	0.997153	0.999765
hSQ001548	repname(hSQ001548)	0.999794	0.998955	0.999992	0.997517	0.999784
hSQ001548	repname(hSQ001548)	0.999793	0.999021	0.999995	0.997021	0.999733
hSQ001549	repname(hSQ001549)	0.999836	0.999292	0.999998	0.996284	0.999901
hSQ001550	repname(hSQ001550)	0.999737	0.998969	0.999991	0.995901	0.999713
hSQ001551	repname(hSQ001551)	0.999671		0.99999	0.996539
hSQ001553	3156	0.911294	0.949185	0.810753	0.913014	0.795613
hSQ001558	55917	0.655356	0.559814	0.562647	0.779637	0.744394
hSQ001559	11140	0.950772	0.92229	0.959112	0.901955	0.919902
hSQ001563	repname(hSQ001563)	0.998713			0.990186	0.996952
hSQ001565	284942	0.811631	0.560712	0.761904	0.918957	0.838926
hSQ001569	51559	0.940554	0.899912	0.930352	0.910882	0.914755
hSQ001571	92912	0.75373	0.678772	0.543889	0.824611	0.692954
hSQ001574	400960	0.447345	0.433217	0.261751	0.533896	0.545186
hSQ001575	83608	0.914711	0.88291	0.91874	0.88573
hSQ001576	3625	0.917206		0.862917	0.939398	0.842335
hSQ001578	83903	0.748293	0.647741	0.713939	0.900758	0.811083
hSQ001579	repname(hSQ001579)	0.973669	0.928858	0.979629	0.941527	0.952589
hSQ001580	83937	0.789461		0.638169	0.835079	0.852871
hSQ001582	11319	0.86681	0.926281	0.863248	0.892349	0.891376
hSQ001585	57697				0.923467	0.905258
hSQ001586	10580	0.943657		0.948761	0.918167	0.948146
hSQ001587	79022	0.780628	0.93097	0.91266	0.858233	0.923942
hSQ001588	10465	0.810035		0.570198	0.844806	0.772792
hSQ001589	84920	0.749782	0.629568	0.589886	0.844651	0.807973
hSQ001591	401904	0.586872	0.443829	0.731533	0.60662	0.483545
hSQ001592	8496	0.866822	0.759234	0.791412	0.894339	0.886241
hSQ001593	5577	0.855852	0.902776	0.944888	0.9433	0.917282
hSQ001596	7391	0.589774			0.897163
hSQ001600	375775				0.759007
hSQ001603	54206	0.803657	0.732825	0.82721	0.901967	0.875262
hSQ001605	79066	0.894875	0.893732	0.754298	0.848504	0.851154
hSQ001608	9659	0.907059	0.940247	0.969455	0.911808	0.942068
hSQ001609	3014	0.980612	0.957242	0.972504	0.975036	0.95833
hSQ001611	80851	0.862017	0.851372	0.801171	0.884666	0.832821
hSQ001617	1022	0.864572	0.869359	0.744373	0.885813	0.824675
hSQ001619	51076	0.963363	0.947351	0.961963	0.959548	0.950365
hSQ001621	89801	0.745318			0.823767	0.798282
hSQ001626	6793	0.910626	0.866338	0.855228	0.896451	0.897343
hSQ001627	310	0.952192	0.97613	0.956784	0.948309	0.925469
hSQ001629	10424	0.825524	0.832155	0.706597	0.673849	0.735065
hSQ001630	51626	0.962798	0.916908	0.954736	0.941528	0.945823
hSQ001632	442158	0.860638	0.856605	0.891459	0.92287	0.869402
hSQ001634	442441	0.886697	0.865989	0.923771	0.900942	0.880395
hSQ001635	6296	0.877252		0.838597		0.935652
hSQ001636	55103	0.916206		0.877454	0.914215	0.908868
hSQ001637	285321	0.762996	0.841178	0.881404	0.923066	0.898584
hSQ001639	388579	0.946195	0.947846	0.95132	0.946682	0.935858
hSQ001642	221362::730101	0.725492	0.653814	0.791147	0.756308	0.82669
hSQ001649	126170	0.946631	0.938513	0.964599	0.945263	0.941827
hSQ001651	5901	0.995087	0.995977	0.998603	0.983313	0.987318
hSQ001653	29087	0.92684	0.956908	0.954659	0.934936	0.931338
hSQ001655	256355	0.529069	0.46044	0.749947	0.335397	0.287123
hSQ001657	5430	0.92129	0.860324	0.911542	0.868074	0.919413
hSQ001658	54832	0.857744	0.709738	0.531842	0.830319	0.812739
hSQ001659	5111	0.995952	0.994778	0.99711	0.987298	0.991434
hSQ001662	388533	0.81854			0.859096	0.833153
hSQ001664	7533	0.974212	0.977875	0.982681	0.957427	0.972864
hSQ001665	9820	0.856297			0.803011	0.812434
hSQ001668	3078	0.849632		0.619941	0.827925	0.808443
hSQ001669	79962	0.847997		0.921819		0.848194
hSQ001670	24140	0.898884	0.886264	0.886449	0.871618	0.903874
hSQ001671	387764	0.795476			0.742484	0.749776
hSQ001672	896	0.834296	0.882701	0.892108	0.910431	0.883879
hSQ001675	8649	0.870691	0.859899	0.878947	0.895855	0.902036
hSQ001676	440548	0.855295	0.718834	0.614509	0.700832	0.719356
hSQ001681	4566::4568	0.672068	0.57609	0.425752	0.821988	0.57664
hSQ001683	317649	0.825918	0.695284	0.911215	0.866027	0.926225
hSQ001696	221935	0.898104		0.72552	0.859384	0.869866
hSQ001699	79017	0.86411	0.93208	0.934016	0.871169	0.916965
hSQ001704	84364					0.773507
hSQ001705	51095	0.860653		0.797856	0.930203
hSQ001706	150291	0.969216		0.951532	0.951506	0.897782
hSQ001716	6141	0.960542	0.954746	0.93891	0.761077	0.875126
hSQ001721	1978	0.961893	0.953062	0.972681	0.958516	0.947261
hSQ001722	90480	0.971828	0.966091	0.983041	0.951445	0.953459
hSQ001723	27320	0.771047
hSQ001724	54892	0.914454	0.904841	0.921146	0.855153	0.86539
hSQ001725	55696	0.882363	0.832456	0.871893	0.866663	0.86794
hSQ001726	6130	0.80831	0.911098	0.884173	0.931691	0.671355
hSQ001729	644823::442573	0.752689	0.648605	0.714001	0.779536	0.787879
hSQ001731	27335	0.947849	0.957136	0.940581	0.902476	0.927042
hSQ001734	25836	0.958613	0.952408	0.961362	0.92079	0.937558
hSQ001736	53838	0.653631	0.848283	0.844511	0.855994	0.852405
hSQ001737	401522	0.420791		0.162321	0.618831	0.532658
hSQ001738	2923	0.962214	0.965101	0.979824	0.955872	0.95549
hSQ001739	4867					0.902998
hSQ001740	84140	0.773383			0.923979	0.810793
hSQ001741	51503	0.912541	0.863893	0.906912	0.902986	0.915444
hSQ001742	283651	0.933174	0.959445	0.947251	0.941837	0.921365
hSQ001743	64577	0.646091	0.509292	0.392606	0.740531	0.744121
hSQ001747	6166	0.969842	0.955377	0.963756	0.967353	0.93179
hSQ001749	57650	0.877202		0.871846	0.949235	0.919068
hSQ001751	4891	0.843046		0.802804	0.859943	0.881475
hSQ001753	51067	0.954905	0.941491	0.958092	0.939193	0.939879
hSQ001757	387680	0.898629	0.889792	0.832723		0.899984
hSQ001760	162514	0.860575
hSQ001763	51192	0.450332	0.798911	0.894151	0.892021	0.902439
hSQ001768	8454	0.942003	0.938939	0.956247	0.925107	0.94017
hSQ001769	8601	0.539964		0.458998	0.907253	0.843514
hSQ001770	378805	0.359381	0.315943	0.142851	0.666968	0.581037
hSQ001774	8544	0.866798	0.862725	0.786262	0.894401	0.882222
hSQ001780	387882	0.235219	0.389638	0.256944	0.565716	0.489202
hSQ001783	23155	0.926192	0.929824	0.907071	0.911247	0.894234
hSQ001800	112770	0.888938	0.884199	0.737255	0.860502	0.781673
hSQ001804	79882	0.876046	0.864295	0.829734	0.793714	0.871306
hSQ001808	4170	0.876501	0.936291	0.817504	0.882004	0.824535
hSQ001810	57348	0.854224	0.906473	0.968759	0.755876
hSQ001811	6141	0.920864	0.906598	0.919296	0.864538	0.818434
hSQ001813	79665	0.958276	0.965032	0.964015	0.940861	0.940754
hSQ001817	5188	0.96474		0.954509	0.938943	0.94158
hSQ001818	170463	0.726429	0.727463	0.60348	0.837841	0.809925
hSQ001820	158381	0.930303	0.923163	0.892873	0.92633	0.898914
hSQ001821	379025	0.842715	0.743379	0.836593	0.842488	0.84088
hSQ001822	81554	0.970148	0.964396	0.961736	0.950559	0.896337
hSQ001823	10939	0.959783	0.972102	0.959876	0.936069	0.939423
hSQ001826	91392	0.597395		0.207315	0.754207	0.719572
hSQ001827	25936	0.954925	0.945166	0.938992	0.937024	0.918463
hSQ001829	51447	0.617401	0.6817	0.471597	0.598716	0.643518
hSQ001830	7503	0.739962	0.763716	0.55817	0.778898	0.755262
hSQ001831	2483	0.858062	0.772966	0.896555	0.950322	0.907774
hSQ001832	6173	0.844497	0.785433	0.860745	0.934636	0.653762
hSQ001833	304	0.955504	0.964768	0.969517	0.955203	0.951704
hSQ001834	22839	0.630362		0.279856	0.805008	0.66825
hSQ001836	439967	0.779394	0.681764	0.517636	0.703498	0.757368
hSQ001838	441866	0.860434	0.752106	0.907142	0.697645	0.71735
hSQ001839	800	0.97859			0.933129	0.975833
hSQ001840	80153	0.882309	0.847051	0.852942	0.861243	0.885355
hSQ001841	51028	0.829485	0.83621	0.816492	0.857329	0.858327
hSQ001842	4116	0.982783	0.97861	0.989759	0.963415	0.947037
hSQ001849	1028	0.435844		0.201314	0.620441	0.71545
hSQ001853	2965	0.625504	0.879288	0.820856	0.853238	0.875112
hSQ001854	79158	0.837441	0.744103	0.816338	0.755749	0.855103
hSQ001856	1211	0.983029	0.968374	0.979394	0.967679	0.96654
hSQ001857	84679				0.906638	0.842734
hSQ001858	1537	0.9651	0.934011	0.957308	0.957362	0.954349
hSQ001859	54856	0.913765	0.872601	0.910028	0.853024	0.899955
hSQ001860	27295	0.920272	0.947936	0.945214	0.923644	0.924749
hSQ001867	10797	0.964572	0.98112	0.965859	0.92331	0.939542
hSQ001869	56940	0.692048		0.512674	0.897277	0.832383
hSQ001871	8940	0.757928	0.563097	0.375802		0.71088
hSQ001874	11031	0.593412	0.883878	0.868992	0.886657	0.883614
hSQ001876	7755	0.668306		0.477237	0.80707	0.801247
hSQ001878	142940	0.925497		0.885043	0.857817	0.897426
hSQ001882	23163	0.775601	0.735567	0.688661	0.813291	0.830117
hSQ001883	391809	0.936719		0.922028	0.954903	0.858234
hSQ001885	1660	0.814161	0.715496	0.815015	0.866185	0.826927
hSQ001886	79140	0.953118	0.930254	0.952305	0.929864	0.922285
hSQ001888	441122	0.910441			0.82295	0.774311
hSQ001892	26512	0.504358			0.671396
hSQ001896	869					0.917623
hSQ001899	10076	0.903353	0.816455	0.930029	0.883619	0.932934
hSQ001904	9400	0.832727		0.613974	0.842001	0.861655
hSQ001906	2166				0.76647
hSQ001908	5710	0.961908	0.957787	0.956705	0.948012	0.933778
hSQ001910	5727	0.872365	0.636448	0.776585	0.884993	0.878685
hSQ001911	5464	0.979484	0.97363	0.985013	0.977643	0.95934
hSQ001912	1434	0.80326	0.865314	0.417693	0.835592	0.638982
hSQ001913	140862	0.789728		0.760286	0.912414	0.793464
hSQ001920	9603	0.959356	0.910988	0.944577	0.923369	0.937452
hSQ001922	27238	0.964427	0.941425	0.964968	0.936847	0.942533
hSQ001923	51538	0.950285	0.875698	0.908273	0.908851	0.919082
hSQ001926	149501	0.814773			0.869797	0.841412
hSQ001929	442081	0.682622		0.641778	0.844978	0.824443
hSQ001933	162632	0.929764	0.900339	0.927225	0.876046	0.90469
hSQ001935	6629	0.961857	0.972037	0.964375	0.968097	0.948301
hSQ001939	145767	0.824183	0.710456	0.758003	0.87381	0.71129
hSQ001940	51042	0.937097	0.916993	0.956108	0.931115	0.947529
hSQ001943	10043	0.970373				0.872762
hSQ001944	10138	0.793858	0.652694	0.696936	0.910356	0.859277
hSQ001949	9218	0.938487	0.969048	0.961707	0.95876	0.948072
hSQ001950	11345	0.985139	0.985418	0.991887	0.974398	0.980448
hSQ001952	5201	0.918734	0.933008	0.91602	0.914013	0.897573
hSQ001953	5202	0.930286	0.95224	0.942495	0.922756	0.912686
hSQ001956	58505	0.71474	0.641097	0.625982	0.903692	0.77637
hSQ001958	2768	0.648767	0.81178	0.826395	0.850467	0.856096
hSQ001959	10227	0.896504	0.842043	0.837535	0.836449	0.787052
hSQ001960	55245	0.811846	0.868361	0.71581	0.860259	0.753716
hSQ001961	157567	0.963326	0.913689	0.916981	0.959817	0.948495
hSQ001962	55161	0.920686	0.933367	0.912091	0.930753	0.910337
hSQ001963	1945	0.917027	0.843946	0.822867	0.857915	0.845802
hSQ001966	129831	0.933307	0.922186	0.933584	0.883205	0.924263
hSQ001967	283464	0.950403	0.895434	0.927276	0.856352	0.90066
hSQ001969	51347	0.957406	0.921776	0.973859	0.95188	0.936663
hSQ001971	54801	0.911004	0.822055	0.944983	0.953207	0.923089
hSQ001972	8536	0.948857	0.935956	0.948842	0.917575	0.934854
hSQ001975	389385	0.906836	0.913748	0.880924	0.893017	0.851231
hSQ001978	81562	0.922479	0.927937	0.898486	0.875226	0.874356
hSQ001979	29068	0.9689	0.969884	0.968487	0.913171	0.934835
hSQ001980	9099	0.859926	0.810901	0.807591	0.880101	0.850672
hSQ001982	9221	0.934044	0.933038	0.930973	0.900538	0.911045
hSQ001988	285971	0.819633	0.751911	0.688803	0.842751	0.824276
hSQ001991	23170	0.911782	0.865447	0.865898	0.886802	0.883128
hSQ001997	344371	0.876289	0.934454	0.830945	0.931878	0.823078
hSQ001998	440085	0.961814	0.940351	0.975703	0.971415	0.952526
hSQ002000	135295	0.588703	0.797954	0.659735	0.823301	0.8132
hSQ002003	64965	0.838683	0.885272	0.779355	0.856752	0.829053
hSQ002005	85007	0.773359	0.791747	0.796948	0.817179	0.830642
hSQ002010	501	0.936876	0.941171	0.894918	0.845488	0.894346
hSQ002014	390637	0.839927		0.613974	0.828862	0.852923
hSQ002017	29969	0.594015			0.645781	0.524666
hSQ002019	repname(hSQ002019)				0.27483
hSQ002021	6883	0.857976	0.843109	0.818436	0.872254	0.860303
hSQ002023	388461	0.583414
hSQ002025	147172	0.776286	0.733462	0.743551	0.856653	0.842532
hSQ002026	51602	0.736517	0.688172	0.683794	0.860103	0.749831
hSQ002033	57510	0.934099	0.924129	0.933097	0.92507	0.916948
hSQ002036	84769	0.951837	0.922108	0.950032	0.921556	0.93008
hSQ002038	286256	0.838639		0.820194	0.849553	0.858725
hSQ002040	6829	0.91297	0.868626	0.917621	0.866385	0.920144
hSQ002044	57175	0.889737	0.827944	0.850971	0.90549	0.852811
hSQ002047	9455	0.230985	0.209406	0.17726	0.564241	0.497174
hSQ002048	94239	0.944763	0.969237	0.976442	0.957608	0.961584
hSQ002049	55357	0.849775		0.446926	0.829659	0.835497
hSQ002051	339674	0.817279			0.839999	0.821167
hSQ002052	125150	0.608254	0.764268	0.741951	0.802164	0.802348
hSQ002059	7704	0.932077		0.897766	0.901788	0.876535
hSQ002061	5499	0.951472	0.952424	0.959006	0.939508	0.940128
hSQ002063	171177	0.87841		0.669777		0.830671
hSQ002066	79929	0.937969				0.910671
hSQ002070	5032	0.469545		0.255702	0.597405	0.517759
hSQ002071	375775				0.709003
hSQ002078	64975	0.970107	0.945421	0.963499	0.958027	0.951969
hSQ002079	64753	0.927606	0.901308	0.872164	0.888885	0.899832
hSQ002080	51465	0.707519	0.715896	0.639753	0.874211	0.853266
hSQ002082	284029	0.0295291	0.0118902	0.00244993	0.0687143	0.0403062
hSQ002083	9526	0.96415	0.920614	0.96065	0.933188	0.930751
hSQ002085	285368	0.598192		0.258153	0.781483	0.645893
hSQ002086	360205	0.857918
hSQ002087	83463	0.840936	0.660041	0.619096	0.787089	0.800399
hSQ002088	5376	0.887614	0.937346	0.909721	0.93459	0.921925
hSQ002092	10449	0.8638	0.904623	0.783923	0.876559	0.795502
hSQ002093	1024	0.87672	0.933165	0.810362	0.88759	0.867445
hSQ002094	10907				0.917177
hSQ002097	84626	0.849503				0.905561
hSQ002099	7335	0.81335		0.784946		0.841787
hSQ002107	567	0.96407	0.959673	0.983478	0.958033	0.953846
hSQ002108	567	0.960419	0.94982	0.981143	0.94844	0.953857
hSQ002110	7584	0.813664	0.893402	0.800453	0.874502	0.854251
hSQ002115	5442	0.943187	0.914677	0.899125	0.900626	0.907638
hSQ002117	23049	0.930491		0.876268	0.941065	0.925673
hSQ002118	27068	0.972061	0.963366	0.979536	0.931675	0.954479
hSQ002120	84133	0.967108	0.820748	0.97863	0.929889	0.956855
hSQ002124	10988	0.96199	0.941666	0.97929	0.965452	0.954819
hSQ002125	55028	0.738956		0.627419	0.807915	0.746548
hSQ002126	55215	0.93519	0.908279	0.910063	0.907933	0.910102
hSQ002127	7558::7582	0.823637		0.882668	0.905055	0.878186
hSQ002129	4150	0.558201	0.515726	0.304219	0.55937	0.513124
hSQ002131	5193	0.713491	0.724508	0.507065	0.784719	0.785275
hSQ002135	283412	0.947979	0.911363	0.945316	0.925104	0.860405
hSQ002138	55004	0.668613	0.869191	0.755423	0.850148	0.830849
hSQ002140	57018	0.75511	0.750454	0.572041	0.741733	0.725721
hSQ002142	4839	0.896774	0.890175	0.890994	0.872861	0.873465
hSQ002143	63027	0.935411		0.824296	0.906498	0.892569
hSQ002148	6470	0.907124	0.89443	0.874102	0.892559	0.877882
hSQ002149	53340	0.905363	0.910199	0.904729	0.928892	0.907607
hSQ002150	10102	0.972863	0.964331	0.96994	0.92367	0.936344
hSQ002152	5886	0.817504	0.805537	0.858708	0.84579	0.891524
hSQ002154	55556	0.909563	0.921726	0.860756	0.88687	0.879754
hSQ002156	2022	0.249401		0.0650231	0.483344	0.258121
hSQ002162	9978	0.994363	0.981728	0.99557	0.978944	0.985932
hSQ002164	6456	0.816579	0.761276	0.758622	0.855932	0.850449
hSQ002166	1737	0.939012	0.954897	0.924156	0.907023	0.914488
hSQ002168	389816	0.904038		0.880175	0.905892	0.883103
hSQ002179	6633	0.905595		0.84153	0.917762	0.895026
hSQ002180	3985					0.868607
hSQ002181	220906	0.90425	0.903638	0.881983	0.904446	0.886918
hSQ002184	8792	0.899705		0.900682	0.932569	0.928178
hSQ002188	252983	0.841622	0.710032	0.771534	0.889873	0.847673
hSQ002190	3308	0.971026	0.978013	0.976967	0.958231	0.949335
hSQ002199	90288	0.564253		0.330341	0.785727	0.698029
hSQ002202	57156	0.87969	0.828377	0.804963	0.893419	0.834215
hSQ002204	5691	0.975078	0.949601	0.98259	0.960965	0.970792
hSQ002205	54065	0.769538		0.699401	0.859763	0.8545
hSQ002206	9048	0.566768			0.722883	0.546137
hSQ002207	222159::285949					0.78857
hSQ002208	3909	0.965492		0.940461		0.944508
hSQ002209	64924	0.934118	0.932335	0.879682	0.887669	0.831268
hSQ002211	55779	0.883747	0.761174	0.607198	0.821845	0.803498
hSQ002212	8717	0.94548	0.905911	0.938039	0.883934	0.902508
hSQ002215	9726	0.809121		0.651802	0.76088	0.87652
hSQ002217	1994	0.945904	0.954976	0.922453	0.900219	0.905459
hSQ002219	143888	0.908665	0.899045	0.916111	0.924337	0.905952
hSQ002220	85007	0.793081	0.740075	0.691973	0.82512	0.818955
hSQ002225	55657	0.746702	0.669988	0.52956	0.614025	0.63137
hSQ002227	25946					0.643552
hSQ002228	90407	0.882248	0.92032	0.829698	0.905904	0.775402
hSQ002241	26233	0.620113	0.506117	0.443877	0.596858	0.660057
hSQ002243	353093					0.635428
hSQ002244	83460	0.907763	0.87916	0.899591	0.866089	0.905729
hSQ002246	7453	0.90721	0.910369	0.900693	0.904101	0.885306
hSQ002247	7089	0.382972			0.626611	0.452296
hSQ002250	8417	0.805098	0.815416	0.697854	0.791449	0.842023
hSQ002251	repname(hSQ002251)	0.998805	0.993908	0.999847	0.9927	0.999084
hSQ002251	repname(hSQ002251)	0.999086	0.995633	0.999886	0.993259	0.999182
hSQ002251	repname(hSQ002251)	0.998685	0.993951	0.999766	0.991964	0.998915
hSQ002251	repname(hSQ002251)	0.998642	0.993911	0.999821	0.992432	0.998791
hSQ002251	repname(hSQ002251)	0.998709	0.994714	0.999736	0.992716	0.998457
hSQ002253	118472	0.902412	0.929111	0.934488	0.923278	0.932102
hSQ002261	1363	0.972058	0.963251	0.97002	0.950819	0.952854
hSQ002265	127933	0.842956		0.677364	0.802755	0.837067
hSQ002268	repname(hSQ002268)	0.999824	0.998776	0.999987	0.995693	0.99987
hSQ002268	repname(hSQ002268)	0.999594	0.99863	0.999994	0.996994	0.999777
hSQ002268	repname(hSQ002268)	0.999753	0.998532	0.99999	0.99691	0.999771
hSQ002268	repname(hSQ002268)	0.999755	0.997872	0.99999	0.996403	0.999747
hSQ002268	repname(hSQ002268)	0.999704	0.997849	0.999985	0.996325	0.999706
hSQ002269	442209	0.913822	0.851606	0.952504	0.885934	0.67822
hSQ002270	168850	0.682775		0.468249	0.853343	0.82332
hSQ002271	245937				0.640027
hSQ002272	3312	0.943075	0.962702	0.98687	0.973055	0.940514
hSQ002278	10664	0.928096	0.945656	0.959425	0.937157	0.940583
hSQ002280	9372	0.94679				0.966679
hSQ002283	140739	0.561038	0.843821	0.731023	0.765061	0.80925
hSQ002285	64225	0.906538	0.905003	0.855355	0.843016	0.872752
hSQ002286	54764	0.795807	0.864858	0.732118	0.815305	0.842257
hSQ002290	222699	0.329401			0.730454	0.402449
hSQ002292	8568					0.875642
hSQ002297	5690	0.959208	0.96254	0.970382	0.951828	0.951252
hSQ002298	1938	0.773541	0.856178	0.664326	0.775309	0.670062
hSQ002302	85007	0.795981		0.483003	0.833587	0.750823
hSQ002304	23148	0.95736			0.938472	0.925595
hSQ002304	23148	0.957158			0.937053	0.925052
hSQ002306	10867	0.961708		0.960964	0.958799	0.923076
hSQ002308	64852	0.858132	0.821458	0.786125	0.847949	0.861057
hSQ002309	84680	0.842715			0.703801
hSQ002312	repname(hSQ002312)	0.862259	0.75529	0.580064	0.828114	0.554591
hSQ002313	6217	0.902637	0.922852	0.965175	0.929869	0.928497
hSQ002314	84960	0.624327			0.7332	0.521821
hSQ002315	91368	0.779202	0.802938	0.735138	0.867571	0.790663
hSQ002317	85865	0.874857	0.898314	0.811186	0.84679	0.845546
hSQ002320	55626	0.848857	0.823198	0.871678	0.897973	0.877618
hSQ002322	2934	0.859852			0.907669	0.825101
hSQ002324	79745	0.889912	0.697024	0.640415	0.774023	0.818767
hSQ002328	59338	0.883539	0.830513	0.896452	0.936361	0.901365
hSQ002329	80204	0.948876	0.93681	0.969753	0.911351	0.926281
hSQ002331	54469	0.907728		0.815151	0.901898	0.871636
hSQ002338	repname(hSQ002338)	0.999231	0.99791	0.999964	0.99489	0.99916
hSQ002341	29890	0.779056	0.632447	0.884882	0.719309	0.853789
hSQ002342	11273	0.791702			0.805781	0.831721
hSQ002344	7490	0.902411	0.8671	0.900259	0.916396	0.909855
hSQ002346	10939	0.947985	0.941796	0.956946	0.928238	0.932341
hSQ002348	92815	0.812149	0.805064	0.580729	0.845433	0.725229
hSQ002349	3913	0.860117		0.492328	0.854213	0.825937
hSQ002350	8396	0.395454			0.787858	0.483431
hSQ002354	79767	0.251819			0.426937	0.267498
hSQ002356	57473	0.893961	0.803057	0.886084	0.873803	0.881239
hSQ002361	10848	0.906896		0.829757	0.883808	0.832062
hSQ002362	341412	0.821448	0.639119	0.8546	0.788514	0.594992
hSQ002363	2177	0.909399	0.629679	0.88097	0.899124	0.887423
hSQ002365	9031					0.90828
hSQ002366	58504	0.880397	0.856409	0.801578	0.886367	0.856872
hSQ002368	64924	0.919125	0.931693	0.859854	0.915405	0.837377
hSQ002371	2907	0.850226	0.723623	0.830368	0.833754	0.850571
hSQ002373	977	0.892986		0.870111	0.885863	0.790079
hSQ002375	2593	0.870983		0.453587	0.891375	0.844472
hSQ002377	389125	0.786521			0.824075	0.806628
hSQ002379	340335	0.947578			0.920501	0.895878
hSQ002382	9674	0.762739		0.808385	0.800675	0.79932
hSQ002385	126070	0.625821		0.337082	0.857583	0.634493
hSQ002386	10817	0.130226		0.0193611	0.237564	0.272945
hSQ002387	57224	0.943352	0.913171	0.95468		0.919269
hSQ002389	10126	0.721924	0.833054	0.846379	0.908962	0.910877
hSQ002390	26036	0.867091	0.821689	0.870538	0.874486	0.896025
hSQ002391	5937::192137	0.928593	0.945599	0.865795	0.804672	0.783582
hSQ002393	80014	0.950238	0.829585	0.912319	0.904382	0.926966
hSQ002394	90768	0.544231			0.808659	0.748462
hSQ002398	335	0.104742				0.221575
hSQ002398	335	0.254295			0.41692	0.312509
hSQ002402	55094	0.871665	0.779047	0.87129	0.893065	0.900312
hSQ002405	64844	0.887731	0.748442	0.807001	0.876933	0.882912
hSQ002406	repname(hSQ002406)	0.94578	0.953845	0.904729	0.924502	0.905395
hSQ002408	23107	0.847802	0.935904	0.791961	0.897087	0.792107
hSQ002412	6713	0.925828	0.955121	0.930587	0.924676	0.897324
hSQ002413	200894	0.859345	0.86933	0.89997	0.928868	0.862167
hSQ002414	388460	0.717509	0.673417	0.827246	0.723018	0.570573
hSQ002415	55284	0.766095	0.822953	0.708444	0.899529	0.8553
hSQ002416	79414	0.784935		0.672721	0.848528	0.826162
hSQ002420	84848	0.20312		0.0305984	0.279558	0.189535
hSQ002422	54802	0.853868	0.861994	0.746853	0.840214	0.760353
hSQ002426	23312	0.913424	0.773403	0.776913	0.848997	0.891176
hSQ002430	3508	0.891674		0.81845	0.83865	0.85991
hSQ002437	10455	0.369468		0.223825	0.628266
hSQ002438	2140	0.879711			0.906377	0.867645
hSQ002439	2058	0.954261	0.920218	0.956647	0.946412	0.946028
hSQ002440	160428	0.935149		0.852454	0.903774	0.909412
hSQ002441	127343	0.750568		0.544586	0.823541	0.813886
hSQ002442	84651					0.915187
hSQ002450	24139	0.815711		0.802056	0.901613	0.839094
hSQ002452	84321	0.983748	0.977892	0.979074	0.964104	0.961142
hSQ002453	26002	0.914934	0.915349	0.887711	0.892245	0.909221
hSQ002454	1622	0.984012	0.980973	0.995128	0.97324	0.981156
hSQ002455	9468	0.853554			0.841096	0.877076
hSQ002456	440001	0.866696	0.753314	0.846118		0.887267
hSQ002458	25816	0.810294	0.771794	0.668856	0.855627	0.829233
hSQ002461	repname(hSQ002461)	0.999267	0.998575	0.999976	0.995953	0.99926
hSQ002463	55631	0.953103	0.853656	0.928133	0.930043	0.932801
hSQ002464	344729	0.884687	0.825943	0.913844	0.871667	0.914395
hSQ002465	51019	0.891166	0.890472	0.895714	0.89995	0.892038
hSQ002467	11041	0.952854	0.918359	0.951232	0.919233	0.932048
hSQ002468	4952					0.853466
hSQ002468	4952					0.867645
hSQ002469	10342	0.939263	0.957745	0.922449	0.920731	0.901264
hSQ002471	90459	0.867728	0.847007	0.739666	0.912366	0.860797
hSQ002474	2054	0.693477	0.866124	0.851984	0.845601	0.846025
hSQ002479	55319	0.867191	0.84035	0.869288	0.949345	0.890273
hSQ002480	25914	0.883493	0.707567	0.671146	0.726097	0.827496
hSQ002481	10428	0.951466	0.961623	0.964655	0.898985	0.933539
hSQ002483	5936	0.893011	0.898916	0.819322	0.858401	0.824378
hSQ002488	400879	0.952136	0.911536	0.980317	0.888437	0.943208
hSQ002491	81691	0.801164		0.604515	0.812992	0.794409
hSQ002492	60509	0.457577		0.279796	0.811182	0.735713
hSQ002493	25957	0.949321	0.836082	0.944574	0.885121	0.916794
hSQ002494	7468	0.913362	0.861011	0.84159	0.864307	0.879422
hSQ002495	11101	0.812966	0.894564	0.858875	0.877642	0.886915
hSQ002498	205	0.763832	0.813523	0.887941	0.942927	0.922695
hSQ002499	26150	0.858435		0.748602	0.892335	0.838176
hSQ002502	57409	0.817481	0.85033	0.832747		0.858633
hSQ002507	50807	0.947129	0.898578	0.925442	0.901697	0.935517
hSQ002508	3217	0.871002	0.863736	0.858045	0.863064	0.886302
hSQ002511	50809	0.883995	0.678948	0.87691	0.938578	0.881744
hSQ002512	11325	0.921493	0.860706	0.942493	0.924919	0.929195
hSQ002514	55719					0.922531
hSQ002515	7336	0.931692	0.861706	0.928644	0.924098	0.918502
hSQ002516	79635	0.607336	0.575649	0.294637	0.652633	0.594696
hSQ002517	23028	0.942072	0.9455	0.960363	0.908672	0.931194
hSQ002519	567	0.961168	0.954897	0.983207	0.955341	0.958289
hSQ002520	51054	0.637534		0.733491	0.894287	0.83774
hSQ002525	199857	0.965428	0.961114	0.978057	0.942209	0.962382
hSQ002529	5830	0.85932	0.852574	0.806151	0.809795	0.8677
hSQ002531	4494::4498	0.891611		0.890807	0.877013	0.92475
hSQ002533	10971	0.969858	0.962748	0.986381	0.958344	0.966525
hSQ002535	26140	0.708158	0.570126	0.361359	0.729004	0.715776
hSQ002536	79850	0.877526	0.903367	0.852936	0.774673	0.751427
hSQ002540	10159	0.986426	0.974301	0.988427	0.974437	0.971735
hSQ002542	8165	0.890227	0.873091	0.869032	0.879557	0.878826
hSQ002543	95	0.848626	0.823183	0.825997	0.850618	0.858213
hSQ002546	1649	0.799397	0.777877	0.776252	0.814965	0.820996
hSQ002549	567	0.96939	0.959111	0.985427	0.952961	0.962065
hSQ002550	567	0.971797	0.96166	0.986241	0.955525	0.962271
hSQ002551	567	0.95744	0.940743	0.974322	0.961514	0.950479
hSQ002552	567	0.972492	0.96558	0.986446	0.961754	0.964505
hSQ002553	567	0.97124	0.967317	0.986373	0.963164	0.957537
hSQ002554	567	0.972997	0.963925	0.983606	0.936331	0.963168
hSQ002555	567	0.975983	0.968747	0.985909	0.939126	0.963503
hSQ002555	567	0.975098	0.968419	0.984832	0.937825	0.964304
hSQ002555	567	0.971527	0.962581	0.983795	0.955288	0.955966
hSQ002555	567	0.973544	0.967909	0.985879	0.957604	0.965032
hSQ002555	567	0.976992	0.969956	0.986572	0.93813	0.966761
hSQ002555	567	0.977298	0.967872	0.985982	0.939908	0.966752
hSQ002555	567	0.975317	0.968317	0.986385	0.959746	0.964812
hSQ002555	567	0.973598	0.967232	0.987489	0.960307	0.966321
hSQ002555	567	0.977199	0.970207	0.986063	0.939537	0.967118
hSQ002555	567	0.977748	0.968053	0.987721	0.95036	0.966722
hSQ002555	567	0.976909	0.969866	0.987998	0.962476	0.969818
hSQ002555	567	0.974766	0.969836	0.987931	0.964136	0.967724
hSQ002555	567	0.977145	0.970463	0.987447	0.947682	0.967117
hSQ002555	567	0.97664	0.967685	0.987474	0.958978	0.967109
hSQ002555	567	0.97627	0.970158	0.98769	0.962436	0.969387
hSQ002555	567	0.974217	0.968955	0.987277	0.964168	0.968481
hSQ002555	567	0.976232	0.970046	0.987347	0.948613	0.968543
hSQ002555	567	0.975832	0.96477	0.987249	0.954199	0.965943
hSQ002555	567	0.975138	0.968983	0.987426	0.963382	0.968898
hSQ002555	567	0.975452	0.969193	0.987532	0.964125	0.967235
hSQ002555	567	0.976435	0.96862	0.986951	0.953349	0.967185
hSQ002555	567	0.975797	0.965966	0.987206	0.954599	0.966352
hSQ002555	567	0.976903	0.969487	0.98772	0.965533	0.965209
hSQ002555	567	0.974432	0.968211	0.987232	0.963811	0.96321
hSQ002555	567	0.977091	0.971197	0.9878	0.952425	0.967673
hSQ002555	567	0.976138	0.970377	0.986923	0.954841	0.96729
hSQ002555	567	0.974224	0.966807	0.986423	0.962062	0.966299
hSQ002555	567	0.973292	0.96789	0.986888	0.962601	0.965477
hSQ002555	567	0.972967	0.969153	0.986977	0.962975	0.962289
hSQ002555	567	0.977367	0.969916	0.987475	0.950707	0.967448
hSQ002555	567	0.976102	0.967831	0.988142	0.957548	0.967642
hSQ002555	567	0.975067	0.970292	0.988415	0.963243	0.965936
hSQ002555	567	0.970632	0.966675	0.985892	0.962219	0.9619
hSQ002555	567	0.975021	0.96817	0.987881	0.964813	0.96218
hSQ002555	567	0.974547	0.966084	0.985774	0.952543	0.964806
hSQ002555	567	0.975067	0.966646	0.987558	0.955258	0.964479
hSQ002555	567	0.972672	0.96597	0.987153	0.960985	0.965994
hSQ002555	567	0.971995	0.965133	0.987246	0.961981	0.964738
hSQ002555	567	0.975432	0.968004	0.98701	0.943224	0.962264
hSQ002555	567	0.976313	0.967281	0.987279	0.951885	0.964704
hSQ002555	567	0.977974	0.969516	0.989025	0.958512	0.965629
hSQ002555	567	0.975629	0.971036	0.988935	0.958335	0.965117
hSQ002555	567	0.972693	0.967479	0.98721	0.957213	0.958596
hSQ002555	567	0.975048	0.965288	0.98734	0.947922	0.961768
hSQ002555	567	0.975948	0.966741	0.988137	0.957999	0.963618
hSQ002555	567	0.975784	0.969229	0.988369	0.962683	0.962148
hSQ002555	567	0.973454	0.965513	0.986148	0.961955	0.957963
hSQ002555	567	0.978599	0.970049	0.988982	0.951603	0.963552
hSQ002555	567	0.975788	0.966462	0.987729	0.95469	0.961772
hSQ002555	567	0.974206	0.965877	0.98726	0.961947	0.960701
hSQ002555	567	0.975575	0.967503	0.982406	0.964596	0.961688
hSQ002556	567	0.970025	0.95974	0.984004	0.950093	0.960346
hSQ002557	567	0.971034	0.960147	0.985214	0.959068	0.961409
hSQ002558	567	0.974251	0.965631	0.985918	0.950112	0.962755
hSQ002559	567	0.956982	0.947201	0.983343	0.960435	0.958585
hSQ002560	567	0.971884	0.959994	0.985064	0.958024	0.962073
hSQ002562	567	0.965452	0.959135	0.983206	0.95569	0.960909
hSQ002567	10052	0.861828	0.897776	0.819201	0.853216	0.853599
hSQ002568	3198					0.752527
hSQ002569	repname(hSQ002569)	0.999765	0.99882	0.99994	0.996393	0.999737
hSQ002569	repname(hSQ002569)	0.99977	0.99862	0.999892	0.994981	0.999722
hSQ002569	repname(hSQ002569)	0.999714	0.998447	0.999927	0.997073	0.999584
hSQ002569	repname(hSQ002569)	0.99972	0.998407	0.999916	0.994654	0.999696
hSQ002569	repname(hSQ002569)	0.999617	0.998275	0.99983	0.995999	0.999471
hSQ002571	54536	0.888935	0.822883	0.90211	0.925595	0.905826
hSQ002574	8636	0.86367	0.895949	0.892947	0.861757	0.891552
hSQ002576	55170	0.940697	0.882904	0.898305	0.878352	0.906129
hSQ002577	4644	0.971998		0.96103	0.905251	0.943197
hSQ002579	56890	0.846061	0.733752	0.602763	0.822525	0.845543
hSQ002583	51629	0.876618	0.893561	0.918079	0.770968	0.884495
hSQ002587	517	0.941589	0.943463	0.942772	0.875785	0.871164
hSQ002588	7247	0.950787	0.962706	0.952466	0.944712	0.927515
hSQ002589	400571	0.718953	0.614122	0.66359	0.745917	0.630978
hSQ002591	23654	0.894778	0.791788	0.840512	0.862454	0.865113
hSQ002594	196792	0.598328	0.43487	0.524822	0.76647	0.687148
hSQ002595	55862	0.927654	0.876035	0.846617	0.916949	0.901481
hSQ002596	23102	0.914515	0.882585	0.927281	0.846118	0.897568
hSQ002599	7485	0.877271	0.903683	0.912723	0.880976	0.922308
hSQ002606	91614	0.869833	0.719811	0.771432	0.884434	0.860405
hSQ002609	55222	0.867589	0.912955	0.858888	0.914095	0.893057
hSQ002611	55342	0.794703	0.755718	0.789471	0.919801	0.873276
hSQ002612	192111	0.928556	0.946053	0.907715	0.929098	0.905912
hSQ002613	146542	0.391673	0.472956	0.139411	0.681388	0.545391
hSQ002614	10011	0.931935	0.931813	0.942495	0.898858	0.935526
hSQ002616	1819	0.856214	0.815029	0.753521	0.719907	0.773925
hSQ002618	55836	0.664219			0.845089	0.719098
hSQ002620	6617	0.849945	0.731362	0.529897	0.863481	0.810921
hSQ002621	64432	0.968731	0.956419	0.97115	0.956081	0.941187
hSQ002624	114928	0.959189	0.91948	0.952297	0.910901	0.947132
hSQ002626	441549	0.874857			0.883116	0.867645
hSQ002631	26263	0.922649	0.914057	0.933005	0.917333	0.929789
hSQ002633	23358	0.89321	0.783721	0.77289	0.893533	0.886151
hSQ002635	1595	0.970813	0.94486	0.952147	0.956427	0.949722
hSQ002637	23341				0.902141	0.833843
hSQ002638	200316	0.717927				0.830791
hSQ002639	26240	0.924226	0.915279	0.924209	0.924789	0.905405
hSQ002642	144203	0.818242	0.715908	0.715543	0.788756	0.82482
hSQ002646	4904	0.387814	0.512009		0.758958	0.271498
hSQ002649	5530	0.942266	0.86268	0.896753	0.904618	0.907191
hSQ002650	6760	0.918308	0.921593	0.906204	0.894478	0.889426
hSQ002651	286423	0.728517	0.802754	0.520049	0.818566	0.672899
hSQ002652	905	0.850016	0.703454	0.836551	0.916953	0.891197
hSQ002653	57217	0.882533	0.736737	0.775471	0.8141	0.761443
hSQ002655	8887	0.890097	0.896955	0.853644	0.937296	0.875624
hSQ002656	253260	0.884218			0.894744	0.884509
hSQ002659	80063	0.60779	0.495069	0.272736	0.680284	0.658879
hSQ002660	29979	0.928246	0.946992	0.911234	0.898332	0.901712
hSQ002663	5563	0.739797	0.797708	0.649777	0.792007	0.80527
hSQ002666	440921	0.91359	0.914209	0.90531	0.906099	0.924614
hSQ002668	989	0.938862	0.946069	0.948469	0.933232	0.947107
hSQ002671	26953	0.440401	0.505819	0.62915	0.784559	0.767107
hSQ002675	5305	0.86935		0.804284	0.939318	0.875789
hSQ002676	372	0.941496	0.899537	0.970761	0.959557	0.954891
hSQ002679	10184	0.807498	0.834483	0.842156	0.868069	0.883678
hSQ002681	7172	0.444031	0.301772	0.103628	0.700113	0.377319
hSQ002682	9120	0.771963			0.850095	0.741228
hSQ002684	55183				0.948156	0.946921
hSQ002685	5984	0.934964	0.919498	0.948609	0.877212	0.929053
hSQ002687	27005	0.5433	0.64286	0.639278	0.805541	0.810884
hSQ002689	9315	0.689605		0.527617	0.85296	0.77876
hSQ002690	5925	0.981843		0.980451	0.969432	0.946495
hSQ002694	64965	0.895184	0.921555	0.889195	0.91401	0.905224
hSQ002695	26128	0.890981	0.805851	0.918655	0.948218	0.927627
hSQ002697	23463	0.819754	0.950719	0.945417	0.94462	0.940134
hSQ002698	4134	0.970264				0.963485
hSQ002699	51759	0.960309	0.950794	0.975821	0.942752	0.963089
hSQ002702	10645	0.926055	0.924956	0.943202	0.921158	0.943099
hSQ002703	2954	0.949057	0.927664	0.968685	0.934705	0.939538
hSQ002704	1857	0.918079	0.926935	0.949064	0.867449	0.913029
hSQ002705	5162	0.977839	0.976909	0.982279	0.964407	0.96963
hSQ002706	441804	0.892546	0.828708	0.882559	0.916895	0.850651
hSQ002709	89782	0.923527		0.950357	0.943022	0.944697
hSQ002711	80031	0.903968		0.870309	0.891113	0.902912
hSQ002713	54879	0.62384			0.835861	0.65842
hSQ002717	22938	0.941917	0.953716	0.947444	0.919497	0.932718
hSQ002718	2512	0.561029	0.55131	0.778558	0.642571	0.429616
hSQ002719	81533	0.888717	0.813071	0.861649	0.935599	0.912348
hSQ002721	10090	0.845159	0.907416	0.911437	0.891049	0.902827
hSQ002724	84661	0.947799	0.92551	0.967322	0.926261	0.936426
hSQ002725	400010	0.858031	0.918711	0.855568	0.8974	0.879723
hSQ002727	2273	0.867629	0.891782	0.848465	0.850039	0.844311
hSQ002729	5165	0.961563	0.952543	0.973551	0.951055	0.955732
hSQ002733	2060	0.873005	0.93248	0.853887	0.896468	0.868228
hSQ002740	54438	0.97566	0.96057	0.989892	0.915688	0.968211
hSQ002743	51657	0.918678	0.93154	0.894292	0.891271	0.888793
hSQ002745	121457	0.874967	0.927604	0.848122	0.910878	0.853269
hSQ002748	9440	0.833587	0.748431	0.703557	0.871258	0.844343
hSQ002749	324	0.939731	0.89398	0.920175	0.934965	0.91732
hSQ002750	6059	0.967896	0.941782	0.969811	0.955948	0.950113
hSQ002752	29980	0.952249	0.917871	0.935142	0.913569	0.928857
hSQ002755	4076	0.873249	0.950108	0.894991	0.875801	0.919953
hSQ002756	5089	0.832813	0.968371	0.990289	0.932982	0.904865
hSQ002758	23389	0.935966	0.85265	0.92351	0.903461	0.934309
hSQ002761	55110	0.882276	0.831594	0.840677	0.859922	0.87685
hSQ002762	1666	0.928907	0.935475	0.918216	0.911247	0.909189
hSQ002764	26057	0.914129	0.774067	0.854713	0.908799	0.904743
hSQ002766	23015	0.982398	0.930972		0.950067	0.973848
hSQ002767	8453	0.892107	0.795416	0.894868	0.935903	0.914685
hSQ002769	4697	0.973643	0.926518	0.970186	0.956767	0.951789
hSQ002770	6493					0.542207
hSQ002773	23181	0.894104			0.926753	0.838536
hSQ002774	7458	0.989046	0.983882	0.991476	0.980136	0.979196
hSQ002775	375056::348477	0.974563		0.957085	0.949105	0.922066
hSQ002776	9425	0.825075	0.808625	0.797348	0.819707	0.866427
hSQ002777	221035	0.852051		0.822042	0.909416	0.807753
hSQ002781	60592	0.911312	0.924665	0.834332	0.941012	0.855723
hSQ002783	10302	0.774019	0.88865	0.839816	0.864949	0.855318
hSQ002786	55193	0.946361	0.920078	0.945398	0.91029	0.934474
hSQ002788	11124	0.9396	0.964888	0.945472	0.923782	0.90996
hSQ002790	3953	0.896207		0.888832
hSQ002791	58488	0.839407	0.811881	0.840682	0.859236	0.898389
hSQ002796	8209	0.957756	0.938905	0.957342	0.923315	0.932719
hSQ002797	55556	0.923001	0.885629	0.90221	0.85853	0.903937
hSQ002798	54880	0.938523	0.823869	0.935298		0.944353
hSQ002799	11124	0.936175	0.969979	0.948133	0.938837	0.920392
hSQ002801	79903	0.85401	0.835132	0.853904	0.883902	0.875775
hSQ002802	54987	0.886272	0.890521	0.863312	0.786278	0.846678
hSQ002805	442422	0.783664	0.656075	0.64489	0.899327	0.798125
hSQ002805	442422	0.805226	0.781831	0.690528	0.903599	0.805575
hSQ002806	60674			0.405576
hSQ002807	23471	0.87329	0.859629	0.870743	0.872943	0.849634
hSQ002808	124997	0.909091	0.790309	0.82557	0.852796	0.84675
hSQ002809	55719	0.483747			0.612785
hSQ002810	54958	0.910014	0.90859	0.884315	0.928677	0.874579
hSQ002811	56937	0.737506	0.733959	0.682747	0.808777	0.807095
hSQ002812	10135	0.847226	0.861741	0.853457	0.911562	0.905002
hSQ002812	10135	0.855266	0.859699	0.858335	0.908737	0.901923
hSQ002813	79786	0.949783	0.924328	0.952705	0.898145	0.913767
hSQ002819	1551	0.469025		0.13808	0.735441	0.569415
hSQ002824	55761	0.817059	0.783002	0.774452	0.90224	0.852445
hSQ002826	6838	0.970654	0.948727	0.974962	0.94997	0.949993
hSQ002827	27348	0.944601		0.975057	0.9608	0.962229
hSQ002830	441731	0.535149			0.707588	0.531706
hSQ002839	1397	0.893178				0.854983
hSQ002840	8882	0.930163	0.940903	0.909528	0.917091	0.905203
hSQ002846	6935	0.893895	0.784079	0.929654	0.803561	0.898707
hSQ002850	253665	0.874543	0.838919	0.847516	0.87529	0.882177
hSQ002852	51149	0.87946	0.775753	0.901156	0.781585	0.892066
hSQ002856	55813	0.947704	0.939421	0.941211	0.901776	0.932825
hSQ002858	81873	0.919808	0.927587	0.957416	0.891409	0.934774
hSQ002862	23185	0.922572	0.944267	0.911563	0.909297	0.908169
hSQ002863	1434	0.863584	0.941697	0.690891	0.880393	0.808515
hSQ002865	8226	0.924717	0.937897	0.940453	0.933485	0.931404
hSQ002868	989	0.903851	0.936609	0.920414	0.939616	0.898818
hSQ002871	1781	0.92861	0.944796	0.927385	0.912689	0.918759
hSQ002879	79692	0.890417	0.870614	0.859556	0.894033	0.877174
hSQ002887	284071	0.973191	0.878337	0.898925	0.917801	0.919297
hSQ002889	10548	0.924672	0.891526	0.887733	0.870425	0.900028
hSQ002890	repname(hSQ002890)	0.409745	0.341392	0.506879	0.346436	0.483674
hSQ002893	6389	0.954436		0.94235	0.920501	0.920003
hSQ002894	9039	0.965123	0.914246	0.924192	0.925813	0.948837
hSQ002895	4137	0.609145		0.355294	0.743531	0.66536
hSQ002902	9949::286505	0.874043	0.865794	0.916477	0.890392	0.90564
hSQ002911	130340	0.876621	0.855662	0.769883	0.906637	0.837395
hSQ002912	57606	0.881671		0.830962	0.90658	0.926524
hSQ002921	9512	0.729934	0.577118	0.709235	0.886152	0.823704
hSQ002923	10038	0.885761	0.872089	0.921448	0.875401	0.89259
hSQ002924	79844	0.83931		0.595899	0.780433	0.76181
hSQ002925	440141	0.79407		0.614333	0.864621	0.7574
hSQ002926	2665	0.917501	0.947672	0.909695	0.906319	0.916255
hSQ002927	55847	0.776971		0.533607	0.860891	0.825085
hSQ002934	10802	0.853891	0.709761	0.807763	0.839601	0.870799
hSQ002936	51202	0.925501	0.946417	0.93435	0.928006	0.908282
hSQ002939	1797	0.828119	0.800066	0.858611	0.833523	0.862439
hSQ002944	4285	0.935192	0.922721	0.91002	0.918321	0.914089
hSQ002946	10630	0.886272	0.909406	0.88643	0.924643	0.911879
hSQ002950	4299	0.964056	0.906013	0.972774	0.932048	0.951087
hSQ002951	7011					0.804064
hSQ002952	80209	0.851081	0.857318	0.881153	0.857301	0.87667
hSQ002954	661	0.87176		0.862646	0.868359	0.836703
hSQ002956	4627	0.880283	0.853342	0.854521	0.822109	0.921956
hSQ002960	10956	0.9036	0.867588	0.907573	0.888449	0.910211
hSQ002961	7551	0.827009	0.761474	0.790843	0.815726	0.842575
hSQ002962	64342	0.942963		0.905333	0.929371	0.917479
hSQ002963	9698	0.135353	0.150104	0.107799	0.245903	0.16419
hSQ002963	9698	0.136648	0.161073	0.102954	0.253156	0.159967
hSQ002964	54936	0.954911	0.91305	0.932356	0.885323	0.922041
hSQ002965	8536	0.953917	0.942508	0.958531	0.9289	0.938209
hSQ002967	26802	0.703718	0.612567	0.573331	0.691464	0.653272
hSQ002968	8326	0.883177	0.832511	0.774829	0.915415	0.897095
hSQ002970	26805	0.0729745		0.00613237	0.0985041	0.0626049
hSQ002972	10617	0.834566	0.843435	0.897327	0.925643	0.90757
hSQ002973	9697	0.919866	0.897424	0.955621	0.827271	0.931588
hSQ002975	158160	0.900806	0.863099	0.86675	0.877023	0.843514
hSQ002976	54453	0.786927
hSQ002977	3075	0.860648		0.586671	0.823767	0.807333
hSQ002982	204851	0.934872	0.664248	0.892952	0.928386	0.92413
hSQ002984	1774	0.681912	0.701089	0.660581	0.777575	0.782371
hSQ002988	440733	0.925831	0.9033	0.91297	0.819648	0.869513
hSQ002989	80127	0.42038	0.654149	0.48538	0.794875	0.796169
hSQ002991	5441	0.988524	0.976244	0.993816	0.975995	0.987377
hSQ002994	10979	0.902322	0.821025	0.87907	0.908721	0.896144
hSQ002996	51070	0.947433	0.930408	0.918205	0.919815	0.913607
hSQ003003	6810	0.90479	0.912079	0.867229	0.862784	0.870056
hSQ003007	10280	0.945415	0.948566	0.967126	0.909353	0.955975
hSQ003011	9101	0.886688	0.631562	0.852164	0.908287	0.893418
hSQ003013	54879	0.873585		0.693287	0.892059	0.869575
hSQ003014	5387	0.807874	0.734045	0.73003	0.779429	0.777348
hSQ003015	6744	0.892956	0.714204	0.829051	0.774618	0.866272
hSQ003018	repname(hSQ003018)	0.285122			0.890281	0.729402
hSQ003020	10295	0.885779	0.926773	0.94719	0.898527	0.922423
hSQ003021	23049	0.474761		0.147394	0.620951	0.458428
hSQ003024	65975	0.888072	0.798362	0.832512	0.886057	0.897253
hSQ003026	10626	0.695881	0.775257	0.626076	0.771729	0.733525
hSQ003027	10521	0.972914	0.806093	0.977288	0.951216	0.928978
hSQ003030	10240	0.872157	0.889331	0.817609	0.879264	0.876685
hSQ003032	57621	0.283387	0.321707	0.182352	0.498963	0.432117
hSQ003035	9168	0.99021	0.972077	0.989525	0.888612	0.9782
hSQ003036	150384	0.464154		0.159197	0.584548	0.520368
hSQ003037	84271	0.912423		0.896572	0.899461	0.879662
hSQ003044	57212	0.656409	0.826869	0.822544	0.842779	0.863702
hSQ003050	444	0.909274		0.911421	0.926936	0.909033
hSQ003052	57862	0.840816	0.883439	0.76039	0.879547	0.840924
hSQ003054	9349	0.215177	0.180322	0.0897551	0.307774	0.252101
hSQ003055	23095		0.499295
hSQ003059	79027	0.734908	0.860121	0.843748	0.845678	0.86571
hSQ003060	55326	0.646828	0.755266	0.70151	0.809315	0.804379
hSQ003061	391126	0.801861	0.816464	0.826418	0.827955	0.56567
hSQ003063	5289	0.909768	0.903763	0.889812	0.844339	0.90227
hSQ003065	6675	0.822782	0.937789	0.916188	0.925396	0.928941
hSQ003066	51244	0.851341	0.870181	0.868518	0.850697	0.866244
hSQ003069	39	0.907927	0.941547	0.925726	0.921943	0.903095
hSQ003070	8678	0.84388	0.866017	0.907664	0.911324	0.91033
hSQ003071	5147	0.945404	0.966146	0.972919	0.941526	0.951405
hSQ003073	92906	0.963978	0.926399	0.93652	0.931393	0.933027
hSQ003074	29915	0.758999	0.747725	0.631323	0.74027	0.760645
hSQ003075	84289	0.92679	0.815017	0.945953	0.917792	0.931292
hSQ003077	60685	0.851998	0.856973	0.837209	0.872369	0.876304
hSQ003080	repname(hSQ003080)	0.949109	0.938726	0.939549	0.943851	0.949814
hSQ003082	1677	0.841664	0.78843	0.840786	0.898417	0.838957
hSQ003084	8604	0.839448	0.719365	0.767422	0.883272	0.862909
hSQ003085	6432	0.977587	0.953535	0.988904	0.975965	0.965086
hSQ003086	repname(hSQ003086)	0.944862		0.923771	0.773385	0.873646
hSQ003088	5775	0.740324	0.700164	0.535321	0.796694	0.791491
hSQ003090	51642	0.954466	0.952639	0.967677	0.940968	0.962565
hSQ003091	22800	0.918327	0.928506	0.874484	0.913283	0.896497
hSQ003093	9150	0.94096		0.931479	0.875211	0.914902
hSQ003095	83694	0.893884	0.799319	0.888947	0.779823	0.848263
hSQ003098	161436	0.912669		0.883791	0.908004	0.912274
hSQ003099	55794	0.878681	0.862971	0.84415	0.882637	0.863922
hSQ003100	10643	0.889313	0.833587	0.776752	0.865024	0.895833
hSQ003102	116936	0.285853	0.314092	0.142806	0.605278	0.406619
hSQ003103	10713	0.950122	0.948768	0.942707	0.904705	0.923826
hSQ003104	2581	0.940274		0.78872	0.939117	0.9303
hSQ003105	23598	0.902546		0.84828	0.911606	0.852304
hSQ003106	993	0.962736	0.946995	0.956161	0.95581	0.966312
hSQ003107	23033	0.533271	0.518461	0.225086	0.664941	0.634935
hSQ003112	54882	0.989121
hSQ003114	128061	0.924454	0.812996	0.8864	0.932318	0.913268
hSQ003116	114803			0.924492	0.872372	0.922669
hSQ003118	55227	0.814368		0.626655	0.75528	0.643026
hSQ003119	5612	0.684485	0.693395	0.473486	0.729222	0.733619
hSQ003120	440917	0.93756	0.911597	0.975906	0.956962	0.949925
hSQ003122	24138	0.752854	0.570568	0.630281	0.802368	0.795581
hSQ003124	103910	0.962782	0.975479	0.980416	0.941952	0.956711
hSQ003125	26130	0.927257	0.895129	0.879887	0.883483	0.920771
hSQ003126	1736	0.137177	0.0502892	0.0368928	0.162895	0.154154
hSQ003129	repname(hSQ003129)	0.999747	0.998839	0.999994	0.997898	0.999804
hSQ003130	7328	0.909475	0.813425	0.88466	0.921825	0.875134
hSQ003132	9655	0.403907	0.349567	0.186943	0.537936	0.520179
hSQ003133	144983	0.904185	0.934101	0.860417	0.913961	0.836232
hSQ003137	84693	0.72862	0.631614	0.476581	0.780943	0.711293
hSQ003139	7812	0.535579	0.688693	0.621945	0.72087	0.695076
hSQ003140	9709	0.887184	0.857536	0.864483	0.902608	0.877192
hSQ003141	10018	0.893299		0.862547	0.880115	0.883226
hSQ003147	1459				0.93723	0.92319
hSQ003148	56655	0.981204	0.980407	0.993562	0.958425	0.983199
hSQ003149	221150	0.84584	0.903995	0.838593	0.880127	0.866607
hSQ003150	22900	0.930656	0.786256	0.938949	0.798964	0.896065
hSQ003151	10056	0.923415	0.942951	0.873744	0.93052	0.874043
hSQ003155	23080	0.929791	0.769557	0.90416	0.894773	0.924365
hSQ003156	57552	0.894952	0.874883	0.881947	0.914162	0.917214
hSQ003158	9868	0.940673	0.942756	0.95482	0.9348	0.948722
hSQ003159	repname(hSQ003159)	0.515872	0.560596	0.457152	0.69195
hSQ003159	repname(hSQ003159)	0.524755		0.480545	0.670294	0.580215
hSQ003159	repname(hSQ003159)	0.493098	0.525899	0.387051	0.477698	0.559287
hSQ003159	repname(hSQ003159)	0.511649	0.542802	0.396401	0.480599	0.575168
hSQ003159	repname(hSQ003159)	0.489399	0.531195	0.382199	0.666672	0.57002
hSQ003159	repname(hSQ003159)	0.531781	0.548501	0.406652	0.478529	0.593152
hSQ003159	repname(hSQ003159)	0.514129	0.556046	0.444496	0.691991	0.710204
hSQ003159	repname(hSQ003159)	0.510699	0.506075	0.367679	0.660598	0.592934
hSQ003159	repname(hSQ003159)	0.495695	0.567419	0.439201	0.693234	0.608615
hSQ003159	repname(hSQ003159)	0.537991	0.54839	0.436145	0.634812	0.592858
hSQ003159	repname(hSQ003159)	0.54933	0.551267	0.436368	0.682053	0.615558
hSQ003159	repname(hSQ003159)	0.536573	0.514525	0.448455	0.694766	0.608803
hSQ003159	repname(hSQ003159)	0.524921	0.541469	0.449243	0.703367	0.576754
hSQ003159	repname(hSQ003159)	0.519819	0.553679	0.442065	0.550685	0.545918
hSQ003159	repname(hSQ003159)	0.539565	0.557516	0.453964	0.686738	0.595692
hSQ003159	repname(hSQ003159)	0.532056	0.582518	0.462141	0.701485	0.616907
hSQ003159	repname(hSQ003159)	0.519916	0.549377	0.446595	0.698936	0.595583
hSQ003159	repname(hSQ003159)	0.509952	0.57173	0.461687	0.516076	0.584887
hSQ003159	repname(hSQ003159)	0.537791	0.574177	0.43504	0.580601	0.602697
hSQ003159	repname(hSQ003159)	0.519531	0.475758	0.481085	0.694881	0.563517
hSQ003159	repname(hSQ003159)	0.5398	0.585434	0.464396	0.5727	0.585412
hSQ003159	repname(hSQ003159)	0.52977	0.577509	0.484896	0.686475	0.585689
hSQ003159	repname(hSQ003159)	0.530673	0.569826	0.488927	0.67287	0.5918
hSQ003159	repname(hSQ003159)	0.52049	0.55015	0.485265	0.690489	0.575772
hSQ003159	repname(hSQ003159)	0.537109	0.568655	0.458057	0.504148	0.578162
hSQ003159	repname(hSQ003159)	0.545199	0.58852	0.504227	0.556032	0.583498
hSQ003159	repname(hSQ003159)	0.545748	0.55066	0.495227	0.648282	0.568178
hSQ003159	repname(hSQ003159)	0.544564	0.57388	0.498265	0.651918	0.570722
hSQ003159	repname(hSQ003159)	0.55421	0.580302	0.503394	0.694678	0.594689
hSQ003159	repname(hSQ003159)	0.541234	0.586704	0.497435	0.692933	0.567614
hSQ003159	repname(hSQ003159)	0.515931	0.564244	0.418445	0.679125	0.563124
hSQ003159	repname(hSQ003159)	0.540545	0.563352	0.437172	0.501812	0.571301
hSQ003159	repname(hSQ003159)	0.543934	0.563215	0.499539	0.693648	0.601073
hSQ003159	repname(hSQ003159)	0.538198	0.573127	0.478243	0.701055	0.579366
hSQ003161	284385	0.535696		0.655336	0.801611	0.814802
hSQ003164	7381	0.909616	0.884824	0.953369	0.939174	0.87052
hSQ003167	567	0.992483	0.989501	0.995395	0.96242	0.976576
hSQ003171	64326	0.959963	0.965528	0.920956	0.895442	0.915589
hSQ003172	8784	0.309355			0.584571
hSQ003173	51326	0.63301	0.649297	0.420874	0.686794	0.707523
hSQ003175	169834	0.672728		0.430352	0.745859	0.731764
hSQ003180	10950	0.869063	0.860702	0.777536	0.744244	0.809637
hSQ003183	2534	0.907007	0.869052	0.919552	0.892842	0.910919
hSQ003185	5886	0.834467	0.829944	0.861883	0.86999	0.880104
hSQ003188	80273	0.978602	0.970559	0.98047	0.956555	0.966692
hSQ003189	55103	0.914215		0.920471		0.902998
hSQ003199	57489	0.855053	0.537892	0.73723	0.932486	0.873234
hSQ003203	79053	0.934174	0.949595	0.942039	0.92148	0.916512
hSQ003204	25791	0.865796		0.747128	0.834928	0.849085
hSQ003205	1855	0.758514	0.576414	0.4492	0.77343	0.751759
hSQ003206	79643	0.837527	0.847166	0.838022	0.907863	0.851424
hSQ003208	337876	0.850092		0.633805	0.863285	0.842502
hSQ003212	7203	0.967687	0.967022	0.971155	0.957306	0.954883
hSQ003213	346887	0.620142	0.702454	0.590222	0.691533	0.733492
hSQ003216	3843	0.861351	0.899898	0.855015	0.879243	0.860134
hSQ003217	51005	0.958722				0.876815
hSQ003220	63035	0.919098	0.849814	0.943782	0.933397	0.927949
hSQ003221	5763	0.896336	0.758923	0.880334	0.844339	0.900644
hSQ003222	54882	0.981716	0.964561	0.989	0.954586	0.963697
hSQ003223	3295	0.940235	0.903543	0.888624	0.934938	0.929244
hSQ003224	9077	0.674231		0.255436	0.812858	0.758543
hSQ003228	52	0.827935	0.947902	0.907344	0.875265	0.909619
hSQ003231	79828	0.872692	0.888987	0.882071	0.865798	0.874769
hSQ003233	repname(hSQ003233)	0.673212	0.816551	0.642527	0.804382	0.782581
hSQ003234	5110	0.967175	0.948233	0.970585	0.936972	0.949335
hSQ003236	23300	0.274195	0.278405	0.122877	0.36366	0.420489
hSQ003237	10224	0.710671	0.597283	0.457876	0.807757	0.774164
hSQ003244	5300	0.982546	0.95065	0.973278	0.952435	0.960332
hSQ003245	23029	0.873538	0.797737	0.806854	0.901597	0.847623
hSQ003246	9813	0.852521	0.871218	0.922044	0.873514	0.917147
hSQ003249	148534	0.825431	0.859411	0.848368	0.919168	0.892231
hSQ003250	143098	0.921168	0.879116	0.91323	0.91659	0.921242
hSQ003252	7178	0.471822	0.27892	0.0857986	0.29968	0.379478
hSQ003253	5216	0.969785	0.969933	0.981252	0.95714	0.97011
hSQ003254	9169	0.942505	0.888262	0.926311	0.918989	0.906115
hSQ003258	4435	0.903888	0.93274	0.922626	0.908258	0.901265
hSQ003259	3688	0.928905	0.954288	0.911148	0.874098	0.782153
hSQ003260	1938	0.760701	0.860543	0.683057	0.827899	0.627123
hSQ003261	9054	0.937057	0.899303	0.937392	0.937456	0.928815
hSQ003261	9054	0.935802	0.89994	0.927799	0.909556	0.914662
hSQ003265	5394	0.926052	0.926455	0.93705	0.918179	0.936229
hSQ003271	9124	0.919538	0.908891	0.898964	0.883167	0.900966
hSQ003272	5037	0.992196	0.989128	0.99639	0.984574	0.984226
hSQ003273	28982	0.869745	0.890211	0.871499	0.892308	0.88827
hSQ003274	11120	0.839216	0.775473	0.804818	0.775132	0.878288
hSQ003275	441297	0.449463			0.777641	0.536813
hSQ003276	257218	0.839054	0.520363	0.623063	0.915716	0.864158
hSQ003278	148479	0.867455	0.872042	0.871154	0.808843	0.859969
hSQ003281	1452	0.839548	0.914243	0.799613	0.87257	0.830826
hSQ003282	64771	0.581063		0.264501	0.746952	0.545834
hSQ003284	23201	0.94187	0.820633	0.954779	0.902798	0.953244
hSQ003285	5411	0.902985	0.744381	0.924293	0.799242	0.909193
hSQ003286	440248::400322	0.916716	0.791282	0.841733	0.861238	0.863822
hSQ003289	4267	0.947184	0.952798	0.982636	0.972565	0.967191
hSQ003291	57038	0.773958	0.891027	0.831561	0.8465	0.847933
hSQ003292	9603	0.949961		0.914053	0.95043	0.948325
hSQ003293	432	0.708902			0.759316
hSQ003295	7019	0.94556	0.931605	0.961554	0.96476	0.951292
hSQ003296	79979	0.453034	0.942612	0.8731	0.958861	0.820932
hSQ003297	11065	0.96887	0.962628	0.963455	0.962361	0.941624
hSQ003301	84224	0.865281	0.71239	0.76981	0.840457	0.824002
hSQ003302	50650	0.842646	0.822779	0.818594	0.861153	0.902681
hSQ003304	22944	0.702169		0.290279	0.702672	0.68133
hSQ003305	253725	0.905027	0.90547	0.887883	0.867558	0.896407
hSQ003306	55747	0.892441	0.888075	0.86487	0.877972	0.891725
hSQ003307	84516	0.882462	0.928102	0.863656	0.923272	0.853434
hSQ003308	5681	0.47708	0.687564	0.707784	0.771968	0.632122
hSQ003309	285605	0.90534	0.888965	0.914852	0.942	0.897709
hSQ003312	6945	0.715203		0.723432	0.864819
hSQ003314	7259	0.939212	0.877352	0.89684	0.924188	0.918989
hSQ003315	2589	0.815224	0.876697	0.728026	0.851317	0.836464
hSQ003317	5283	0.839521	0.872145	0.929573	0.926156	0.933835
hSQ003318	6144	0.687895	0.624376	0.75721	0.802337	0.638209
hSQ003320	388389	0.940815	0.900363	0.921918	0.92014	0.912265
hSQ003325	2571	0.790376		0.22541	0.758842	0.633806
hSQ003326	8491	0.87888	0.611588	0.773096	0.904034	0.888538
hSQ003327	1787	0.896047	0.784376	0.809789	0.904767	0.902522
hSQ003328	9919	0.928342	0.913216	0.915423	0.85459	0.922134
hSQ003329	2534	0.937169	0.928336	0.931592	0.895655	0.892769
hSQ003331	2079	0.980069	0.983638	0.990538		0.976723
hSQ003332	22873	0.845399	0.570899	0.716405	0.691006	0.802882
hSQ003333	148987	0.029674		0.00437361	0.494902	0.273115
hSQ003334	112616	0.753079	0.916655	0.905081	0.883734	0.907193
hSQ003335	149076	0.636724	0.724971	0.466999	0.706257	0.737029
hSQ003336	5519	0.859233				0.872012
hSQ003338	284387	0.899385	0.954623	0.937248	0.959671	0.845746
hSQ003345	25927	0.714746	0.809329	0.780801	0.848658	0.877179
hSQ003347	143279	0.93428		0.410406		0.734048
hSQ003348	1967	0.958832	0.94021	0.957612	0.919167	0.927476
hSQ003350	9693	0.962171	0.909023	0.925218	0.907256	0.935401
hSQ003352	200844	0.884365		0.809269	0.893511	0.919324
hSQ003354	27085	0.69298		0.39036
hSQ003356	1723	0.872204	0.853534	0.797474	0.860129	0.863606
hSQ003357	8243	0.982175				0.972212
hSQ003359	9266	0.937709	0.931324	0.926403	0.93337	0.906293
hSQ003360	389562	0.603909	0.522296	0.589641	0.740786	0.782082
hSQ003361	8559	0.924388	0.922345	0.920852	0.93501	0.931079
hSQ003368	91355	0.274516			0.643534	0.403813
hSQ003372	3831	0.965902	0.964033	0.967433	0.939799	0.940009
hSQ003373	9101	0.874304				0.809452
hSQ003375	3692	0.952113	0.93299	0.941275	0.914595	0.915254
hSQ003377	84622	0.599147	0.568844	0.56616		0.758696
hSQ003378	3949	0.833359			0.871975	0.74327
hSQ003379	8673	0.943293	0.896928	0.932689	0.863085	0.902408
hSQ003381	80822	0.925885	0.889729	0.911457	0.928173	0.897829
hSQ003383	10535	0.956478	0.936132	0.953964	0.944159	0.944696
hSQ003389	91283	0.23394	0.410849	0.119127	0.598752	0.461851
hSQ003390	57479	0.898909	0.706655	0.83626	0.899613	0.880752
hSQ003395	440396	0.474736		0.468787	0.781301
hSQ003396	388545	0.918247	0.905812	0.881836	0.908926	0.887214
hSQ003397	284988	0.559159	0.671514	0.59476	0.862705	0.790382
hSQ003399	8664	0.930784	0.945335	0.925439	0.876917	0.894823
hSQ003400	repname(hSQ003400)	0.9141	0.830513	0.715682	0.879279	0.791311
hSQ003402	10458	0.466386			0.720516	0.767154
hSQ003403	1613	0.95982	0.94827	0.927256	0.930984	0.884658
hSQ003409	6888	0.928789	0.939235	0.939707	0.934687	0.927667
hSQ003410	605	0.810904				0.740497
hSQ003417	144455	0.949061	0.906242	0.933549	0.910771	0.926022
hSQ003418	64175	0.909536	0.847638	0.888619	0.905767	0.893177
hSQ003421	6120	0.874325	0.753465	0.85307	0.928804	0.895061
hSQ003421	6120	0.868041	0.769691	0.856019	0.936143	0.900985
hSQ003423	3337	0.862469	0.917962	0.860258	0.906384	0.863061
hSQ003430	10609	0.952341	0.889573	0.952706	0.92748	0.926578
hSQ003433	11160	0.967035		0.961011	0.947596	0.923411
hSQ003434	1	0.705593	0.641472	0.798956	0.74434	0.881639
hSQ003435	22932	0.526052		0.363554	0.751295	0.691235
hSQ003437	80221				0.825094
hSQ003438	5813	0.812867	0.773292	0.816053	0.861843	0.814569
hSQ003440	55341	0.96131		0.945406	0.967587	0.886336
hSQ003442	55132	0.605204	0.251482	0.238858	0.710129	0.651001
hSQ003447	6629	0.922748	0.908021	0.892276	0.893532	0.916687
hSQ003448	55031	0.911354	0.866993	0.872513	0.885009	0.879161
hSQ003450	51111	0.807882	0.702614	0.806118	0.890665	0.863487
hSQ003451	64170				0.634229
hSQ003454	79609	0.661704	0.559888	0.517242	0.796427	0.774822
hSQ003455	158563::1184	0.926086	0.855516	0.882697	0.89828	0.917087
hSQ003457	57555	0.959613	0.897564	0.97115	0.920855	0.941411
hSQ003458	79929	0.827066	0.881027	0.899575	0.925845	0.917406
hSQ003459	6118	0.948153	0.942868	0.953425	0.930392	0.936993
hSQ003460	9929	0.833494	0.865675	0.848383	0.783708	0.860545
hSQ003461	64838				0.857245	0.819359
hSQ003464	93556					0.849753
hSQ003472	440469	0.870457		0.638169	0.713634	0.72633
hSQ003477	54841	0.925089	0.879554	0.907191	0.851226	0.908198
hSQ003481	164022	0.990058	0.983018	0.994105	0.983327	0.974453
hSQ003482	268	0.519207			0.713452	0.614052
hSQ003483	63926	0.886912	0.830513	0.840276	0.938113	0.883203
hSQ003485	8994	0.942729	0.894371	0.882358	0.864162	0.859429
hSQ003486	401284	0.261868		0.019579	0.552404	0.236896
hSQ003490	55379	0.969581	0.975427	0.975021	0.965594	0.956533
hSQ003493	51319	0.888412	0.744361	0.834074	0.944558	0.906928
hSQ003497	91695	0.570725			0.614374	0.516316
hSQ003498	122616	0.898534				0.793204
hSQ003502	211	0.946522	0.928817	0.929568	0.89988	0.934903
hSQ003505	27335	0.937753	0.953633	0.939258	0.941533	0.923225
hSQ003510	3069::55498			0.955331
hSQ003511	7711	0.604427			0.665573	0.660833
hSQ003512	7126	0.913573	0.910877	0.923937	0.925175	0.935511
hSQ003516	repname(hSQ003516)				0.245903	0.221384
hSQ003517	26071	0.925371	0.888529	0.928514	0.915825	0.929055
hSQ003526	79670	0.844883	0.690428	0.751003	0.845792	0.835569
hSQ003530	9650	0.925293	0.916614	0.925064	0.929192
hSQ003532	949					0.908014
hSQ003533	1207	0.956199	0.969792	0.965739	0.95817	0.944845
hSQ003534	2048	0.920052	0.836023	0.928088	0.905428	0.920681
hSQ003535	10171	0.925733	0.936295	0.938738	0.929533	0.920913
hSQ003536	7584	0.74351	0.763651	0.682938	0.876463	0.839368
hSQ003538	23503	0.900027	0.843974	0.801967	0.858205	0.874223
hSQ003539	3673	0.93477		0.88312	0.915234	0.912485
hSQ003540	repname(hSQ003540)	0.852748	0.859826	0.844013	0.872449	0.880972
hSQ003541	5833	0.893744	0.724423	0.81695	0.887782	0.882798
hSQ003544	147841	0.925446	0.885226	0.918406	0.882374	0.884365
hSQ003549	56252	0.911063	0.910161	0.911457	0.86951	0.912477
hSQ003554	8220	0.930115	0.897818	0.905162	0.919093	0.911528
hSQ003556	23135	0.899629	0.783805	0.886262	0.83895	0.873355
hSQ003558	286148	0.830301	0.661992	0.680228	0.838501	0.832148
hSQ003559	10903	0.718365		0.189528	0.758051	0.739936
hSQ003561	27341	0.984521	0.953709	0.973125	0.951643	0.96124
hSQ003562	123	0.908002	0.916512	0.87708	0.890911	0.872748
hSQ003563	392164	0.881348		0.745427	0.919322	0.825727
hSQ003567	3216	0.623715		0.272974	0.558837	0.386267
hSQ003568	283970	0.762125	0.591811	0.502055	0.677923	0.712956
hSQ003570	55152	0.836457	0.791472	0.787217	0.860219	0.845724
hSQ003572	84243					0.843514
hSQ003573	6427	0.908547	0.906052	0.914166	0.86501	0.92765
hSQ003574	9638	0.873081		0.804189	0.890601	0.882276
hSQ003582	81554	0.967169	0.957488	0.955808	0.929591	0.87489
hSQ003586	975	0.990875	0.986772	0.983937	0.978953	0.976282
hSQ003587	8892	0.927452	0.935525	0.930559	0.92145	0.924036
hSQ003591	131870	0.933067	0.943934	0.974951	0.914614	0.927235
hSQ003594	117177	0.894921	0.883542	0.918313	0.931685	0.923331
hSQ003595	7284	0.965722	0.954188	0.953588	0.917859	0.929777
hSQ003597	5925	0.898194		0.699086	0.927532	0.899296
hSQ003601	10940	0.887922	0.879905	0.842788	0.854079	0.878878
hSQ003603	repname(hSQ003603)	0.951193		0.927287	0.918211	0.957644
hSQ003608	8669	0.842816	0.791292	0.850224	0.92874	0.896535
hSQ003609	163933					0.864208
hSQ003611	85365	0.861526	0.886274	0.837433	0.841116	0.866267
hSQ003612	9473	0.921781		0.88547	0.894693	0.907667
hSQ003619	148362	0.863615	0.761337	0.800322	0.877754	0.872042
hSQ003620	5488::344797	0.750853		0.749116	0.8674	0.724323
hSQ003623	1739	0.949678	0.934059	0.897637	0.898034	0.90305
hSQ003628	391169	0.892477		0.903055	0.941111	0.912421
hSQ003630	80829	0.958546	0.951493	0.974305	0.911628	0.953633
hSQ003631	125476	0.936254	0.939912	0.931213	0.881526	0.832411
hSQ003632	1111	0.869862	0.918254	0.86433	0.892815	0.888075
hSQ003633	90024	0.789145		0.576454	0.878222	0.788441
hSQ003634	5516	0.898831	0.916827	0.877049	0.906378	0.90686
hSQ003636	1629	0.809501	0.740398	0.757629	0.905625
hSQ003639	221079	0.860162	0.683745	0.839224	0.914945	0.887472
hSQ003640	689	0.955337	0.964357	0.966863	0.957976	0.896492
hSQ003641	7270	0.779246	0.866762	0.763708	0.855675	0.831356
hSQ003652	2869	0.703768		0.477552	0.667741	0.697739
hSQ003656	10498	0.9216	0.878652	0.899404	0.933846	0.899737
hSQ003657	488	0.908515	0.867962	0.873459	0.880894	0.900539
hSQ003659	51259	0.724151	0.842292	0.804354	0.774745	0.834958
hSQ003662	43847				0.585447	0.335577
hSQ003665	4281	0.861808	0.884532	0.893066	0.895074	0.909548
hSQ003666	85004	0.911602	0.83156	0.913875	0.92132	0.919481
hSQ003669	54475	0.827677		0.600727	0.890824	0.716411
hSQ003670	170960	0.559252	0.647296	0.492708	0.823676	0.780258
hSQ003671	4571	0.180928	0.113356	0.184003	0.276334	0.189396
hSQ003678	9043	0.963655	0.972037	0.97537	0.941461	0.929002
hSQ003685	4998	0.874121	0.876443	0.794353	0.838785	0.824268
hSQ003686	26297	0.657424	0.731934	0.616265	0.703096	0.748007
hSQ003687	9352	0.951366	0.959755	0.9685	0.958636	0.956335
hSQ003689	23052	0.900037	0.909317	0.936634	0.881894	0.891994
hSQ003699	65125					0.953174
hSQ003704	7073	0.96267	0.946116	0.966068		0.962125
hSQ003708	51100	0.862217	0.919964	0.874507	0.917949	0.886548
hSQ003709	1052	0.847222			0.840672	0.770048
hSQ003713	93627	0.710027		0.449585	0.833541	0.708521
hSQ003715	9325	0.912807	0.898498	0.920116	0.900575	0.902875
hSQ003716	8811	0.905595		0.849172	0.941819	0.894846
hSQ003717	51134	0.901718	0.820509	0.862827	0.855597	0.861473
hSQ003722	4835	0.922313	0.931186	0.942613	0.920628	0.905117
hSQ003728	5116	0.92022		0.834978		0.825422
hSQ003729	266655					0.926067
hSQ003731	103910	0.975882	0.976628	0.984463	0.9409	0.960498
hSQ003732	56954	0.815952	0.788753	0.822021	0.817197	0.841519
hSQ003734	23307	0.901917	0.867872	0.869603	0.890148	0.902325
hSQ003737	52	0.837237	0.958556	0.940398	0.926789	0.927034
hSQ003739	401048	0.0686183		0.0325999	0.335881	0.162885
hSQ003742	386757	0.83075	0.816058	0.837444	0.883692	0.872349
hSQ003743	60488	0.952103	0.935197	0.961417	0.949735	0.951625
hSQ003744	23286	0.934439		0.889553	0.866137	0.868278
hSQ003746	57153	0.641387			0.846083	0.732176
hSQ003749	89910	0.902376			0.888885	0.849668
hSQ003752	126129	0.885381	0.842626	0.928543	0.882781	0.916002
hSQ003753	9588	0.96605	0.974442	0.973008	0.965696	0.956554
hSQ003754	4134	0.961854	0.90192			0.962506
hSQ003755	58508					0.831037
hSQ003757	9100	0.89235	0.857192	0.872654	0.818817	0.887887
hSQ003758	55506	0.947281	0.944354	0.932956	0.92345	0.910701
hSQ003759	9135	0.940105	0.946149	0.966578	0.939537	0.923705
hSQ003760	1676	0.917638	0.876946	0.904557	0.894471	0.90112
hSQ003765	125988	0.966988	0.951365	0.976162	0.955186	0.953419
hSQ003766	55958	0.720436	0.78518	0.715926	0.771482	0.800415
hSQ003769	10785	0.935149		0.868258	0.937092	0.871808
hSQ003770	5033	0.868074	0.927868	0.780796	0.866497	0.744332
hSQ003776	55668	0.740116		0.612962	0.865308	0.779547
hSQ003780	80003				0.838476
hSQ003782	197407	0.864931	0.804072	0.808286	0.863526	0.852284
hSQ003783	3206	0.837316	0.832032	0.857837	0.893238	0.904356
hSQ003784	23399	0.607396	0.718133	0.478526	0.705429	0.750184
hSQ003787	1459	0.882339	0.633384	0.867592	0.887996	0.90708
hSQ003788	55787	0.936975	0.916174	0.941527	0.911941	0.914037
hSQ003790	865	0.861978	0.838474	0.862138	0.909092	0.894892
hSQ003792	6449	0.891808	0.884324	0.883979	0.886522	0.886885
hSQ003793	80119	0.946074			0.873398	0.870402
hSQ003795	84501	0.878769	0.827434	0.817346	0.88394	0.875052
hSQ003801	23325	0.929512	0.77892	0.759282	0.839937	0.877822
hSQ003806	2889	0.92603	0.879559	0.954335	0.886405	0.929403
hSQ003807	10124	0.52175		0.322158	0.847716	0.694627
hSQ003808	6591	0.792035	0.679247	0.622411	0.579278	0.441785
hSQ003812	5351	0.90174	0.86949	0.865181	0.868283	0.893414
hSQ003815	91056	0.909515			0.885574
hSQ003819	83548	0.852672	0.741132	0.73108	0.81361	0.84957
hSQ003821	23366	0.910271	0.783284	0.858248	0.946093	0.899892
hSQ003823	7257	0.965843	0.941422	0.959154	0.965789	0.949586
hSQ003826	8476	0.965052				0.916043
hSQ003830	5579	0.9206		0.805712	0.914661	0.89321
hSQ003831	3251	0.928181	0.893791	0.901544	0.910075	0.918663
hSQ003832	27307	0.983144	0.976826	0.993636	0.954707	0.95995
hSQ003836	6878	0.828256		0.77796	0.854073	0.882699
hSQ003842	63875	0.957958	0.942787	0.955215	0.916854	0.963617
hSQ003849	144097	0.766623	0.634051	0.703858	0.810049	0.782302
hSQ003850	5094	0.68198	0.804743	0.639913	0.746041	0.737795
hSQ003851	390773	0.411905	0.353448	0.231371	0.560682	0.428069
hSQ003858	11315	0.97386	0.971148	0.96377	0.965121	0.934169
hSQ003860	148423	0.843815	0.843886	0.830468	0.895937	0.870893
hSQ003863	7756	0.927771	0.937261	0.915497	0.895686	0.899925
hSQ003869	25852	0.831065	0.9164	0.714203	0.913818	0.845694
hSQ003870	27292	0.949049	0.90611	0.958858	0.943608	0.926199
hSQ003871	11322	0.737807	0.617441	0.444828	0.802871	0.781654
hSQ003875	51765	0.950601	0.918043	0.891774	0.897115	0.889002
hSQ003877	repname(hSQ003877)	0.865251	0.844907	0.821659	0.887065	0.888194
hSQ003878	55871	0.918928	0.760167	0.859252	0.920137	0.910251
hSQ003881	5872	0.868274	0.825042	0.749514	0.870868	0.817598
hSQ003882	23463	0.895051	0.936708	0.966284	0.948222	0.940578
hSQ003883	387923	0.642288		0.73218	0.865125	0.86204
hSQ003885	908	0.933637	0.960042	0.954047	0.931286	0.934274
hSQ003887	55239	0.916892	0.885347	0.894571	0.922762	0.897265
hSQ003893	51248	0.944834	0.921494	0.939194	0.917494	0.921922
hSQ003895	149603	0.978839	0.959611	0.980116	0.965085	0.962995
hSQ003897	154467	0.848853	0.863744	0.910329	0.870874	0.921028
hSQ003898	25852	0.786562	0.882585	0.735351	0.862403	0.853061
hSQ003900	23595	0.84491	0.793434	0.774247	0.870045	0.869345
hSQ003901	64430	0.921793	0.886047	0.941501	0.916475	0.924076
hSQ003902	5925					0.954048
hSQ003903	54940	0.918545	0.869838	0.918292	0.921391	0.909899
hSQ003907	84317	0.866173	0.803495	0.903278	0.901298	0.913239
hSQ003910	4799	0.865059	0.851216	0.80657	0.859227	0.847629
hSQ003913	84888	0.885406	0.887811	0.891761	0.911197	0.896079
hSQ003919	84826	0.631645	0.620565	0.327201	0.500837	0.385548
hSQ003920	2509	0.173676	0.187893	0.44		0.107546
hSQ003921	8331	0.880886	0.743044	0.688781	0.885191	0.820167
hSQ003924	23181	0.921278			0.935689	0.898933
hSQ003925	55854	0.953119	0.95774	0.970699	0.949577	0.932188
hSQ003926	10206	0.141762				0.184669
hSQ003928	55148				0.77118
hSQ003930	5878	0.850566	0.886541	0.878412	0.91008	0.890915
hSQ003932	9466	0.942328	0.88914	0.940792	0.953106	0.926307
hSQ003933	392352	0.920936	0.900835	0.945792	0.956304	0.926633
hSQ003935	repname(hSQ003935)	0.999417	0.998055	0.999963	0.994383	0.999491
hSQ003935	repname(hSQ003935)	0.999364	0.99748	0.999958	0.994854	0.998601
hSQ003935	repname(hSQ003935)	0.99939	0.997465	0.999965	0.995865	0.999257
hSQ003935	repname(hSQ003935)	0.999371	0.997186	0.999969	0.994419	0.999251
hSQ003935	repname(hSQ003935)	0.999473	0.99784	0.999971	0.996258	0.999003
hSQ003940	4849	0.876064	0.788865	0.871032	0.864036	0.847358
hSQ003951	10190	0.953396	0.887106	0.932732	0.947096	0.928879
hSQ003952	repname(hSQ003952)					0.77335
hSQ003953	220213	0.306533		0.0732855	0.775296	0.610844
hSQ003956	1154	0.769418		0.562847	0.89629	0.842715
hSQ003957	10521	0.991022	0.976879	0.986521	0.96945	0.972928
hSQ003959	79073	0.971619	0.966428	0.970621	0.894649	0.849149
hSQ003961	6574	0.89473	0.914326	0.907673	0.878342	0.918023
hSQ003969	7249	0.835936	0.804072	0.718565	0.837274	0.823777
hSQ003970	29781	0.937932	0.906697	0.888741	0.86375	0.883503
hSQ003974	373863	0.801126	0.667619	0.638957	0.730549	0.838414
hSQ003982	9638	0.857253		0.799183	0.903497	0.904217
hSQ003984	51603	0.917115	0.879555	0.877766	0.888006	0.896113
hSQ003986	26577	0.866071	0.845439	0.809411	0.867073	0.845511
hSQ003990	90390	0.880289	0.723612	0.829929	0.91566	0.898618
hSQ003991	9497	0.950198	0.588172	0.673189	0.906784	0.87091
hSQ003994	2519	0.932483	0.942915	0.879393	0.927054	0.891504
hSQ003995	51136	0.854966	0.613018	0.836373	0.894046	0.888743
hSQ003996	96459	0.937981	0.922302	0.917702	0.888024	0.88151
hSQ003997	repname(hSQ003997)	0.876971		0.816824	0.911117	0.924094
hSQ003998	140826	0.818866	0.79437	0.851445	0.92746	0.862623
hSQ003999	83640	0.952902	0.960452	0.960917	0.944779	0.939784
hSQ004000	23567	0.900452	0.84067	0.794422	0.873616	0.794708
hSQ004003	394	0.86456	0.883907	0.862369	0.898638	0.894811
hSQ004011	124512	0.921037	0.8987	0.906808	0.842785	0.902873
hSQ004012	25996	0.93337	0.971506	0.981986	0.962541	0.965035
hSQ004012	25996	0.968536	0.969458	0.977769	0.960536	0.958059
hSQ004013	4857				0.842787	0.813802
hSQ004015	488	0.912719	0.849937	0.907527	0.918208	0.928029
hSQ004019	3156	0.901761	0.946394	0.863254	0.908985	0.854798
hSQ004020	6634	0.988286	0.985552	0.987836	0.939738	0.97108
hSQ004021	125950	0.900777	0.856633	0.906842	0.880355	0.873183
hSQ004025	57580	0.903277	0.836778	0.899472	0.919199	0.914727
hSQ004026	401085	0.798031		0.658086	0.829777	0.826977
hSQ004032	5876	0.802586	0.806294	0.843564	0.89422	0.82127
hSQ004034	23530	0.870115	0.76716	0.629799	0.805422	0.828612
hSQ004036	4052	0.905019	0.813921	0.83368	0.843385	0.888014
hSQ004039	150468	0.701326		0.724121	0.92148	0.86196
hSQ004041	57559	0.893246	0.894498	0.885776	0.880053	0.916037
hSQ004042	7112	0.9516		0.979817	0.959983	0.953711
hSQ004043	3209	0.598569	0.45114	0.346858	0.809844	0.714916
hSQ004044	7469	0.852057	0.774373	0.834415	0.869467	0.879151
hSQ004048	9937	0.909386		0.924612		0.938487
hSQ004053	64755	0.863677	0.721373	0.878245	0.872801	0.893346
hSQ004056	5795	0.781751			0.903685	0.863708
hSQ004057	4747	0.454078	0.497696	0.234537	0.536604	0.55723
hSQ004058	2618	0.931919	0.950939	0.933323	0.923933	0.922343
hSQ004062	23552	0.883518	0.750252	0.787669	0.814799	0.856061
hSQ004065	5106	0.919554		0.685633	0.904523	0.802918
hSQ004066	22955	0.757051		0.389348	0.813861	0.676757
hSQ004068	10571	0.788015	0.802182	0.692673	0.716977	0.761936
hSQ004069	23193	0.914852	0.900571	0.868329	0.845345	0.861399
hSQ004070	57643	0.908511		0.909677		0.9144
hSQ004071	10488	0.927007	0.946631	0.928028		0.911575
hSQ004073	254552	0.899004		0.895517	0.921534	0.890612
hSQ004076	6728::7310					0.899202
hSQ004077	388650	0.940498	0.942268	0.896613	0.931605	0.894893
hSQ004080	125988	0.952931	0.905828	0.957162	0.941936	0.943276
hSQ004083	79086	0.936266	0.958292	0.965048	0.932851	0.945097
hSQ004087	440976	0.653864	0.761248	0.690022	0.755747	0.793808
hSQ004090	8775	0.934473		0.950424	0.931724	0.904765
hSQ004093	262	0.818293	0.833895	0.748787	0.830773	0.836054
hSQ004095	6748	0.95942	0.935177	0.954262	0.94447	0.934889
hSQ004097	4952				0.931414	0.886688
hSQ004097	4952	0.900156				0.841499
hSQ004099	10813	0.932071	0.912627	0.90189	0.912902	0.914152
hSQ004104	23275	0.835986	0.75114	0.813908	0.900306	0.814698
hSQ004105	56063	0.59012		0.197984	0.67152	0.679558
hSQ004117	2664	0.920352		0.866117	0.858137	0.867481
hSQ004119	64781	0.789956				0.833843
hSQ004122	85007	0.781743	0.723582	0.673799	0.754641	0.766788
hSQ004123	55717	0.830394	0.82329	0.82825	0.836772	0.879237
hSQ004124	54849	0.938546	0.93746	0.959021	0.933876	0.933165
hSQ004125	6160	0.845195	0.806885	0.911888	0.913316	0.643772
hSQ004126	90060	0.88303	0.780752	0.753132	0.849706	0.851792
hSQ004128	654	0.946336	0.944856	0.955237	0.87793	0.906442
hSQ004129	9725					0.862342
hSQ004130	79758	0.447074	0.63748	0.602294	0.823906
hSQ004131	79660	0.855918		0.691291	0.871325	0.785235
hSQ004133	55041	0.945833	0.933052	0.957725	0.959755	0.926908
hSQ004134	6294	0.947112	0.933882	0.954262	0.904808	0.91352
hSQ004137	118672	0.842862	0.696695	0.860241	0.827094	0.911078
hSQ004140	55729	0.913452			0.866072	0.8713
hSQ004142	5771	0.593146	0.655497	0.465468	0.830727	0.747735
hSQ004144	5037	0.98228	0.981994	0.986094	0.966708	0.96772
hSQ004147	repname(hSQ004147)	0.70023	0.528363	0.38503	0.694162	0.689297
hSQ004148	25797	0.945442		0.881836	0.957593	0.904051
hSQ004151	8027	0.942112		0.856079	0.883739	0.888069
hSQ004153	64211	0.772215	0.823494	0.626788		0.775692
hSQ004154	57018	0.567186	0.546177	0.314218	0.707073	0.549594
hSQ004159	4801	0.759449	0.739756	0.630645	0.761507	0.766413
hSQ004161	84304	0.893985	0.844248	0.838779	0.850292	0.874234
hSQ004162	59335	0.333356			0.71862	0.526517
hSQ004168	80169	0.881446			0.872742	0.843514
hSQ004169	246330	0.803262	0.68318	0.757945	0.857245	0.865459
hSQ004174	3119	0.88617		0.62015	0.904617	0.807333
hSQ004178	2597	0.967741	0.952561	0.938988	0.845376	0.918254
hSQ004178	2597	0.965158	0.944695	0.95436	0.832561	0.906008
hSQ004178	2597	0.960738	0.951091	0.941803	0.946061	0.907618
hSQ004178	2597	0.962873	0.953457	0.957771	0.952781	0.918713
hSQ004178	2597	0.9705	0.950085	0.951286	0.853932	0.920937
hSQ004178	2597	0.970209	0.954719	0.952775	0.899603	0.92489
hSQ004178	2597	0.965114	0.957455	0.959171	0.958016	0.923173
hSQ004178	2597	0.96559	0.951743	0.946776	0.834901	0.919046
hSQ004178	2597	0.967664	0.946819	0.945182	0.870707	0.914279
hSQ004178	2597	0.971205	0.962153	0.962078	0.961966	0.933459
hSQ004178	2597	0.968939	0.960368	0.961908	0.959039	0.926389
hSQ004178	2597	0.970239	0.953939	0.957332	0.924994	0.923911
hSQ004178	2597	0.971322	0.956479	0.959274	0.955036	0.922759
hSQ004178	2597	0.963757	0.957597	0.953826	0.954832	0.923293
hSQ004178	2597	0.964453	0.956548	0.959615	0.956875	0.910556
hSQ004178	2597	0.966772	0.949203	0.957644	0.938283	0.916405
hSQ004178	2597	0.971364	0.9582	0.961847	0.956115	0.924909
hSQ004178	2597	0.966673	0.956485	0.956736	0.958077	0.92889
hSQ004178	2597	0.970049	0.959889	0.961353	0.95917	0.92964
hSQ004178	2597	0.966609	0.954057	0.959604	0.944555	0.921529
hSQ004178	2597	0.967707	0.952324	0.960605	0.94315	0.921886
hSQ004178	2597	0.967299	0.961546	0.958361	0.958282	0.92384
hSQ004178	2597	0.962324	0.953533	0.960775	0.954582	0.903117
hSQ004178	2597	0.968074	0.956751	0.96222	0.849647	0.916475
hSQ004178	2597	0.970902	0.954861	0.96276	0.951004	0.928475
hSQ004178	2597	0.969011	0.956474	0.961313	0.946928	0.920865
hSQ004178	2597	0.966992	0.957825	0.963654	0.956965	0.913009
hSQ004178	2597	0.964884	0.958931	0.960578	0.955804	0.917362
hSQ004178	2597	0.969674	0.957816	0.967857	0.946774	0.931297
hSQ004178	2597	0.96728	0.952825	0.964224	0.943962	0.918967
hSQ004178	2597	0.955185	0.95159	0.96191	0.950506	0.90289
hSQ004178	2597	0.962299	0.953913	0.963699	0.949768	0.906709
hSQ004178	2597	0.966387	0.952496	0.966556	0.931549	0.918092
hSQ004178	2597	0.966901	0.951362	0.963835	0.938763	0.915226
hSQ004178	2597	0.95798	0.947842	0.958727	0.948647	0.905482
hSQ004178	2597	0.964378	0.957839	0.961524	0.956268	0.916038
hSQ004178	2597	0.967898	0.95195	0.964547	0.919801	0.911792
hSQ004178	2597	0.969789	0.954264	0.966106	0.937686	0.920278
hSQ004178	2597	0.965987	0.956207	0.968317	0.948198	0.918434
hSQ004178	2597	0.958746	0.94913	0.961838	0.943921	0.902056
hSQ004178	2597	0.962041	0.948353	0.962549	0.921287	0.902962
hSQ004178	2597	0.970892	0.95543	0.966527	0.955356	0.923859
hSQ004178	2597	0.957148	0.949665	0.961177	0.943544	0.896521
hSQ004178	2597	0.961742	0.953408	0.962156	0.947767	0.89722
hSQ004178	2597	0.96451	0.951804	0.96342	0.944818	0.906757
hSQ004178	2597	0.970796	0.957488	0.96801	0.952087	0.920567
hSQ004178	2597	0.963428	0.955221	0.96508	0.954994	0.910962
hSQ004178	2597	0.961665	0.951129	0.947818	0.947224	0.901774
hSQ004180	83543	0.858146	0.893172	0.921066	0.90045	0.887192
hSQ004181	repname(hSQ004181)	0.999853	0.999347	0.999996	0.996839	0.999688
[truncated: 20,454 more rows]

## Sheet: occupancy_SAM_output
gene_id	entrez_id	Score.d.	Numerator.r.	Denominator.s.s0.	Fold.Change	q.value...	localfdr...	group1_mean	group2_mean
hSQ000182	4904	-16.7266	-0.217331	0.0129932	0.860152	0	20.1523	0.646862	0.429531
hSQ013280	9341	-15.4236	-0.357857	0.023202	0.780308	0	16.38	0.934996	0.577139
hSQ037593	8763	-10.4038	-0.204028	0.0196109	0.868158	0	15.0848	0.9657	0.761671
hSQ043133	342808	-9.74605	-0.31403	0.0322212	0.804288	0	15.704	0.836217	0.522187
hSQ027209	9341	-9.60501	-0.424386	0.0441838	0.745201	0	15.8162	0.920915	0.496529
hSQ018372	29956	-9.56159	-0.152352	0.0159338	0.899773	0	15.8476	0.851947	0.699595
hSQ023736	286444	-9.11114	-0.352831	0.0387253	0.782857	0	16.0549	0.809006	0.456175
hSQ038545	64834	-8.0864	-0.14149	0.0174973	0.906573	2.09751	15.4603	0.937068	0.795578
hSQ038978	repname(hSQ038978)	-6.76434	-0.150537	0.0222545	0.900885	5.86127	13.5475	0.94562	0.795083
hSQ031614	3688	-6.60634	-0.148703	0.0225092	0.902118	5.86127	13.4061	0.935198	0.786495
hSQ022379	9341	-6.11704	-0.219033	0.0358071	0.859275	8.90373	13.2842	0.93701	0.717977
hSQ035404	10635	-6.10943	-0.111335	0.0182235	0.925748	8.90373	13.2861	0.889846	0.778511
hSQ038608	55707	-6.08726	-0.0986561	0.016207	0.933906	8.90373	13.2924	0.956782	0.858126
hSQ033367	27230	-5.71755	-0.204443	0.035757	0.868002	8.90373	13.5301	0.920277	0.715834
hSQ017561	8992	-5.6263	-0.224164	0.0398422	0.85627	8.90373	13.6193	0.980014	0.75585
hSQ016805	6856	-5.61174	-0.132312	0.0235777	0.912367	8.90373	13.6343	0.940828	0.808516
hSQ010138	6129	-5.4908	-0.221601	0.0403586	0.857433	9.63302	13.7644	0.943993	0.722392
hSQ024812	84061	-5.46823	-0.0937808	0.0171501	0.937073	9.63302	13.7894	0.97593	0.882149
hSQ045255	10953	-5.39382	-0.0928028	0.0172054	0.937688	9.63302	13.8729	0.972743	0.87994
hSQ034804	442332	-5.31191	-0.243931	0.0459215	0.844292	9.63302	13.9649	0.921163	0.683354
hSQ033089	6202	-5.25513	-0.262339	0.0499206	0.833651	9.63302	14.0277	0.922529	0.66019
hSQ004936	26284	-5.24927	-0.110583	0.0210663	0.926209	9.63302	14.0341	0.936397	0.825814
hSQ034804	442332	-5.22363	-0.237809	0.0455256	0.847996	9.63302	14.0619	0.921163	0.683354
hSQ011234	392501	-5.21322	-0.236978	0.0454571	0.848207	9.63302	14.0731	0.881833	0.644855
hSQ013150	23062	-5.18334	-0.105465	0.020347	0.929517	9.63302	14.1049	0.933441	0.827976
hSQ019747	442569	-5.17488	-0.0964468	0.0186375	0.935322	9.63302	14.1137	0.972914	0.876467
hSQ023121	6176	-5.14587	-0.194423	0.0377823	0.873893	9.63302	14.1439	0.7926	0.598177
hSQ024486	repname(hSQ024486)	-5.01902	-0.155889	0.0310596	0.897473	9.63302	14.2707	0.751814	0.595925
hSQ028780	1050	-5.00351	-0.248371	0.0496394	0.842185	9.63302	14.2857	0.875419	0.627048
hSQ003996	96459	-4.98411	-0.0665454	0.0133515	0.954919	9.63302	14.3044	0.936122	0.869576
hSQ010664	1876	-4.91348	-0.0632467	0.0128721	0.957105	9.63302	14.3715	0.899043	0.835797
hSQ028375	55048	-4.89569	-0.118734	0.0242527	0.920944	9.63302	14.3882	0.905402	0.786668
hSQ037725	390107	-4.89468	-0.218254	0.0445901	0.859323	9.63302	14.3891	0.914624	0.69637
hSQ025388	3155	-4.81681	-0.0666683	0.0138408	0.954836	9.63302	14.4614	0.944196	0.877527
hSQ005539	81618	-4.80945	-0.0608382	0.0126497	0.958705	9.63302	14.4682	0.924126	0.863287
hSQ029227	6122	-4.79994	-0.150271	0.0313069	0.901023	9.63302	14.477	0.957339	0.807068
hSQ026626	1432	-4.70827	-0.0945552	0.0200828	0.936538	9.63302	14.5614	0.949382	0.854827
hSQ043109	55333	-4.68786	-0.0830582	0.0177177	0.94405	9.63302	14.5802	0.950613	0.867555
hSQ012814	284230	-4.65947	-0.246436	0.0528894	0.842547	9.63302	14.6064	0.911434	0.664998
hSQ022126	387930	-4.65766	-0.144961	0.0311231	0.904398	9.63302	14.6081	0.947111	0.80215
hSQ009202	2186	-4.64984	-0.0686281	0.0147593	0.953552	9.63302	14.6153	0.939431	0.870803
hSQ021962	3032	-4.60944	-0.133045	0.0288636	0.91203	9.63302	14.6528	0.959758	0.826713
hSQ002536	79850	-4.60462	-0.140211	0.03045	0.907293	9.63302	14.6573	0.88807	0.747859
hSQ026829	401884	-4.58034	-0.10742	0.0234523	0.928245	9.63302	14.68	0.795938	0.688518
hSQ027014	440440	-4.54179	-0.100885	0.0222127	0.93242	9.63302	14.7164	0.97242	0.871535
hSQ015297	7389	-4.54078	-0.0597964	0.0131687	0.959398	9.63302	14.7173	0.959511	0.899714
hSQ015799	285362	-4.53656	-0.147586	0.0325325	0.902691	9.63302	14.7213	0.938122	0.790537
hSQ018196	54539	-4.53529	-0.0736821	0.0162464	0.950202	9.63302	14.7225	0.964837	0.891155
hSQ003959	79073	-4.53115	-0.122975	0.0271398	0.918338	9.63302	14.7265	0.979683	0.856708
hSQ023989	113829	-4.52066	-0.0888247	0.0196486	0.940262	9.63302	14.7365	0.939608	0.850783
hSQ011124	391	-4.50921	-0.344515	0.0764025	0.789069	9.63302	14.7474	0.889942	0.545427
hSQ018331	23521	-4.48397	-0.255726	0.0570311	0.837439	9.63302	14.7717	0.805232	0.661898
hSQ030655	6722	-4.41943	-0.0680951	0.0154081	0.953889	9.63302	14.8352	0.944495	0.8764
hSQ024534	204	-4.41746	-0.0924735	0.0209337	0.937912	9.63302	14.8371	0.971798	0.879324
hSQ024575	10741	-4.32756	-0.102512	0.0236883	0.931386	9.63302	14.9292	0.858387	0.755874
hSQ002587	517	-4.31651	-0.0944511	0.0218814	0.93659	9.63302	14.9408	0.952735	0.858284
hSQ019749	10066	-4.30344	-0.112885	0.0262314	0.924738	9.63302	14.9548	0.925046	0.812161
hSQ010995	84942	-4.30171	-0.0765649	0.0177987	0.948333	9.63302	14.9566	0.940275	0.86371
hSQ026024	24140	-4.29042	-0.0661019	0.0154069	0.955207	9.63302	14.9688	0.917273	0.851171
hSQ043542	125476	-4.27768	-0.106264	0.0248415	0.929063	9.63302	14.9826	0.966653	0.86039
hSQ018331	23521	-4.25603	-0.179466	0.0421673	0.88293	9.63302	15.0066	0.805232	0.661898
hSQ033407	29781	-4.25305	-0.0649914	0.0152811	0.955943	9.63302	15.0099	0.923883	0.858891
hSQ010708	10146	-4.23352	-0.0635542	0.0150121	0.956902	9.63302	15.032	0.962193	0.898639
hSQ011736	4566::4519	-4.21642	-0.260937	0.0618861	0.83411	9.63302	15.0517	0.86962	0.608682
hSQ020953	9144	-4.21385	-0.0892552	0.0211814	0.939981	9.63302	15.0547	0.977744	0.888489
hSQ001537	157506	-4.20825	-0.104054	0.0247261	0.930427	9.63302	15.0612	0.956728	0.852674
hSQ038761	3028	-4.17035	-0.0771028	0.0184883	0.947976	9.63302	15.1067	0.922948	0.845845
hSQ035455	51205	-4.15389	-0.120763	0.0290723	0.919633	9.63302	15.1272	0.879762	0.758999
hSQ045048	10585	-4.14688	-0.0893721	0.0215516	0.939894	9.63302	15.136	0.965304	0.875932
hSQ017728	64834	-4.1219	-0.200344	0.0486047	0.870841	9.63302	15.1681	0.939302	0.738958
hSQ017893	repname(hSQ017893)	-4.08671	-0.304101	0.0744121	0.809492	9.63302	15.2152	0.887332	0.583231
hSQ015240	1432	-4.08253	-0.114139	0.0279578	0.923859	9.63302	15.221	0.938349	0.82421
hSQ018331	23521	-4.06876	-0.198691	0.0488332	0.871017	9.63302	15.2402	0.805232	0.661898
hSQ004691	55651	-4.06372	-0.0820821	0.0201987	0.944673	9.63302	15.2473	0.965659	0.883577
hSQ006526	1938	-4.05191	-0.131607	0.0324802	0.912768	9.63302	15.2642	0.913637	0.78203
hSQ030794	11018	-4.0254	-0.0937873	0.0232989	0.937127	9.63302	15.3032	0.934978	0.841191
hSQ038742	2597	-3.99695	-0.110626	0.0276776	0.92623	9.63302	15.3469	0.948498	0.837872
hSQ032037	6224	-3.96948	-0.128851	0.0324604	0.914671	9.63302	15.3908	0.751887	0.623036
hSQ009542	11130	-3.96875	-0.0957608	0.0241287	0.935758	9.63302	15.392	0.850728	0.754967
hSQ016704	8985	-3.96843	-0.0935222	0.0235665	0.937206	9.63302	15.3925	0.873327	0.779805
hSQ000163	204	-3.93482	-0.0987989	0.0251089	0.933758	9.63302	15.449	0.959668	0.860869
hSQ026104	7866	-3.89891	-0.100049	0.0256607	0.932946	9.63302	15.5127	0.971205	0.871157
hSQ028149	91695	-3.89359	-0.0680567	0.0174791	0.953906	9.63302	15.5225	0.954224	0.886167
hSQ027826	23062	-3.89147	-0.0819212	0.0210515	0.944786	9.63302	15.5264	0.948437	0.866516
hSQ027436	5725	-3.88919	-0.114022	0.0293178	0.924092	9.63302	15.5306	0.954003	0.83998
hSQ018331	23521	-3.88778	-0.252638	0.0649828	0.839408	9.63302	15.5332	0.805232	0.661898
hSQ007720	29886	-3.86891	-0.0565125	0.0146068	0.961584	9.63302	15.5688	0.968094	0.911581
hSQ002391	5937::192137	-3.85934	-0.144519	0.0374466	0.904494	9.63302	15.5873	0.923456	0.778937
hSQ018331	23521	-3.85712	-0.175375	0.0454679	0.88521	9.63302	15.5916	0.805232	0.661898
hSQ040731	55508	-3.84941	-0.0493391	0.0128173	0.966382	9.63302	15.6067	0.937665	0.888326
hSQ019077	26061	-3.84813	-0.0835782	0.0217192	0.943675	9.63302	15.6093	0.95564	0.872062
hSQ027331	64855	-3.84475	-0.0678152	0.0176384	0.954065	9.63302	15.616	0.942305	0.874489
hSQ005479	56948	-3.84371	-0.0685905	0.0178448	0.953574	9.63302	15.618	0.851716	0.783125
hSQ034407	2597	-3.82965	-0.106381	0.0277781	0.92886	9.63302	15.6464	0.951167	0.844787
hSQ018331	23521	-3.82069	-0.193849	0.0507368	0.874207	9.63302	15.6647	0.805232	0.661898
hSQ006086	83475	-3.81323	-0.0602705	0.0158056	0.959076	9.63302	15.6802	0.948708	0.888437
hSQ030314	23607	-3.80331	-0.0646255	0.0169919	0.956205	9.63302	15.7012	0.948857	0.884231
hSQ021187	54903	-3.80001	-0.0637621	0.0167795	0.956781	9.63302	15.7082	0.915996	0.852234
hSQ005510	55227	-3.77175	-0.124669	0.0330534	0.917144	9.63302	15.7699	0.868589	0.74392
hSQ037767	2197	-3.77118	-0.0714416	0.0189441	0.951677	9.63302	15.7712	0.964182	0.89274
hSQ026161	4666	-3.77104	-0.0710704	0.0188464	0.951922	9.63302	15.7715	0.938197	0.867127
hSQ028469	78996	-3.76518	-0.0564484	0.0149922	0.961625	9.63302	15.7846	0.928454	0.872005
hSQ027141	83871	-3.7595	-0.0904817	0.0240675	0.939201	9.63302	15.7975	0.942292	0.85181
hSQ031119	9562	-3.75476	-0.0569615	0.0151705	0.961281	9.63302	15.8083	0.969375	0.912413
hSQ004764	401638	-3.75253	-0.386285	0.10294	0.764414	9.63302	15.8135	0.749199	0.362914
hSQ004775	26284	-3.74931	-0.116176	0.0309861	0.92279	9.63302	15.8209	0.946387	0.830211
hSQ018331	23521	-3.74575	-0.167466	0.0447083	0.890145	9.63302	15.8292	0.805232	0.661898
hSQ034687	9144	-3.74399	-0.0829417	0.0221533	0.944115	9.63302	15.8333	0.999577	0.916635
hSQ018331	23521	-3.73082	-0.182102	0.0488103	0.881046	9.63302	15.8643	0.805232	0.661898
hSQ004178	2597	-3.72635	-0.0613687	0.0164689	0.958347	9.63302	15.875	0.963223	0.866625
hSQ018331	23521	-3.72376	-0.194188	0.0521482	0.873793	9.63302	15.8812	0.805232	0.661898
hSQ040757	28971	-3.72118	-0.103447	0.0277994	0.930765	9.63302	15.8874	0.974924	0.871478
hSQ023855	6697	-3.71952	-0.0501962	0.0134953	0.965803	9.63302	15.8914	0.954397	0.904201
hSQ014452	113189	-3.70683	-0.115049	0.0310371	0.923379	9.63302	15.9225	0.859112	0.744062
hSQ023086	64215	-3.70211	-0.104804	0.0283094	0.929985	9.63302	15.9342	0.946378	0.841573
hSQ035598	125476	-3.70022	-0.104261	0.028177	0.930364	9.63302	15.9389	0.952331	0.84807
hSQ028299	118424	-3.68591	-0.0557444	0.0151237	0.962101	9.63302	15.9751	0.950929	0.895184
hSQ010685	9524	-3.67586	-0.0588759	0.0160169	0.960027	9.63302	16.0009	0.940303	0.881427
hSQ003631	125476	-3.66786	-0.104142	0.0283932	0.930418	9.63302	16.0218	0.94592	0.841778
hSQ018331	23521	-3.66585	-0.196232	0.0535299	0.87283	9.63302	16.0271	0.805232	0.661898
hSQ019040	1967	-3.6653	-0.0745744	0.0203461	0.949592	9.63302	16.0285	0.972245	0.89767
hSQ020042	9144	-3.66485	-0.0828029	0.0225938	0.944243	9.63302	16.0297	0.965309	0.882506
hSQ016567	10450	-3.66403	-0.0713338	0.0194686	0.951764	9.63302	16.0319	0.94688	0.875546
hSQ014139	25962	-3.6588	-0.0878216	0.0240029	0.940927	9.63302	16.0458	0.960544	0.872722
hSQ029297	5888	-3.65839	-0.124262	0.0339664	0.917613	9.63302	16.0468	0.954784	0.830522
hSQ038821	10994	-3.65324	-0.0475341	0.0130115	0.96759	9.63302	16.0606	0.929896	0.882362
hSQ001811	6141	-3.64499	-0.0994177	0.0272751	0.933459	9.63302	16.0829	0.925713	0.826295
hSQ028107	10713	-3.64338	-0.0753325	0.0206766	0.94909	9.63302	16.0873	0.942	0.866668
hSQ017390	113878	-3.64043	-0.0610782	0.0167778	0.958561	9.63302	16.0954	0.929384	0.868306
hSQ043400	1019	-3.62553	-0.0790645	0.0218077	0.946663	9.63302	16.1366	0.972028	0.892963
hSQ030496	9817	-3.60892	-0.073912	0.0204804	0.950028	9.63302	16.1837	0.955084	0.881172
hSQ004178	2597	-3.59465	-0.0709859	0.0197476	0.951959	9.63302	16.2252	0.963223	0.866625
hSQ014137	125476	-3.59102	-0.106228	0.0295816	0.929115	9.63302	16.2358	0.942834	0.836606
hSQ041398	5037	-3.57666	-0.0587188	0.0164172	0.960119	9.63302	16.2787	0.916411	0.857692
hSQ018331	23521	-3.5745	-0.195915	0.0548091	0.873108	9.63302	16.2852	0.805232	0.661898
hSQ027549	6167	-3.56831	-0.206186	0.0577825	0.866247	9.63302	16.304	0.86185	0.655664
hSQ000627	6181	-3.56646	-0.239077	0.0670348	0.847921	9.63302	16.3097	0.924161	0.685084
hSQ029694	5191	-3.56628	-0.0545562	0.0152978	0.962893	9.63302	16.3102	0.911917	0.85736
hSQ018331	23521	-3.56494	-0.194052	0.0544335	0.873908	9.63302	16.3143	0.805232	0.661898
hSQ019363	7178	-3.56031	-0.265165	0.074478	0.83221	9.63302	16.3286	0.848675	0.58351
hSQ018331	23521	-3.55083	-0.203848	0.0574083	0.86845	9.63302	16.358	0.805232	0.661898
hSQ014506	25962	-3.54532	-0.0764705	0.0215695	0.94835	9.63302	16.3754	0.969885	0.893415
hSQ027399	440589	-3.54089	-0.303648	0.0857547	0.810111	9.63302	16.3894	0.807599	0.503951
hSQ013945	25843	-3.53647	-0.0594946	0.0168232	0.9596	9.63302	16.4035	0.95144	0.891945
hSQ004385	1017	-3.53483	-0.0675753	0.019117	0.954248	9.63302	16.4088	0.955403	0.887828
hSQ016739	55735	-3.53399	-0.077395	0.0219002	0.947738	9.63302	16.4115	0.959084	0.881689
hSQ008820	79068	-3.53221	-0.0584333	0.016543	0.960301	9.63302	16.4172	0.983392	0.924958
hSQ044726	5140	-3.52575	-0.065604	0.0186071	0.95553	9.63302	16.4381	0.940086	0.874482
hSQ019936	94104	-3.52177	-0.08029	0.0227982	0.945904	9.63302	16.4511	0.969193	0.888903
hSQ018331	23521	-3.51538	-0.179658	0.0511061	0.882682	9.63302	16.472	0.805232	0.661898
hSQ015618	9054	-3.51342	-0.0620224	0.017653	0.95791	9.63302	16.4785	0.922266	0.860243
hSQ011870	51734	-3.50725	-0.0570119	0.0162554	0.961266	9.63302	16.499	0.948627	0.891615
hSQ018331	23521	-3.50586	-0.198068	0.0564964	0.871609	9.63302	16.5037	0.805232	0.661898
hSQ008112	2639	-3.49982	-0.0705213	0.02015	0.952274	9.63302	16.524	0.908338	0.837817
hSQ025953	25824	-3.4987	-0.0634915	0.0181471	0.956926	9.63302	16.5277	0.945458	0.881967
hSQ001220	3688	-3.49716	-0.114677	0.0327916	0.923462	9.63302	16.533	0.904348	0.789671
hSQ012653	7316	-3.4912	-0.0759915	0.0217666	0.948651	9.63302	16.5532	0.945809	0.92957
hSQ021035	4946	-3.48544	-0.064907	0.0186223	0.955993	9.63302	16.573	0.975215	0.910308
hSQ015211	9647	-3.47541	-0.0474353	0.0136488	0.967653	9.63302	16.6078	0.915495	0.868059
hSQ035286	389848	-3.47464	-0.30133	0.0867226	0.810579	9.63302	16.6105	0.728384	0.427054
hSQ039443	875	-3.46575	-0.0760758	0.0219507	0.948661	9.63302	16.6418	0.940382	0.864306
hSQ009246	6222	-3.4637	-0.196813	0.0568215	0.872962	9.63302	16.6491	0.907333	0.71052
hSQ020259	51734	-3.45263	-0.0459967	0.0133222	0.968617	9.63302	16.6887	0.936988	0.890992
hSQ032250	9562	-3.44981	-0.0534831	0.0155032	0.963601	9.63302	16.6989	0.968587	0.915104
hSQ021561	23062	-3.4471	-0.0882394	0.0255981	0.940674	9.63302	16.7088	0.960252	0.872012
hSQ044095	10421	-3.44075	-0.0671644	0.0195203	0.954502	9.63302	16.732	0.967654	0.90049
hSQ030533	157708	-3.43556	-0.135407	0.0394135	0.910309	9.63302	16.7511	0.883175	0.747767
hSQ018983	1875	-3.42634	-0.116403	0.0339728	0.922655	9.63302	16.7854	0.948137	0.831735
hSQ030912	83743	-3.41284	-0.0352016	0.0103145	0.975895	9.63302	16.8365	0.913345	0.878143
hSQ037106	55723	-3.41123	-0.0673088	0.0197315	0.954439	9.63302	16.8426	0.948122	0.880813
hSQ023198	4666	-3.40752	-0.110337	0.0323805	0.926237	9.63302	16.8569	0.958691	0.848354
hSQ020685	196264	-3.40647	-0.0945295	0.02775	0.936535	9.63302	16.8609	0.833351	0.738821
hSQ018331	23521	-3.40596	-0.188008	0.0551996	0.877317	9.63302	16.8629	0.805232	0.661898
hSQ015245	157506	-3.39862	-0.0798519	0.0234954	0.946103	9.63302	16.8913	0.968732	0.88888
hSQ033746	473	-3.39445	-0.0680164	0.0200375	0.953935	9.63302	16.9076	0.961167	0.893151
hSQ012653	7316	-3.39191	-0.0716824	0.0211333	0.951514	9.63302	16.9175	0.945809	0.92957
hSQ006660	442362	-3.39176	-0.087296	0.0257377	0.941246	9.63302	16.9182	0.978999	0.891703
hSQ033420	80222	-3.39129	-0.0910944	0.0268613	0.938925	9.63302	16.92	0.941704	0.850609
hSQ003329	2534	-3.36556	-0.0634709	0.0188589	0.956939	9.63302	17.023	0.942492	0.879022
hSQ004610	54785	-3.365	-0.0876299	0.0260415	0.941053	9.63302	17.0253	0.919074	0.831444
hSQ014659	27338	-3.35941	-0.0521837	0.0155336	0.96447	9.63302	17.0481	0.923647	0.871463
hSQ022414	90488	-3.35656	-0.0989904	0.0294916	0.933782	9.63302	17.0599	0.92711	0.82812
hSQ039903	8402	-3.35397	-0.0498281	0.0148564	0.966055	9.63302	17.0706	0.960131	0.910303
hSQ018331	23521	-3.34681	-0.174971	0.0522801	0.885368	9.63302	17.1004	0.805232	0.661898
hSQ028707	2547	-3.34602	-0.0637618	0.019056	0.956742	9.63302	17.1036	0.977272	0.913511
hSQ028970	22827	-3.33693	-0.0539608	0.0161708	0.963295	9.63302	17.1419	0.950833	0.896873
hSQ032001	51253	-3.33537	-0.0646505	0.0193833	0.95616	9.63302	17.1485	0.929694	0.865043
hSQ011635	55802	-3.33479	-0.0853239	0.025586	0.942596	9.63302	17.151	0.90987	0.824546
hSQ028722	55687	-3.33338	-0.0727249	0.0218171	0.9508	9.63302	17.157	0.92212	0.849396
hSQ011324	8677	-3.32578	-0.148014	0.044505	0.902187	9.63302	17.1895	0.841137	0.693123
hSQ015898	64794	-3.31151	-0.0656783	0.0198334	0.955473	9.63302	17.2514	0.884418	0.818739
hSQ008043	50848	-3.30856	-0.10829	0.0327302	0.927756	9.63302	17.2644	0.891702	0.783412
hSQ041903	2014	-3.30785	-0.0635028	0.0191976	0.956916	9.63302	17.2675	0.888507	0.825004
hSQ011562	55699	-3.3058	-0.0439096	0.0132826	0.970019	9.63302	17.2765	0.94237	0.898461
hSQ002996	51070	-3.29603	-0.0406217	0.0123244	0.972234	9.63302	17.3199	0.942142	0.901521
hSQ021970	11168	-3.28342	-0.0542323	0.016517	0.9631	9.63302	17.3768	0.964046	0.909813
hSQ018331	23521	-3.27828	-0.196123	0.0598251	0.873013	9.63302	17.4003	0.805232	0.661898
hSQ044296	8877	-3.26957	-0.0625624	0.0191348	0.957565	9.63302	17.4404	0.919074	0.856511
hSQ018895	402100	-3.2691	-0.17704	0.0541556	0.88414	9.63302	17.4425	0.894086	0.717046
hSQ004178	2597	-3.26737	-0.0708403	0.0216811	0.952053	9.63302	17.4505	0.963223	0.866625
hSQ009848	85403	-3.26095	-0.089581	0.0274708	0.939813	9.63302	17.4804	0.936326	0.846745
hSQ019094	6204	-3.25397	-0.20233	0.0621795	0.869931	9.63302	17.5133	0.93623	0.7339
hSQ018331	23521	-3.25301	-0.176752	0.0543348	0.884422	9.63302	17.5178	0.805232	0.661898
hSQ021327	55230	-3.24893	-0.0705363	0.0217106	0.952284	9.63302	17.5372	0.916133	0.845596
hSQ043595	23588	-3.2479	-0.0627259	0.0193128	0.957431	9.63302	17.5421	0.898965	0.836239
hSQ025241	23	-3.24767	-0.0854612	0.0263146	0.942595	9.63302	17.5432	0.94612	0.860659
hSQ030440	3145	-3.2405	-0.065498	0.0202123	0.955585	9.63302	17.5774	0.950997	0.885499
hSQ041646	10567	-3.24036	-0.0499906	0.0154275	0.965949	9.63302	17.5781	0.940246	0.890256
hSQ027329	125476	-3.23831	-0.104558	0.0322878	0.930188	9.63302	17.588	0.946784	0.842226
hSQ000891	2597	-3.23738	-0.109242	0.0337441	0.927133	9.63302	17.5925	0.948452	0.839209
hSQ001203	5834	-3.23409	-0.059746	0.0184738	0.959433	9.63302	17.6084	0.915594	0.855848
hSQ035408	64963	-3.22488	-0.0702479	0.0217831	0.952439	9.63302	17.6533	0.960843	0.890595
hSQ037033	54859	-3.22323	-0.0784566	0.024341	0.947101	9.63302	17.6614	0.928233	0.849777
hSQ033740	440316	-3.21858	-0.0782725	0.024319	0.947261	9.63302	17.6843	0.967969	0.889696
hSQ001361	1459	-3.21554	-0.0623172	0.01938	0.957701	9.63302	17.6994	0.958033	0.895716
hSQ026750	10654	-3.21434	-0.0582029	0.0181072	0.960459	9.63302	17.7053	0.955018	0.896816
hSQ028365	23062	-3.21331	-0.090066	0.0280291	0.939451	9.63302	17.7104	0.938802	0.848736
hSQ004197	4735	-3.21272	-0.0627966	0.0195463	0.957388	9.63302	17.7134	0.980943	0.918146
hSQ043240	55536	-3.20978	-0.117899	0.0367312	0.921358	9.63302	17.728	0.896646	0.778747
hSQ042659	55276	-3.20684	-0.0649851	0.0202646	0.955973	9.63302	17.7428	0.93542	0.870435
hSQ039545	4723	-3.20103	-0.0499572	0.0156066	0.965956	9.63302	17.772	0.936475	0.886518
hSQ029026	23741	-3.1969	-0.070268	0.0219801	0.952487	9.63302	17.793	0.960487	0.890219
hSQ013057	11168	-3.1937	-0.0691602	0.0216552	0.953162	9.63302	17.8092	0.97633	0.90717
hSQ005404	29100	-3.18509	-0.0655194	0.0205707	0.955614	9.63302	17.8534	0.962908	0.897389
hSQ004214	9993	-3.18105	-0.0545293	0.0171419	0.962895	9.63302	17.8743	0.927726	0.873197
hSQ034750	6132	-3.17852	-0.130945	0.0411968	0.913524	9.63302	17.8874	0.931656	0.800711
hSQ018331	23521	-3.17009	-0.170086	0.0536533	0.888441	9.63302	17.9314	0.805232	0.661898
hSQ003485	8994	-3.16825	-0.0700075	0.0220966	0.952592	9.63302	17.9411	0.916613	0.846605
hSQ034325	55120	-3.16266	-0.0536623	0.0169674	0.96348	9.63302	17.9706	0.930585	0.876923
hSQ014881	1497	-3.15831	-0.0846087	0.0267892	0.943145	9.63302	17.9937	0.92402	0.839411
hSQ042222	23753	-3.15776	-0.0836886	0.0265026	0.943566	9.63302	17.9967	0.965867	0.882179
hSQ019342	55120	-3.15578	-0.0553035	0.0175245	0.962388	9.63302	18.0073	0.933698	0.878395
hSQ013694	54936	-3.15453	-0.0477951	0.0151512	0.967421	9.63302	18.0139	0.945878	0.898083
hSQ018290	387914	-3.1442	-0.0601017	0.0191151	0.959224	9.63302	18.0696	0.930639	0.870538
hSQ001724	54892	-3.14286	-0.0785265	0.0249857	0.946994	9.63302	18.0769	0.923607	0.845081
hSQ001978	81562	-3.14236	-0.0668266	0.0212664	0.954704	9.63302	18.0796	0.926427	0.859601
hSQ038035	3608	-3.1411	-0.0572991	0.0182417	0.961042	9.63302	18.0864	0.973855	0.916556
hSQ016730	7430	-3.1381	-0.0893627	0.0284767	0.939932	9.63302	18.1027	0.950355	0.860992
hSQ004178	2597	-3.13453	-0.0723051	0.0230673	0.951177	9.63302	18.1223	0.963223	0.866625
hSQ039776	1429	-3.13233	-0.0536802	0.0171375	0.963465	9.63302	18.1344	0.958747	0.905067
hSQ000637	1063	-3.13118	-0.0638433	0.0203895	0.956689	9.63302	18.1407	0.972245	0.908402
hSQ028777	8402	-3.13016	-0.052345	0.0167228	0.964356	9.63302	18.1463	0.967856	0.915511
hSQ040007	2730	-3.12747	-0.0541503	0.0173144	0.963175	9.63302	18.1612	0.961203	0.907053
hSQ019897	4867	-3.1273	-0.0664773	0.0212571	0.955007	9.63302	18.1621	0.919223	0.852745
hSQ009846	25979	-3.1249	-0.065772	0.0210477	0.955399	9.63302	18.1754	0.964124	0.898352
hSQ039204	29844	-3.12075	-0.0505319	0.0161922	0.965575	9.63302	18.1985	0.940565	0.890033
hSQ039402	10111	-3.11856	-0.0553523	0.0177493	0.962357	9.63302	18.2108	0.939485	0.884133
hSQ018707	3688	-3.11454	-0.135389	0.0434698	0.910589	9.63302	18.2333	0.95422	0.818831
hSQ006842	79671	-3.10564	-0.0575963	0.0185457	0.960888	9.63302	18.2835	0.914396	0.8568
hSQ033192	118429	-3.10363	-0.0872916	0.0281257	0.941247	9.63302	18.295	0.898163	0.810872
hSQ022948	84650	-3.10357	-0.0731664	0.0235749	0.950502	9.63302	18.2953	0.950872	0.877706
hSQ042239	204	-3.1022	-0.0734349	0.0236719	0.950319	9.63302	18.3031	0.949349	0.875914
hSQ020843	128869	-3.09533	-0.0654907	0.0211579	0.955587	9.63302	18.3424	0.936829	0.871339
hSQ028737	2969	-3.09449	-0.0496186	0.0160345	0.966208	9.63302	18.3473	0.944309	0.894691
hSQ034967	55471	-3.09007	-0.0509353	0.0164835	0.965311	9.63302	18.3728	0.90629	0.855354
hSQ018598	64422	-3.0839	-0.059667	0.0193479	0.959471	9.63302	18.4086	0.969319	0.909652
hSQ008487	23483	-3.07646	-0.0445304	0.0144746	0.969612	9.63302	18.4521	0.886415	0.841884
hSQ041020	9973	-3.06803	-0.089484	0.0291666	0.939771	9.63302	18.5019	0.860108	0.770624
hSQ010847	51428	-3.06438	-0.0581695	0.0189825	0.960478	9.63302	18.5235	0.917241	0.859072
hSQ005338	2885	-3.06376	-0.071082	0.0232009	0.951882	9.63302	18.5272	0.983394	0.912312
hSQ038197	10635	-3.05608	-0.0906988	0.0296782	0.939035	9.63302	18.5733	0.926772	0.836073
hSQ041044	10987	-3.04395	-0.0503674	0.0165467	0.965682	9.63302	18.6467	0.95778	0.907413
hSQ035695	6645	-3.04373	-0.0710283	0.0233359	0.951913	9.63302	18.648	0.962137	0.891109
hSQ027135	25920	-3.04238	-0.0474428	0.015594	0.967643	9.63302	18.6563	0.913928	0.866485
hSQ026522	57761	-3.02944	-0.12231	0.0403736	0.919072	9.63302	18.7359	0.932768	0.810458
hSQ028828	157506	-3.02924	-0.0799772	0.0264018	0.946033	9.63302	18.7372	0.960618	0.880641
hSQ016618	57109	-3.02794	-0.0462309	0.0152681	0.968455	9.63302	18.7452	0.922963	0.876732
hSQ033205	55269	-3.02555	-0.0759206	0.0250932	0.948673	9.63302	18.7601	0.923111	0.84719
hSQ035728	64093	-3.02318	-0.0498398	0.0164859	0.966054	9.63302	18.7749	0.933765	0.883925
hSQ019847	1355	-3.02193	-0.0493528	0.0163316	0.966364	9.63302	18.7827	0.976855	0.927502
hSQ004598	51070	-3.02084	-0.0545609	0.0180615	0.962896	9.63302	18.7895	0.939119	0.884558
hSQ010227	9798	-3.02053	-0.0971505	0.0321634	0.935011	9.63302	18.7915	0.952777	0.855626
hSQ027870	388720	-3.01781	-0.181968	0.060298	0.881106	9.63302	18.8085	0.759894	0.577925
hSQ033122	9477	-3.01702	-0.0701311	0.0232451	0.952566	9.63302	18.8135	0.927574	0.857443
hSQ028642	345829	-3.01249	-0.113473	0.0376675	0.924338	9.63302	18.842	0.934965	0.821492
hSQ038945	6645	-3.00988	-0.0713174	0.0236944	0.95172	9.63302	18.8585	0.952443	0.881125
hSQ038776	389416	-3.00947	-0.0612075	0.0203383	0.958433	9.63302	18.8611	0.969349	0.908141
hSQ001356	7386	-3.00896	-0.0672176	0.0223391	0.954472	9.63302	18.8644	0.946572	0.879354
hSQ003595	7284	-3.00759	-0.0593322	0.0197275	0.959721	9.63302	18.8731	0.96796	0.908627
hSQ014486	1938	-2.99991	-0.113498	0.0378337	0.924563	9.63302	18.9221	0.993729	0.880232
hSQ007767	51530	-2.99581	-0.054083	0.0180529	0.963191	9.63302	18.9484	0.921232	0.867149
hSQ015277	8994	-2.99527	-0.0676744	0.0225937	0.954194	9.63302	18.9519	0.940867	0.873193
hSQ007017	23478	-2.99402	-0.118545	0.0395941	0.920878	9.63302	18.96	0.829272	0.710726
hSQ000682	6201	-2.99199	-0.134267	0.0448754	0.911514	9.63302	18.9731	0.989795	0.855528
hSQ020569	51075	-2.99128	-0.0611065	0.0204282	0.958503	9.63302	18.9777	0.960307	0.899201
hSQ006140	79714	-2.99041	-0.0483604	0.0161718	0.967038	9.63302	18.9833	0.91737	0.86901
hSQ032072	55644	-2.99006	-0.050828	0.016999	0.965387	9.63302	18.9856	0.930746	0.879918
hSQ005112	3187	-2.98997	-0.0839581	0.0280799	0.943452	9.63302	18.9862	0.927203	0.843244
hSQ016396	4720	-2.98969	-0.0657321	0.0219863	0.955478	9.63302	18.988	0.974264	0.908532
hSQ018331	23521	-2.98769	-0.177515	0.0594156	0.884205	9.63302	19.0009	0.805232	0.661898
hSQ007174	10994	-2.9867	-0.0496941	0.0166385	0.966129	9.63302	19.0074	0.928687	0.878993
hSQ016784	6224	-2.98466	-0.162567	0.0544677	0.89307	9.63302	19.0207	0.796599	0.634032
hSQ039994	2150	-2.98448	-0.0577671	0.0193559	0.960764	9.63302	19.0218	0.963195	0.905427
hSQ041537	5888	-2.9815	-0.0811293	0.027211	0.945234	9.63302	19.0413	0.939029	0.8579
hSQ000342	55869	-2.97352	-0.07373	0.0247955	0.950181	9.63302	19.0937	0.960417	0.886687
hSQ018829	84968	-2.97302	-0.0371164	0.0124844	0.974599	9.63302	19.097	0.899623	0.862507
hSQ023020	115817	-2.9708	-0.125778	0.042338	0.916622	9.63302	19.1117	0.896031	0.770253
hSQ004178	2597	-2.9704	-0.0597214	0.0201055	0.959427	9.63302	19.1143	0.963223	0.866625
hSQ038178	10055	-2.96856	-0.0514143	0.0173196	0.964979	9.63302	19.1265	0.97015	0.918735
hSQ008275	9321	-2.96422	-0.0517707	0.0174652	0.964735	14.6948	19.1554	0.941357	0.889587
hSQ021593	5888	-2.96342	-0.0747648	0.0252292	0.949431	14.6948	19.1607	0.962348	0.887583
hSQ027192	8859	-2.96337	-0.056504	0.0190675	0.96157	14.6948	19.161	0.881426	0.824922
hSQ025152	113612	-2.96107	-0.058041	0.0196014	0.960552	14.6948	19.1764	0.915985	0.857944
hSQ020185	55929	-2.95849	-0.0715153	0.0241729	0.9517	14.6948	19.1937	0.940969	0.869454
hSQ003375	3692	-2.95667	-0.0525191	0.0177629	0.964241	14.6948	19.2059	0.952253	0.899734
hSQ042873	5947	-2.95473	-0.0446752	0.0151199	0.969503	14.6948	19.2189	0.91081	0.866135
hSQ027977	29781	-2.95438	-0.0685375	0.0231986	0.953585	14.6948	19.2213	0.927493	0.889288
hSQ015697	22913	-2.95245	-0.054152	0.0183414	0.963159	14.6948	19.2343	0.95111	0.896958
hSQ020644	84859	-2.95113	-0.0663536	0.0224841	0.955059	14.6948	19.2432	0.93981	0.873456
hSQ040630	4116	-2.94918	-0.0651186	0.0220803	0.955833	14.6948	19.2565	0.990667	0.925548
hSQ004178	2597	-2.94772	-0.06231	0.0211384	0.957696	14.6948	19.2663	0.963223	0.866625
hSQ003582	81554	-2.94479	-0.0832323	0.0282643	0.944048	14.6948	19.2863	0.970282	0.88705
hSQ006210	114049	-2.94428	-0.0637914	0.0216662	0.956723	14.6948	19.2897	0.977141	0.913349
hSQ033246	4637	-2.94419	-0.0494388	0.016792	0.966301	14.6948	19.2904	0.983885	0.934447
hSQ033678	813	-2.94367	-0.0682045	0.0231699	0.95382	14.6948	19.2939	0.926063	0.857858
hSQ035750	440991	-2.94359	-0.108868	0.0369848	0.927388	14.6948	19.2944	0.952157	0.843289
hSQ004178	2597	-2.94279	-0.0558458	0.0189772	0.962024	14.6948	19.2999	0.963223	0.866625
hSQ042109	23483	-2.94012	-0.0808331	0.0274931	0.945492	14.6948	19.3181	0.902608	0.821775
hSQ004178	2597	-2.93844	-0.0860457	0.0292827	0.942253	14.6948	19.3296	0.963223	0.866625
hSQ033013	9685	-2.93636	-0.0760542	0.0259008	0.948715	14.6948	19.3439	0.961669	0.885614
hSQ029176	64794	-2.93339	-0.0496202	0.0169156	0.966186	14.6948	19.3643	0.892147	0.842527
hSQ013040	389	-2.92438	-0.0583812	0.0199636	0.960356	14.6948	19.4267	0.935615	0.877233
hSQ020975	repname(hSQ020975)	-2.9211	-0.0561613	0.0192261	0.961796	14.6948	19.4495	0.93957	0.883408
hSQ036665	79053	-2.91917	-0.0766905	0.0262713	0.948156	14.6948	19.463	0.93883	0.86214
hSQ021171	10067	-2.91756	-0.0626528	0.0214744	0.957477	14.6948	19.4743	0.932558	0.869905
hSQ012084	9107	-2.9158	-0.0548744	0.0188197	0.962657	14.6948	19.4866	0.952507	0.897632
hSQ045117	160418	-2.9152	-0.0551401	0.0189147	0.962477	14.6948	19.4909	0.979575	0.924435
hSQ002988	440733	-2.91074	-0.0947704	0.0325588	0.9366	14.6948	19.5223	0.924161	0.82939
hSQ029167	9847	-2.91	-0.0773897	0.0265944	0.947808	14.6948	19.5275	0.910429	0.833039
hSQ016931	754	-2.90931	-0.071466	0.0245646	0.951692	14.6948	19.5324	0.98862	0.917154
hSQ024389	5982	-2.9064	-0.0526862	0.0181277	0.964122	14.6948	19.553	0.966635	0.913948
hSQ027747	79589	-2.90533	-0.0520028	0.0178991	0.964584	14.6948	19.5606	0.944784	0.892781
hSQ043241	128	-2.90443	-0.0580775	0.0199962	0.960524	14.6948	19.567	0.972348	0.914271
hSQ034661	5937	-2.90343	-0.0857462	0.0295327	0.942238	14.6948	19.574	0.954855	0.869109
hSQ032312	11167	-2.90304	-0.070445	0.024266	0.952294	14.6948	19.5769	0.962015	0.89157
hSQ020213	4668	-2.90272	-0.0397378	0.0136898	0.972834	14.6948	19.5791	0.91925	0.879512
hSQ013943	55627	-2.90217	-0.0638933	0.0220157	0.95666	14.6948	19.583	0.936746	0.872853
hSQ010817	389435	-2.9012	-0.146591	0.0505276	0.902978	14.6948	19.5899	0.923827	0.777237
hSQ017950	4714	-2.89539	-0.0424414	0.0146582	0.971004	14.6948	19.6315	0.967432	0.924991
hSQ016282	8508	-2.89434	-0.0515818	0.0178216	0.964877	14.6948	19.639	0.924849	0.873267
hSQ037379	10055	-2.89016	-0.0591308	0.0204594	0.959851	14.6948	19.6691	0.969255	0.910124
hSQ029543	25870	-2.88977	-0.0693082	0.023984	0.953166	14.6948	19.6719	0.948314	0.879005
hSQ015848	79882	-2.88712	-0.058282	0.0201869	0.960411	14.6948	19.691	0.893729	0.835447
hSQ018919	84376	-2.88647	-0.0651546	0.0225724	0.9558	14.6948	19.6958	0.988887	0.923732
hSQ007542	51004	-2.88606	-0.0358963	0.0124378	0.975428	14.6948	19.6987	0.928097	0.892201
hSQ027970	79902	-2.88604	-0.0730122	0.0252984	0.950728	14.6948	19.6989	0.962753	0.889741
hSQ041130	56941	-2.88374	-0.0560259	0.0194282	0.961891	14.6948	19.7155	0.940779	0.884753
hSQ033534	5719	-2.88324	-0.0593741	0.0205928	0.959696	14.6948	19.7192	0.969853	0.910478
hSQ004069	23193	-2.88263	-0.0665294	0.0230794	0.954941	14.6948	19.7236	0.904711	0.838181
hSQ022662	4928	-2.88148	-0.0396594	0.0137636	0.972885	14.6948	19.732	0.916548	0.876889
hSQ002150	10102	-2.88116	-0.0643547	0.0223364	0.956372	14.6948	19.7343	0.979171	0.914817
hSQ018331	23521	-2.87806	-0.143334	0.0498024	0.905158	14.6948	19.7569	0.805232	0.661898
hSQ018687	repname(hSQ018687)	-2.87773	-0.31901	0.110855	0.802276	14.6948	19.7593	0.789973	0.470963
hSQ036352	79813	-2.87424	-0.0439211	0.0152809	0.970022	14.6948	19.7848	0.918105	0.874184
hSQ036219	78996	-2.87011	-0.0836192	0.0291344	0.943807	14.6948	19.8152	0.939704	0.856085
hSQ040066	1654	-2.86991	-0.0667482	0.023258	0.954772	14.6948	19.8167	0.962242	0.895494
hSQ029103	1785	-2.86451	-0.0644172	0.022488	0.956398	14.6948	19.8565	0.911803	0.847385
hSQ021145	57556	-2.86319	-0.0540933	0.0188927	0.963185	14.6948	19.8663	0.913492	0.859398
hSQ028304	2585	-2.86315	-0.0608989	0.0212699	0.958698	14.6948	19.8666	0.930607	0.869708
hSQ040849	26995	-2.86306	-0.0413719	0.0144502	0.971724	14.6948	19.8673	0.957429	0.916057
hSQ004851	3831	-2.86225	-0.0696966	0.0243503	0.952868	14.6948	19.8733	0.962403	0.892706
hSQ030079	23582	-2.86209	-0.0638431	0.0223065	0.956669	14.6948	19.8745	0.962062	0.898219
hSQ018942	9967	-2.85923	-0.0649455	0.0227143	0.956044	14.6948	19.8957	0.947054	0.882109
hSQ037086	9349	-2.85686	-0.198478	0.069474	0.872126	14.6948	19.9134	0.904874	0.706397
hSQ036298	51388	-2.85563	-0.0694359	0.0243155	0.952961	14.6948	19.9226	0.926956	0.85752
hSQ030135	4830::4831	-2.84911	-0.0796239	0.027947	0.946266	14.6948	19.9715	0.981902	0.902278
hSQ026500	29777	-2.84807	-0.0499743	0.0175467	0.965961	14.6948	19.9793	0.889961	0.839987
hSQ041100	10785	-2.84633	-0.0551086	0.0193612	0.962555	14.6948	19.9923	0.906586	0.851477
hSQ005419	80013	-2.84236	-0.0564969	0.0198767	0.961578	14.6948	20.0224	0.968809	0.912312
hSQ013970	7552	-2.84211	-0.0815341	0.0286879	0.945068	14.6948	20.0243	0.955547	0.874013
hSQ001716	6141	-2.84201	-0.158616	0.0558111	0.896682	14.6948	20.025	0.961527	0.802911
hSQ017090	253512	-2.84164	-0.104686	0.0368401	0.929898	14.6948	20.0278	0.846321	0.741635
hSQ011331	4651	-2.83786	-0.0608768	0.0214517	0.958655	14.6948	20.0565	0.955937	0.895061
hSQ005039	7431	-2.83719	-0.056797	0.0200187	0.961367	14.6948	20.0616	0.979213	0.922416
hSQ007242	5641	-2.8355	-0.0517125	0.0182375	0.964775	14.6948	20.0745	0.96775	0.916037
hSQ017064	91782	-2.83493	-0.0633729	0.0223543	0.956983	14.6948	20.0788	0.974121	0.910748
hSQ000737	57446	-2.83383	-0.0535539	0.0188981	0.963539	14.6948	20.0872	0.957069	0.903515
hSQ016578	8737	-2.83186	-0.0374424	0.0132218	0.97438	14.6948	20.1023	0.908135	0.870693
hSQ001231	51075	-2.82922	-0.053018	0.0187394	0.963899	14.6948	20.1225	0.9676	0.914582
hSQ026787	1211	-2.82735	-0.0536188	0.0189643	0.963531	14.6948	20.1369	0.948858	0.895239
hSQ003758	55506	-2.82689	-0.0497719	0.0176066	0.966073	14.6948	20.1404	0.951657	0.901885
hSQ024088	5256	-2.82587	-0.0577789	0.0204464	0.960775	14.6948	20.1483	0.906726	0.848947
hSQ045157	9789	-2.82445	-0.0429064	0.0151911	0.970689	14.6948	20.1592	0.935456	0.89255
hSQ042379	84798	-2.82226	-0.0668265	0.0236784	0.954682	14.6948	20.1761	0.855738	0.788911
hSQ037383	56006	-2.82186	-0.0491967	0.0174342	0.966464	14.6948	20.1792	0.892709	0.843513
hSQ013627	23215	-2.82043	-0.0607166	0.0215275	0.95875	14.6948	20.1903	0.948821	0.888104
hSQ005898	2773	-2.81722	-0.067162	0.0238398	0.954556	14.6948	20.2151	0.94104	0.873878
hSQ039228	65005	-2.8165	-0.0439311	0.0155978	0.969999	14.6948	20.2207	0.936345	0.892414
hSQ013819	147991	-2.81576	-0.0911949	0.0323873	0.938654	14.6948	20.2265	0.925706	0.834511
hSQ001399	9054	-2.81208	-0.0551895	0.0196259	0.962444	14.6948	20.2551	0.963073	0.907883
hSQ006660	442362	-2.81007	-0.0704631	0.0250752	0.952279	14.6948	20.2708	0.978999	0.891703
hSQ021205	283643	-2.80846	-0.0576689	0.020534	0.960828	14.6948	20.2834	0.931599	0.87393
hSQ041536	6188	-2.80837	-0.133238	0.0474431	0.912016	14.6948	20.2841	0.911704	0.778467
hSQ012864	9054	-2.80299	-0.0512307	0.0182771	0.965093	14.6948	20.3263	0.959041	0.90781
hSQ003259	3688	-2.79528	-0.128638	0.0460199	0.914984	14.6948	20.3873	0.941574	0.812935
hSQ018331	23521	-2.79015	-0.180693	0.0647609	0.881886	14.6948	20.428	0.805232	0.661898
hSQ014448	11344	-2.79001	-0.0643707	0.0230719	0.956313	14.6948	20.4292	0.946398	0.882027
hSQ009459	8673	-2.78842	-0.0611519	0.0219307	0.958468	14.6948	20.4418	0.959921	0.898769
hSQ007593	6182	-2.78409	-0.0593448	0.0213157	0.959664	14.6948	20.4765	0.970662	0.911317
hSQ003970	29781	-2.78279	-0.0628146	0.0225725	0.957425	14.6948	20.4869	0.92125	0.858436
hSQ026526	55571	-2.78217	-0.0780668	0.0280597	0.947242	14.6948	20.4919	0.906841	0.828774
hSQ024000	5723	-2.78189	-0.0598401	0.0215106	0.959335	14.6948	20.4942	0.980785	0.920944
hSQ000944	3636	-2.78073	-0.0449283	0.016157	0.969333	14.6948	20.5035	0.92549	0.880562
hSQ039034	5693	-2.78047	-0.0907173	0.0326266	0.939223	14.6948	20.5056	0.978872	0.888154
hSQ028245	1371	-2.77836	-0.0731137	0.0263154	0.950573	14.6948	20.5225	0.955269	0.882155
hSQ041960	55920	-2.77701	-0.0724183	0.0260778	0.951109	14.6948	20.5335	0.971086	0.898668
hSQ041045	5631	-2.7759	-0.0593651	0.0213859	0.959655	14.6948	20.5424	0.977414	0.918049
hSQ001032	553115::23578	-2.7758	-0.0502668	0.0181089	0.965739	14.6948	20.5432	0.965553	0.915286
hSQ004855	80776	-2.77575	-0.03598	0.0129623	0.975367	14.6948	20.5436	0.919053	0.883073
hSQ004178	2597	-2.77538	-0.0590222	0.0212663	0.959899	14.6948	20.5466	0.963223	0.866625
hSQ031435	10581	-2.77278	-0.0582655	0.0210134	0.960389	14.6948	20.5676	0.95678	0.898514
hSQ010667	3832	-2.77228	-0.0444921	0.016049	0.969641	14.6948	20.5717	0.935521	0.891029
hSQ004128	654	-2.77146	-0.0819411	0.0295661	0.944808	14.6948	20.5784	0.958937	0.876995
hSQ039954	54535	-2.7657	-0.0466412	0.0168642	0.968174	14.6948	20.6252	0.914792	0.868151
hSQ037155	10421	-2.76495	-0.0632333	0.0228696	0.957133	14.6948	20.6313	0.961084	0.897851
hSQ021646	51186	-2.76005	-0.0495083	0.0179375	0.966273	14.6948	20.6714	0.919054	0.869546
hSQ025840	813	-2.75871	-0.0822157	0.0298023	0.94474	14.6948	20.6825	0.941183	0.858967
hSQ005353	22852	-2.75756	-0.0764255	0.0277149	0.948422	14.6948	20.6919	0.960693	0.884267
hSQ044782	388085::653073	-2.75746	-0.064305	0.0233204	0.956412	14.6948	20.6927	0.953404	0.889099
hSQ006149	5885	-2.75678	-0.0639712	0.023205	0.956577	14.6948	20.6983	0.956835	0.892864
hSQ041385	54882	-2.75429	-0.0508882	0.018476	0.965346	14.6948	20.7188	0.950251	0.899363
hSQ032154	3920	-2.75193	-0.0418455	0.0152058	0.971404	14.6948	20.7382	0.954036	0.910403
hSQ025068	84617	-2.75097	-0.0603313	0.0219309	0.959018	14.6948	20.7462	0.99288	0.932548
hSQ015586	440179	-2.75067	-0.12928	0.0469995	0.913988	14.6948	20.7487	0.887452	0.758172
hSQ024712	6867	-2.74997	-0.0545012	0.0198189	0.962929	14.6948	20.7545	0.957161	0.90266
hSQ004705	6426	-2.74012	-0.0723315	0.0263972	0.951033	14.6948	20.8364	0.98885	0.916519
hSQ042957	54902	-2.73367	-0.0618438	0.022623	0.957997	14.6948	20.8905	0.945563	0.883719
hSQ004178	2597	-2.7334	-0.0530109	0.0193937	0.963912	14.6948	20.8928	0.963223	0.866625
hSQ040511	repname(hSQ040511)	-2.73298	-0.0445916	0.0163161	0.969568	14.6948	20.8963	0.944275	0.899683
hSQ005039	7431	-2.73155	-0.0766131	0.0280475	0.948332	14.6948	20.9083	0.979213	0.922416
hSQ008109	11253	-2.72974	-0.032583	0.0119363	0.977667	14.6948	20.9236	0.935294	0.902711
hSQ001979	29068	-2.72911	-0.0704049	0.0257978	0.952386	14.6948	20.9289	0.979217	0.908812
hSQ025954	10994	-2.72776	-0.0530827	0.0194602	0.963882	14.6948	20.9403	0.93872	0.885637
hSQ015021	113655	-2.72351	-0.0716025	0.0262905	0.951511	14.6948	20.9763	0.909105	0.837502
hSQ003399	8664	-2.72278	-0.0733	0.026921	0.950447	14.6948	20.9825	0.943979	0.870679
hSQ002217	1994	-2.72221	-0.0635894	0.0233595	0.956847	14.6948	20.9874	0.951238	0.887649
hSQ032094	23279	-2.72158	-0.0721989	0.0265283	0.951111	14.6948	20.9927	0.951199	0.879
hSQ030379	26502	-2.71813	-0.0384892	0.0141602	0.973676	14.6948	21.022	0.914975	0.876486
hSQ026718	5704	-2.71572	-0.0488911	0.018003	0.966661	14.6948	21.0427	0.959991	0.9111
hSQ029087	10726	-2.7133	-0.0478508	0.0176356	0.967364	14.6948	21.0633	0.958428	0.910577
hSQ019925	10055	-2.7116	-0.0684729	0.0252519	0.953687	14.6948	21.078	0.968295	0.899822
hSQ025515	4735	-2.7081	-0.0541309	0.0199885	0.963153	14.6948	21.108	0.980031	0.9259
hSQ027977	29781	-2.70718	-0.0382049	0.0141124	0.973861	14.6948	21.1159	0.927493	0.889288
hSQ045264	2526	-2.70398	-0.0708874	0.0262159	0.951978	14.6948	21.1435	0.865828	0.794941
hSQ007252	10591	-2.70394	-0.0672697	0.0248784	0.954437	14.6948	21.1439	0.950993	0.883723
hSQ006206	6169	-2.70333	-0.150452	0.0556543	0.901564	14.6948	21.1492	0.958958	0.808506
hSQ023035	118487	-2.70265	-0.0796841	0.0294837	0.946227	14.6948	21.155	0.929458	0.849774
hSQ029773	51116	-2.69925	-0.0887384	0.0328752	0.940394	14.6948	21.1845	0.908587	0.819849
hSQ010403	65993	-2.69753	-0.057345	0.0212583	0.961039	14.6948	21.1994	0.983252	0.925907
hSQ042105	5496	-2.69662	-0.0681794	0.0252832	0.953854	14.6948	21.2073	0.975048	0.906868
hSQ022596	55898	-2.6959	-0.0398009	0.0147635	0.9728	14.6948	21.2136	0.926154	0.886353
hSQ043679	9524	-2.69548	-0.0437348	0.0162252	0.970155	14.6948	21.2173	0.947045	0.90331
hSQ020431	1019	-2.69501	-0.0635206	0.0235698	0.956885	14.6948	21.2214	0.970606	0.907086
hSQ041409	93343	-2.69448	-0.0605339	0.0224659	0.958871	14.6948	21.226	0.938907	0.878373
hSQ008521	55905	-2.69399	-0.0618998	0.022977	0.957955	14.6948	21.2302	0.921399	0.859499
hSQ027215	25844	-2.69375	-0.0548632	0.0203668	0.962705	14.6948	21.2323	0.928652	0.873789
hSQ036578	391039	-2.69212	-0.0572434	0.0212633	0.961062	14.6948	21.2465	0.959496	0.902253
hSQ004178	2597	-2.6917	-0.11077	0.0411525	0.926452	14.6948	21.2502	0.963223	0.866625
hSQ032750	7431	-2.68971	-0.0739963	0.0275109	0.950024	14.6948	21.2676	0.965814	0.891818
hSQ030564	51430	-2.68853	-0.0719967	0.0267792	0.951259	14.6948	21.2779	0.943114	0.871117
hSQ009171	58190	-2.6865	-0.214473	0.0798334	0.860748	14.6948	21.2957	0.729071	0.514598
hSQ032961	11104	-2.68626	-0.0558174	0.0207789	0.962042	14.6948	21.2979	0.873163	0.817346
hSQ004583	10897	-2.68392	-0.0619913	0.0230973	0.957895	14.6948	21.3184	0.964098	0.902106
hSQ004980	2040	-2.67963	-0.0646464	0.0241251	0.956125	14.6948	21.3563	0.952615	0.887969
hSQ005393	1512	-2.67944	-0.0475094	0.0177311	0.967619	14.6948	21.3579	0.91827	0.87076
hSQ036204	10436	-2.67611	-0.0490961	0.0183461	0.96655	14.6948	21.3874	0.966947	0.899056
hSQ004178	2597	-2.67473	-0.104605	0.0391086	0.930356	14.6948	21.3997	0.963223	0.866625
hSQ030064	10994	-2.67459	-0.044339	0.0165779	0.969746	14.6948	21.4009	0.927547	0.883208
hSQ008491	55572	-2.67424	-0.0470504	0.0175939	0.96793	14.6948	21.404	0.920669	0.873619
hSQ019865	54882	-2.67423	-0.046781	0.0174933	0.968096	14.6948	21.4041	0.958648	0.911867
hSQ004178	2597	-2.67131	-0.053687	0.0200976	0.963471	14.6948	21.43	0.963223	0.866625
hSQ023379	10622	-2.66977	-0.171686	0.0643074	0.888856	14.6948	21.4437	0.932069	0.760383
hSQ013932	401019	-2.66961	-0.104944	0.0393105	0.930105	14.6948	21.4451	0.975272	0.870328
hSQ020340	64794	-2.66877	-0.0540088	0.0202373	0.963281	14.6948	21.4526	0.882715	0.828706
hSQ022386	653269::344227	-2.66804	-0.06876	0.0257717	0.953424	14.6948	21.4591	0.957746	0.888986
hSQ010833	1459	-2.66637	-0.0710542	0.0266483	0.952026	14.6948	21.474	0.964062	0.893008
hSQ004178	2597	-2.66549	-0.0523653	0.0196456	0.964347	14.6948	21.4819	0.963223	0.866625
hSQ034210	84061	-2.66255	-0.064203	0.0241133	0.956416	14.6948	21.5082	0.970225	0.906022
hSQ027041	54101	-2.66036	-0.083099	0.031236	0.944166	14.6948	21.5279	0.896574	0.813475
hSQ030015	440055	-2.65771	-0.261999	0.0985807	0.8321	14.6948	21.5517	0.711046	0.449047
hSQ001827	25936	-2.65739	-0.0439349	0.0165331	0.970002	14.6948	21.5546	0.956488	0.912553
hSQ010168	9532	-2.65682	-0.0518225	0.0195055	0.96471	14.6948	21.5597	0.952481	0.900659
hSQ028501	79568	-2.65435	-0.0608123	0.0229104	0.958678	14.6948	21.582	0.95518	0.894368
hSQ014973	23410	-2.65322	-0.0465836	0.0175574	0.968209	14.6948	21.5923	0.891598	0.845015
hSQ030847	7076	-2.64934	-0.055972	0.0211267	0.961992	14.6948	21.6273	0.903727	0.847755
hSQ017482	9266::9224	-2.64897	-0.0420891	0.0158888	0.971261	14.6948	21.6307	0.937362	0.895273
hSQ042326	529	-2.64743	-0.0367192	0.0138697	0.974866	14.6948	21.6447	0.949455	0.912736
hSQ013357	5300	-2.64251	-0.0524684	0.0198555	0.964259	14.6948	21.6895	0.961136	0.908668
hSQ045081	10421	-2.64144	-0.0644614	0.0244039	0.956279	14.6948	21.6992	0.964755	0.900294
hSQ012348	29083	-2.63984	-0.0950556	0.0360081	0.936202	14.6948	21.7139	0.946578	0.851522
hSQ018857	7024	-2.63961	-0.0482048	0.0182621	0.967127	14.6948	21.716	0.936833	0.888628
hSQ042237	10131	-2.6396	-0.0535128	0.0202731	0.96356	14.6948	21.7161	0.972256	0.918744
hSQ038214	repname(hSQ038214)	-2.63789	-0.177765	0.067389	0.883792	14.6948	21.7317	0.368926	0.262727
hSQ017469	10105	-2.63778	-0.0644633	0.0244385	0.956275	14.6948	21.7328	0.998985	0.934521
hSQ043165	3155	-2.6375	-0.0620861	0.0235398	0.957826	14.6948	21.7353	0.919112	0.857026
hSQ043616	112942	-2.63722	-0.0436609	0.0165556	0.970177	14.6948	21.7379	0.930325	0.886665
hSQ015939	7936	-2.63655	-0.055658	0.0211101	0.962145	14.6948	21.744	0.93729	0.881632
hSQ042121	54892	-2.63644	-0.0705863	0.0267733	0.952269	14.6948	21.745	0.937996	0.867409
hSQ040330	7165	-2.63593	-0.0509634	0.0193341	0.965289	14.6948	21.7498	0.965323	0.914359
hSQ032033	25962	-2.63491	-0.0609022	0.0231136	0.958632	14.6948	21.7591	0.957948	0.897045
hSQ032154	3920	-2.63481	-0.0436339	0.0165605	0.970208	14.6948	21.76	0.954036	0.910403
hSQ011863	9587	-2.63438	-0.0663886	0.0252008	0.955056	14.6948	21.764	0.897108	0.830719
hSQ018184	8943	-2.63338	-0.0522936	0.019858	0.964376	14.6948	21.7732	0.945536	0.893242
hSQ011739	85013	-2.63299	-0.0959416	0.0364382	0.93561	14.6948	21.7767	0.944996	0.849055
hSQ001176	375056	-2.63145	-0.0531522	0.0201988	0.963801	14.6948	21.7909	0.930996	0.877844
hSQ043094	54663	-2.63109	-0.0604343	0.0229692	0.959025	14.6948	21.7942	0.891479	0.831044
hSQ032485	3475	-2.63009	-0.0568298	0.0216076	0.961378	14.6948	21.8035	0.94203	0.8852
hSQ010592	11130	-2.62842	-0.108914	0.041437	0.927508	14.6948	21.8189	0.960541	0.851627
hSQ004935	1429	-2.62805	-0.0514051	0.0195601	0.964983	14.6948	21.8223	0.95895	0.907545
hSQ028806	5982	-2.62123	-0.0552625	0.0210826	0.962404	14.6948	21.8855	0.958182	0.902919
hSQ036454	200424	-2.62042	-0.0490782	0.0187292	0.966553	14.6948	21.8931	0.951057	0.901978
hSQ033453	56052	-2.61984	-0.0548071	0.02092	0.962692	14.6948	21.8984	0.962184	0.907377
hSQ003808	6591	-2.61882	-0.212684	0.0812137	0.863092	14.6948	21.908	0.708025	0.495341
hSQ029483	repname(hSQ029483)	-2.61779	-0.0754433	0.0288194	0.949074	14.6948	21.9175	0.971113	0.89567
hSQ019650	26164	-2.61729	-0.0379825	0.0145122	0.974015	14.6948	21.9222	0.91458	0.876597
hSQ033171	3308	-2.61699	-0.0602341	0.0230166	0.959068	14.6948	21.925	0.989132	0.928898
hSQ040979	7389	-2.61683	-0.0445428	0.0170217	0.969618	14.6948	21.9265	0.932682	0.888139
hSQ027946	9204::253150	-2.61499	-0.157711	0.0603104	0.897209	14.6948	21.9437	0.974068	0.816357
hSQ029726	2997	-2.614	-0.0460819	0.0176289	0.968546	14.6948	21.9529	0.946977	0.900895
hSQ025933	1854	-2.61069	-0.0457617	0.0175286	0.968761	14.6948	21.984	0.955695	0.909934
hSQ021771	5976	-2.60936	-0.0404886	0.0155167	0.972322	14.6948	21.9964	0.946503	0.906015
hSQ006098	23380	-2.6087	-0.0482362	0.0184905	0.9671	14.6948	22.0026	0.942837	0.894601
hSQ008149	201725	-2.60853	-0.100632	0.038578	0.932555	14.6948	22.0042	0.868747	0.768115
hSQ020406	64747	-2.60522	-0.0724888	0.0278245	0.951053	14.6948	22.0354	0.952037	0.879548
hSQ029268	6625	-2.60393	-0.0635593	0.024409	0.956841	14.6948	22.0476	0.967131	0.903572
hSQ018053	9054	-2.60328	-0.0655178	0.0251674	0.955559	14.6948	22.0536	0.950828	0.88531
hSQ026784	8312	-2.6024	-0.0621815	0.0238939	0.957879	14.6948	22.062	0.905975	0.843793
hSQ030131	64924	-2.60034	-0.0430331	0.0165491	0.970624	14.6948	22.0815	0.921534	0.878501
hSQ040365	55750	-2.59955	-0.0454524	0.0174848	0.968979	14.6948	22.089	0.948082	0.90263
hSQ016182	167227	-2.59802	-0.0573571	0.0220772	0.961051	14.6948	22.1034	0.961972	0.904614
hSQ021110	56672	-2.59798	-0.0694103	0.0267171	0.95295	14.6948	22.1038	0.890716	0.821306
hSQ028005	10884	-2.59707	-0.0496686	0.0191249	0.966192	14.6948	22.1125	0.944557	0.894888
hSQ019567	488	-2.5967	-0.0475109	0.0182966	0.967593	14.6948	22.1159	0.901652	0.854141
hSQ019288	57095	-2.59606	-0.0572039	0.0220348	0.961083	14.6948	22.122	0.971897	0.914693
hSQ027703	3945	-2.59086	-0.0703596	0.0271569	0.952369	14.6948	22.1715	0.997716	0.927357
hSQ030211	8890	-2.58907	-0.0412892	0.0159475	0.971779	14.6948	22.1887	0.924558	0.883269
hSQ026661	9203	-2.58821	-0.0557507	0.0215403	0.962131	14.6948	22.1969	0.938695	0.882944
hSQ026795	1639	-2.58725	-0.0510852	0.019745	0.965184	14.6948	22.2061	0.945021	0.893936
hSQ019671	9862	-2.58567	-0.0554551	0.0214471	0.962267	14.6948	22.2212	0.908228	0.852773
hSQ037345	80222	-2.58136	-0.0452757	0.0175395	0.969111	14.6948	22.2625	0.947789	0.902513
hSQ030940	79810	-2.58056	-0.0675404	0.0261727	0.954204	14.6948	22.2702	0.911616	0.844075
hSQ010144	9055	-2.57915	-0.0564219	0.0218762	0.961608	14.6948	22.2838	0.961106	0.904684
hSQ004178	2597	-2.57761	-0.0552961	0.0214525	0.962385	14.6948	22.2987	0.963223	0.866625
hSQ037518	10994	-2.57703	-0.0396924	0.0154024	0.972853	14.6948	22.3043	0.911861	0.872169
hSQ031022	23286	-2.5759	-0.0474483	0.0184201	0.967672	14.6948	22.3151	0.910137	0.862689
hSQ042215	8553	-2.5736	-0.0427541	0.0166126	0.970803	14.6948	22.3374	0.862724	0.819969
hSQ042930	55823	-2.5728	-0.0489935	0.0190428	0.966611	14.6948	22.3451	0.939567	0.890574
hSQ012984	55274	-2.57188	-0.0541361	0.0210492	0.963138	14.6948	22.3541	0.94498	0.890844
hSQ005350	51434	-2.56844	-0.0563346	0.0219334	0.961702	14.6948	22.3874	0.943423	0.887089
hSQ014234	23545	-2.5684	-0.042999	0.0167416	0.970638	14.6948	22.3879	0.914996	0.871997
hSQ026045	54584	-2.56791	-0.0404868	0.0157665	0.97234	14.6948	22.3927	0.962191	0.921704
hSQ023829	50848	-2.56785	-0.121353	0.0472588	0.91946	14.6948	22.3932	0.900705	0.779351
hSQ000761	8894	-2.56726	-0.0510893	0.0199003	0.965184	14.6948	22.3989	0.945468	0.894379
hSQ019322	402397	-2.56693	-0.0555269	0.0216317	0.962238	14.6948	22.4022	0.964848	0.909321
hSQ011752	3239	-2.55904	-0.0980949	0.0383328	0.934249	14.6948	22.4793	0.880808	0.782713
hSQ029023	2976	-2.55728	-0.0666128	0.0260483	0.954811	14.6948	22.4965	0.937501	0.870888
hSQ006071	23582	-2.55526	-0.0834419	0.0326549	0.943891	14.6948	22.5163	0.938118	0.854676
hSQ016744	64783	-2.55314	-0.0815859	0.0319551	0.945117	14.6948	22.5372	0.97041	0.888824
hSQ025394	8665	-2.55227	-0.125885	0.0493225	0.916738	14.6948	22.5457	0.786638	0.660753
hSQ008018	374659	-2.55206	-0.0578695	0.0226756	0.960696	14.6948	22.5478	0.941233	0.883363
hSQ007371	10573	-2.54958	-0.0643923	0.025256	0.956404	14.6948	22.5723	0.964251	0.899858
hSQ026106	60491	-2.54881	-0.0453294	0.0177845	0.969073	14.6948	22.5798	0.931774	0.886444
hSQ038584	51614	-2.54862	-0.0559656	0.0219592	0.961937	14.6948	22.5818	0.912291	0.856325
hSQ025579	408050::283820	-2.54533	-0.0530699	0.0208499	0.963856	14.6948	22.6143	0.93131	0.87824
hSQ041992	1459	-2.54512	-0.0456902	0.0179521	0.968808	14.6948	22.6164	0.932168	0.886478
hSQ043214	51136	-2.54323	-0.0647909	0.0254758	0.956143	14.6948	22.6351	0.919719	0.854928
hSQ026118	1832	-2.54321	-0.040321	0.0158544	0.972429	14.6948	22.6353	0.932098	0.891777
hSQ020926	79001	-2.54308	-0.0503739	0.0198082	0.965658	14.6948	22.6366	0.969644	0.91927
hSQ025144	6596	-2.5425	-0.0567616	0.0223251	0.961446	14.6948	22.6424	0.95264	0.895878
hSQ023654	3308	-2.54243	-0.0621368	0.0244399	0.957811	14.6948	22.6431	0.985844	0.923708
hSQ018780	3184	-2.53967	-0.0608334	0.0239533	0.958655	14.6948	22.6706	0.975794	0.91496
hSQ009395	55605	-2.53929	-0.0433963	0.0170899	0.97038	14.6948	22.6743	0.977222	0.933825
hSQ040944	1852	-2.53867	-0.0501951	0.0197722	0.96578	14.6948	22.6805	0.965613	0.915418
hSQ021064	54880	-2.53743	-0.0584722	0.0230438	0.96026	14.6948	22.6928	0.982905	0.924433
hSQ024469	5184	-2.53721	-0.0457731	0.0180407	0.968761	14.6948	22.695	0.959857	0.914084
hSQ023472	6171	-2.53666	-0.178876	0.0705161	0.884581	14.6948	22.7005	0.97352	0.794644
hSQ015733	8933	-2.53563	-0.0708506	0.027942	0.952089	14.6948	22.7108	0.932041	0.86119
hSQ015334	125144	-2.5356	-0.167822	0.0661866	0.890173	14.6948	22.7112	0.633572	0.465749
hSQ040638	388954	-2.53505	-0.332568	0.131188	0.795031	14.6948	22.7166	0.76749	0.434923
hSQ038017	6389	-2.53186	-0.0418964	0.0165477	0.971365	14.6948	22.7485	0.931768	0.882965
hSQ042228	83955	-2.53134	-0.0850218	0.0335877	0.942616	14.6948	22.7538	0.849743	0.764721
hSQ008348	286140	-2.53044	-0.0503623	0.0199026	0.965668	14.6948	22.7628	0.964272	0.91391
hSQ005475	56897	-2.52916	-0.0538829	0.0213046	0.963319	14.6948	22.7756	0.95638	0.902498
hSQ044283	10273	-2.52836	-0.0485522	0.019203	0.966885	14.6948	22.7836	0.951662	0.90311
hSQ011189	90861	-2.5271	-0.0600523	0.0237633	0.959178	14.6948	22.7963	0.966213	0.906161
hSQ023789	1075	-2.52605	-0.0605319	0.023963	0.958903	14.6948	22.8069	0.9669	0.906368
hSQ021587	6389	-2.52539	-0.0495093	0.0196046	0.966258	14.6948	22.8135	0.947342	0.897833
hSQ006201	80230	-2.5249	-0.0336775	0.0133382	0.976926	14.6948	22.8185	0.911966	0.878288
hSQ004178	2597	-2.52443	-0.0513976	0.0203601	0.964974	14.6948	22.8233	0.963223	0.866625
hSQ036512	9277	-2.52201	-0.0453982	0.0180008	0.969036	14.6948	22.8477	0.895607	0.850209
hSQ044309	55823	-2.52171	-0.0684165	0.027131	0.953762	14.6948	22.8507	0.948772	0.880355
hSQ044217	6697	-2.52095	-0.050064	0.0198592	0.965912	14.6948	22.8583	0.943071	0.893007
hSQ010079	1155	-2.52045	-0.0504892	0.0200318	0.965583	14.6948	22.8634	0.963005	0.912515
hSQ012835	54543	-2.52043	-0.0683835	0.0271317	0.953635	14.6948	22.8636	0.918614	0.85023
hSQ025319	2040	-2.51608	-0.0657416	0.0261285	0.955489	14.6948	22.9076	0.946551	0.88081
hSQ003403	1613	-2.51512	-0.0626119	0.0248942	0.957602	14.6948	22.9174	0.955242	0.89263
hSQ005767	2521	-2.51456	-0.0530674	0.0211041	0.963878	14.6948	22.9231	0.984902	0.931835
hSQ024887	28976	-2.51419	-0.0497193	0.0197755	0.966129	14.6948	22.9269	0.944399	0.89468
hSQ038017	6389	-2.5128	-0.0453088	0.0180312	0.969068	14.6948	22.941	0.931768	0.882965
hSQ008180	84986	-2.51076	-0.0766372	0.0305235	0.948164	14.6948	22.9618	0.942124	0.865487
hSQ003875	51765	-2.50935	-0.0523979	0.0208811	0.964297	14.6948	22.9762	0.930266	0.877868
hSQ021686	2618	-2.50873	-0.064889	0.0258653	0.955949	14.6948	22.9825	0.937611	0.872722
hSQ013935	9054	-2.5082	-0.0535686	0.0213574	0.963515	14.6948	22.9879	0.957128	0.903559
hSQ011807	80167	-2.50772	-0.0644928	0.0257177	0.956336	14.6948	22.9928	0.959222	0.894729
hSQ004178	2597	-2.50598	-0.0484192	0.0193214	0.966988	14.6948	23.0106	0.963223	0.866625
hSQ037733	8668	-2.50445	-0.0571134	0.0228048	0.961168	14.6948	23.0263	0.977305	0.920192
hSQ041126	401817	-2.50411	-0.16021	0.0639786	0.894192	14.6948	23.0298	0.779812	0.619603
hSQ005527	2966	-2.5019	-0.0462288	0.0184775	0.96847	14.6948	23.0524	0.919363	0.873135
hSQ027816	2017	-2.50127	-0.0610902	0.0244237	0.958561	14.6948	23.0589	0.979192	0.918102
hSQ031250	57223	-2.50101	-0.0551146	0.0220369	0.962553	14.6948	23.0616	0.936102	0.880988
hSQ033152	8721	-2.50063	-0.072272	0.0289016	0.95117	14.6948	23.0655	0.935467	0.863195
hSQ038084	2197	-2.49951	-0.0742115	0.0296904	0.950022	14.6948	23.077	0.971972	0.897761
hSQ030801	5372	-2.49871	-0.0421814	0.0168813	0.97119	14.6948	23.0852	0.907369	0.865188
hSQ028120	25962	-2.49848	-0.0698891	0.0279727	0.952763	14.6948	23.0876	0.960803	0.890914
hSQ040040	310	-2.49821	-0.0586654	0.023483	0.960116	14.6948	23.0904	0.973499	0.914833
hSQ026049	2803	-2.49763	-0.0617536	0.0247248	0.958129	14.6948	23.0963	0.990727	0.928974
hSQ034018	8846	-2.49752	-0.0422353	0.0169109	0.97116	14.6948	23.0975	0.946396	0.904161
hSQ004178	2597	-2.49714	-0.095173	0.0381128	0.936476	14.6948	23.1014	0.963223	0.866625
hSQ033801	55860	-2.49218	-0.0515785	0.0206961	0.964862	14.6948	23.1526	0.975016	0.923437
hSQ031705	51022	-2.49002	-0.0539438	0.021664	0.96326	14.6948	23.175	0.945517	0.891573
hSQ009581	6198	-2.48924	-0.053761	0.0215973	0.963383	14.6948	23.183	0.945604	0.891843
hSQ026234	3133	-2.4889	-0.0405913	0.0163089	0.972244	14.6948	23.1865	0.968043	0.927451
hSQ001022	310	-2.48707	-0.0619808	0.0249212	0.957898	14.6948	23.2055	0.961161	0.919836
hSQ040799	3133	-2.48582	-0.0558144	0.0224531	0.962079	14.6948	23.2186	0.958141	0.902326
hSQ043670	441506	-2.48564	-0.337746	0.135879	0.788053	14.6948	23.2204	0.616594	0.278848
hSQ027859	7431	-2.48492	-0.0714445	0.0287513	0.951723	14.6948	23.228	0.93728	0.901615
hSQ018422	85395	-2.4833	-0.0361518	0.014558	0.975247	14.6948	23.2448	0.949446	0.913294
hSQ029931	1351	-2.4825	-0.0623848	0.0251299	0.957716	14.6948	23.2532	0.965041	0.902656
hSQ005791	5499	-2.48219	-0.0480393	0.0193536	0.967225	14.6948	23.2564	0.962332	0.914292
hSQ033429	25962	-2.48148	-0.0695761	0.0280381	0.952987	14.6948	23.2638	0.959566	0.88999
hSQ017407	114294	-2.48122	-0.0509841	0.020548	0.965245	14.6948	23.2665	0.965213	0.914228
hSQ008205	7936	-2.48043	-0.0416058	0.0167736	0.971564	14.6948	23.2748	0.963041	0.921435
hSQ027746	93973	-2.4797	-0.0456349	0.0184034	0.968893	14.6948	23.2823	0.909905	0.86427
hSQ029185	2720	-2.47908	-0.0490286	0.019777	0.96656	14.6948	23.2889	0.961559	0.91253
hSQ026928	84313	-2.47878	-0.0478437	0.0193013	0.967358	14.6948	23.292	0.97981	0.931966
hSQ045521	8668	-2.47617	-0.0676856	0.0273348	0.954257	14.6948	23.3193	0.966363	0.898677
hSQ015466	3615	-2.47469	-0.0640139	0.0258674	0.956545	14.6948	23.3348	0.958531	0.894518
hSQ018094	26227	-2.47461	-0.0403717	0.0163143	0.972401	14.6948	23.3356	0.947321	0.906949
hSQ002650	6760	-2.47429	-0.0487332	0.0196958	0.966758	14.6948	23.339	0.925495	0.876762
hSQ042398	7431	-2.47167	-0.0773077	0.0312775	0.947782	14.6948	23.3665	0.918863	0.841556
hSQ005308	8318	-2.46974	-0.0565027	0.022878	0.961589	14.6948	23.3869	0.950425	0.893922
hSQ018909	11168	-2.46935	-0.0743225	0.0300979	0.94983	14.6948	23.3909	0.98102	0.906697
hSQ003103	10713	-2.46717	-0.0582507	0.0236103	0.960448	14.6948	23.4139	0.957326	0.899075
hSQ019184	79693	-2.46714	-0.0574769	0.0232969	0.960897	14.6948	23.4142	0.965427	0.90795
hSQ004288	2582	-2.46653	-0.0398629	0.0161615	0.972737	14.6948	23.4207	0.931308	0.891445
hSQ018925	6165	-2.46649	-0.110863	0.0449477	0.925704	14.6948	23.4211	0.88615	0.775287
hSQ019446	51060	-2.46569	-0.0535572	0.021721	0.963517	14.6948	23.4296	0.971465	0.917908
hSQ004432	55353	-2.46553	-0.0495828	0.0201103	0.966186	14.6948	23.4312	0.991859	0.942276
hSQ026237	10598	-2.46388	-0.0537936	0.0218329	0.96337	14.6948	23.4488	0.992653	0.93886
hSQ040869	9054	-2.46019	-0.0530848	0.0215775	0.963839	14.6948	23.4879	0.962363	0.909278
hSQ032354	6197	-2.45917	-0.0517764	0.0210544	0.964717	14.6948	23.4987	0.955684	0.903907
hSQ030086	55110	-2.45881	-0.0846988	0.0344471	0.942816	14.6948	23.5025	0.936742	0.852043
hSQ003171	64326	-2.45877	-0.0686174	0.0279072	0.953538	14.6948	23.503	0.958943	0.890325
hSQ026935	4670	-2.45857	-0.065916	0.0268107	0.955334	14.6948	23.505	0.983218	0.917302
hSQ037977	8818	-2.45742	-0.0544925	0.0221747	0.962906	14.6948	23.5173	0.844767	0.790274
hSQ028369	153527	-2.4563	-0.0576247	0.02346	0.960798	14.6948	23.5292	0.952312	0.894687
hSQ028054	3916	-2.45355	-0.0584346	0.0238163	0.960291	14.6948	23.5585	0.973749	0.915314
hSQ044360	8480	-2.45349	-0.0575178	0.0234433	0.9609	14.6948	23.5591	0.968036	0.910518
hSQ012564	5888	-2.4528	-0.0678615	0.027667	0.953988	14.6948	23.5665	0.962283	0.894422
hSQ034817	369	-2.45118	-0.102881	0.0419722	0.931577	14.6948	23.5839	0.860219	0.757338
hSQ016407	80856	-2.45077	-0.0690411	0.0281712	0.953297	14.6948	23.5881	0.973658	0.904616
hSQ029215	2150	-2.44984	-0.0593341	0.0242196	0.95965	14.6948	23.5981	0.967579	0.908245
hSQ038017	6389	-2.44873	-0.0496824	0.020289	0.966146	14.6948	23.61	0.931768	0.882965
hSQ026780	112849	-2.44749	-0.0702059	0.0286849	0.952406	14.6948	23.6233	0.881572	0.811366
hSQ043071	5150	-2.44341	-0.0782314	0.0320174	0.947099	14.6948	23.6671	0.938153	0.859922
hSQ004527	166929	-2.44263	-0.122289	0.0500647	0.918905	14.6948	23.6755	0.94821	0.825921
hSQ009928	3267	-2.44131	-0.0570345	0.0233623	0.961222	14.6948	23.6897	0.951347	0.894313
hSQ023403	442426	-2.44018	-0.211519	0.0866818	0.862734	14.6948	23.7019	0.751168	0.539649
hSQ041526	79709	-2.43856	-0.0562767	0.0230778	0.961718	14.6948	23.7194	0.944723	0.888447
hSQ044788	64924	-2.43803	-0.0553078	0.0226854	0.962393	14.6948	23.725	0.9093	0.853992
hSQ027126	54584	-2.43747	-0.0393158	0.0161298	0.973131	14.6948	23.7311	0.956824	0.917508
hSQ033527	9049	-2.43633	-0.0527914	0.0216684	0.964046	14.6948	23.7434	0.928212	0.875421
hSQ025328	220042	-2.43617	-0.070844	0.02908	0.952051	14.6948	23.7451	0.901218	0.830374
hSQ006789	56915	-2.43586	-0.044996	0.0184724	0.969292	14.6948	23.7486	0.970835	0.925838
hSQ011669	6625	-2.43505	-0.0517199	0.0212398	0.964772	14.6948	23.7573	0.983699	0.931979
hSQ007273	6183	-2.43309	-0.0471533	0.01938	0.967818	14.6948	23.7785	0.959735	0.912581
hSQ034510	115201	-2.43305	-0.0466106	0.0191572	0.96819	14.6948	23.7789	0.906204	0.859594
hSQ019546	1459	-2.43075	-0.0572109	0.0235364	0.961098	14.6948	23.804	0.961713	0.904502
hSQ004134	6294	-2.43029	-0.0612389	0.0251981	0.958403	14.6948	23.8088	0.955212	0.893973
hSQ020911	3106	-2.42982	-0.0461009	0.018973	0.968553	14.6948	23.814	0.969108	0.923007
hSQ026257	4140	-2.42685	-0.0523411	0.0215675	0.964349	14.6948	23.8463	0.952394	0.900052
hSQ012443	26275	-2.42519	-0.0541792	0.0223402	0.963107	14.6948	23.8644	0.956606	0.902426
hSQ020145	53981	-2.42323	-0.0490113	0.0202256	0.966593	14.6948	23.8858	0.952518	0.903506
hSQ039412	10901	-2.42274	-0.0474831	0.0195989	0.96762	14.6948	23.8912	0.942845	0.895362
hSQ001959	10227	-2.42116	-0.0722604	0.0298454	0.951194	14.6948	23.9084	0.868821	0.79656
hSQ016743	6222	-2.41926	-0.0874396	0.0361431	0.941103	14.6948	23.9292	0.826328	0.738888
hSQ013559	51499	-2.41838	-0.0507642	0.020991	0.965462	14.6948	23.9388	0.944665	0.893901
hSQ023370	54949	-2.41813	-0.0475882	0.0196797	0.967542	14.6948	23.9416	0.938419	0.890831
hSQ016940	repname(hSQ016940)	-2.41759	-0.32046	0.132553	0.800144	14.6948	23.9475	0.683943	0.363483
hSQ039053	3920	-2.41664	-0.0531539	0.021995	0.963799	14.6948	23.958	0.96003	0.906876
hSQ030503	7756	-2.41471	-0.0613963	0.025426	0.958309	14.6948	23.9792	0.945945	0.884549
hSQ030210	91966	-2.41449	-0.0428717	0.017756	0.970727	14.6948	23.9816	0.935969	0.893098
hSQ014868	6633	-2.41291	-0.0740326	0.0306819	0.949949	14.6948	23.999	0.959893	0.88586
hSQ033792	11128	-2.41263	-0.0458794	0.0190164	0.968687	14.6948	24.0021	0.948443	0.902563
hSQ037392	10131	-2.41023	-0.0500532	0.0207669	0.965874	14.6948	24.0285	0.972077	0.922024
hSQ041851	54732	-2.40913	-0.0534931	0.0222043	0.963584	14.6948	24.0406	0.972322	0.918829
hSQ011856	6636	-2.40901	-0.0608043	0.0252403	0.958688	14.6948	24.0419	0.992678	0.931874
hSQ040016	54880	-2.40772	-0.0544628	0.0226201	0.962936	14.6948	24.0563	0.981078	0.926615
hSQ041786	8209	-2.40693	-0.0567118	0.0235619	0.961486	14.6948	24.0649	0.949031	0.892319
hSQ011701	8772	-2.40486	-0.0328722	0.0136691	0.977473	14.6948	24.0878	0.9629	0.930028
hSQ040234	967	-2.40378	-0.0478705	0.0199147	0.967337	14.6948	24.0998	0.970211	0.922341
hSQ004178	2597	-2.40346	-0.0965988	0.0401915	0.935605	14.6948	24.1033	0.963223	0.866625
hSQ021149	64924	-2.40173	-0.0713213	0.0296958	0.951765	14.6948	24.1226	0.919953	0.848631
hSQ022871	5261	-2.40173	-0.0644562	0.0268374	0.956413	14.6948	24.1226	0.839934	0.775478
hSQ030708	64968	-2.40055	-0.0522395	0.0217615	0.964416	14.6948	24.1356	0.964187	0.911947
hSQ037870	56850	-2.40038	-0.0556411	0.0231801	0.962119	14.6948	24.1376	0.950026	0.894384
hSQ040973	55082	-2.40019	-0.0538577	0.0224389	0.963312	14.6948	24.1397	0.957193	0.903335
hSQ040258	9114	-2.39974	-0.0561598	0.0234024	0.961794	14.6948	24.1446	0.963721	0.907562
hSQ003863	7756	-2.39805	-0.0543547	0.0226662	0.962994	14.6948	24.1635	0.93697	0.882615
hSQ005705	11140	-2.39757	-0.0715888	0.0298589	0.951547	14.6948	24.1688	0.937591	0.866002
hSQ009407	51008	-2.39689	-0.0580015	0.0241986	0.960536	14.6948	24.1764	0.940516	0.882514
hSQ026997	1432	-2.39665	-0.0640864	0.02674	0.956556	14.6948	24.179	0.970065	0.905978
hSQ038334	390354	-2.3963	-0.1444	0.0602598	0.905587	14.6948	24.183	0.956063	0.811662
hSQ041935	374654	-2.39609	-0.056195	0.0234527	0.961763	14.6948	24.1853	0.943146	0.886951
hSQ036294	3184	-2.39591	-0.0559921	0.0233699	0.961882	14.6948	24.1873	0.961755	0.905763
hSQ003348	1967	-2.39554	-0.0542139	0.0226312	0.9631	14.6948	24.1915	0.962345	0.908131
hSQ024040	22824	-2.39453	-0.043835	0.0183063	0.970055	14.6948	24.2027	0.961236	0.917401
hSQ011428	51726	-2.39356	-0.0535067	0.0223544	0.963625	14.6948	24.2135	0.956959	0.903452
hSQ029564	78993	-2.39307	-0.0771363	0.0322332	0.947823	14.6948	24.219	0.956921	0.879784
hSQ042629	11004	-2.39256	-0.0650158	0.0271742	0.956013	14.6948	24.2247	0.916294	0.851278
hSQ017331	285464	-2.39239	-0.0515752	0.021558	0.964844	14.6948	24.2266	0.942921	0.891346
hSQ013005	2023	-2.38809	-0.0526628	0.0220523	0.964132	14.6948	24.2748	0.998374	0.945712
hSQ013071	1936	-2.38739	-0.0750618	0.0314409	0.949343	14.6948	24.2826	0.918275	0.843213
hSQ013402	1503	-2.38611	-0.0723218	0.0303095	0.951177	14.6948	24.297	0.957925	0.885603
hSQ027255	6760	-2.38602	-0.0595027	0.024938	0.959532	14.6948	24.298	0.928169	0.868667
hSQ031900	57215	-2.38596	-0.0351112	0.0147157	0.975954	14.6948	24.2987	0.927496	0.892385
hSQ011430	8668	-2.38458	-0.0702982	0.0294803	0.952534	14.6948	24.3142	0.979115	0.908817
hSQ029852	10994	-2.38428	-0.0503014	0.0210971	0.965708	14.6948	24.3176	0.934074	0.883773
hSQ022889	5713	-2.38369	-0.0535794	0.0224775	0.963553	14.6948	24.3242	0.980497	0.926917
hSQ043734	1201	-2.38294	-0.0694956	0.0291637	0.953022	14.6948	24.3326	0.881772	0.812276
hSQ036189	10539	-2.38156	-0.0465308	0.019538	0.968247	14.6948	24.3483	0.993759	0.947228
hSQ036881	26503	-2.38101	-0.082016	0.0344459	0.944795	14.6948	24.3545	0.85072	0.768704
hSQ033466	5888	-2.38088	-0.0674669	0.028337	0.954237	14.6948	24.3559	0.948915	0.881448
hSQ031869	8509	-2.37706	-0.0375919	0.0158145	0.974286	14.6948	24.399	0.913748	0.876156
hSQ007067	23564	-2.37624	-0.0350144	0.0147352	0.976016	14.6948	24.4083	0.921069	0.886055
hSQ004178	2597	-2.37624	-0.054422	0.0229026	0.962983	14.6948	24.4083	0.963223	0.866625
hSQ035547	29781	-2.3756	-0.0507777	0.0213746	0.965379	14.6948	24.4155	0.917072	0.866294
hSQ035537	4752	-2.37523	-0.0581791	0.0244941	0.960418	14.6948	24.4198	0.924716	0.866537
hSQ009728	7298	-2.37501	-0.0498655	0.0209959	0.965994	14.6948	24.4222	0.986726	0.936861
hSQ035730	11196	-2.37391	-0.0445298	0.018758	0.969583	14.6948	24.4348	0.944808	0.900278
hSQ004178	2597	-2.37377	-0.0594409	0.0250407	0.959655	14.6948	24.4363	0.963223	0.866625
hSQ000702	5937	-2.37372	-0.0933657	0.039333	0.937266	14.6948	24.4368	0.941104	0.847738
hSQ030019	440520	-2.37257	-0.212727	0.0896608	0.862041	14.6948	24.4499	0.601139	0.388413
hSQ044586	2175	-2.37243	-0.0698095	0.0294252	0.952749	14.6948	24.4515	0.945726	0.875917
hSQ036020	10181	-2.37231	-0.0854954	0.0360388	0.942713	14.6948	24.4528	0.941627	0.856132
hSQ002802	54987	-2.3723	-0.0888748	0.0374636	0.940494	14.6948	24.453	0.890162	0.801287
hSQ006474	79665	-2.37159	-0.0537182	0.0226507	0.963423	14.6948	24.4611	0.95149	0.897772
hSQ018266	10844	-2.37155	-0.038367	0.016178	0.973746	14.6948	24.4615	0.954679	0.916312
hSQ014110	114793	-2.37088	-0.0476627	0.0201034	0.967476	14.6948	24.4692	0.888364	0.840701
hSQ018758	65008	-2.36983	-0.0472775	0.0199498	0.967753	14.6948	24.4811	0.925177	0.877899
hSQ033173	28998	-2.36917	-0.0521018	0.0219916	0.964509	14.6948	24.4886	0.991888	0.939786
hSQ006551	7763	-2.36624	-0.0521785	0.0220513	0.964469	14.6948	24.522	0.937204	0.885025
hSQ017487	8859	-2.36605	-0.0525707	0.0222188	0.964276	14.6948	24.5241	0.83689	0.78432
hSQ042869	51236	-2.36556	-0.05155	0.0217918	0.964906	14.6948	24.5297	0.91414	0.86259
hSQ039004	54675	-2.36465	-0.0481308	0.0203543	0.967171	14.6948	24.5401	0.976676	0.928545
hSQ021161	4913	-2.36275	-0.0533549	0.0225817	0.963742	14.6948	24.5618	0.980233	0.926878
hSQ038775	10558	-2.36246	-0.0745865	0.0315716	0.949484	14.6948	24.5651	0.907782	0.833195
hSQ006353	80184	-2.36058	-0.0502142	0.021272	0.965791	14.6948	24.5866	0.959913	0.909699
hSQ004178	2597	-2.36041	-0.0487778	0.0206649	0.966776	14.6948	24.5885	0.963223	0.866625
hSQ012892	1291	-2.36011	-0.0373566	0.0158284	0.974428	14.6948	24.592	0.948566	0.91121
hSQ013289	55898	-2.35955	-0.0408274	0.017303	0.972084	14.6948	24.5984	0.932916	0.892089
hSQ000705	529	-2.35884	-0.0486259	0.0206143	0.966832	14.6948	24.6065	0.982725	0.934099
hSQ005662	341457	-2.35731	-0.0490802	0.0208204	0.966555	14.6948	24.6242	0.975747	0.926667
hSQ002209	64924	-2.35463	-0.0812278	0.0344971	0.945302	14.6948	24.6549	0.925506	0.844278
hSQ029467	64222	-2.35408	-0.0632291	0.0268594	0.957044	14.6948	24.6612	0.953098	0.889869
hSQ030313	7555	-2.35378	-0.0527796	0.0224234	0.964033	14.6948	24.6647	0.998072	0.945293
hSQ009440	1192	-2.35346	-0.0399585	0.0169787	0.97269	14.6948	24.6684	0.978633	0.938674
hSQ009965	3032	-2.35268	-0.0550061	0.0233802	0.962542	14.6948	24.6773	0.959915	0.904909
hSQ008165	10480	-2.35235	-0.0749972	0.0318818	0.949452	14.6948	24.6812	0.97506	0.900063
hSQ034719	55272	-2.35192	-0.0682096	0.0290017	0.953746	14.6948	24.6861	0.94411	0.875901
hSQ027246	134429	-2.35099	-0.079058	0.0336276	0.946632	14.6948	24.6969	0.820768	0.74171
hSQ020089	51142	-2.35047	-0.0428969	0.0182503	0.970689	14.6948	24.7028	0.989127	0.94623
hSQ031286	2108	-2.35007	-0.0504482	0.0214666	0.965599	14.6948	24.7074	0.982841	0.932393
hSQ034251	2618	-2.34892	-0.0733253	0.0312166	0.950347	14.6948	24.7207	0.940448	0.867122
hSQ036883	80856	-2.34863	-0.0619719	0.0263864	0.957928	14.6948	24.7241	0.975832	0.91386
hSQ001822	81554	-2.34823	-0.0672955	0.028658	0.954526	14.6948	24.7287	0.975554	0.908258
hSQ026951	51606	-2.34774	-0.0642109	0.02735	0.95639	14.6948	24.7343	0.971604	0.907393
hSQ034495	7532	-2.34712	-0.0591758	0.0252121	0.95982	14.6948	24.7415	0.962613	0.903438
hSQ020030	56931	-2.34669	-0.033463	0.0142597	0.977068	14.6948	24.7465	0.946384	0.912921
hSQ003678	9043	-2.34634	-0.0604403	0.0257594	0.958902	14.6948	24.7506	0.980481	0.920041
hSQ004875	8209	-2.34538	-0.0476621	0.0203217	0.967471	14.6948	24.7617	0.957939	0.910277
hSQ021824	223	-2.34451	-0.0457491	0.0195133	0.96876	14.6948	24.7718	0.943966	0.898217
hSQ005566	5427	-2.34361	-0.0557075	0.0237699	0.96209	14.6948	24.7822	0.935054	0.879347
hSQ029442	11168	-2.34348	-0.0543868	0.0232077	0.962954	14.6948	24.7838	0.982331	0.927945
hSQ022176	55573	-2.3433	-0.0739024	0.0315377	0.950053	14.6948	24.7858	0.969961	0.896059
hSQ016119	7884	-2.34098	-0.0545616	0.0233071	0.962836	14.6948	24.8127	0.966961	0.912399
hSQ019409	23521	-2.34085	-0.12249	0.0523272	0.919065	14.6948	24.8142	0.904403	0.781913
hSQ009372	11339	-2.34066	-0.0485632	0.0207476	0.966882	14.6948	24.8164	0.976366	0.927803
hSQ023222	55178	-2.33993	-0.0455784	0.0194786	0.968885	14.6948	24.825	0.965615	0.920036
hSQ024950	51399	-2.33791	-0.0552824	0.0236461	0.962456	14.6948	24.8485	0.97071	0.915428
hSQ003372	3831	-2.3377	-0.0512026	0.021903	0.965097	14.6948	24.8509	0.975916	0.924713
hSQ001982	9221	-2.33478	-0.0522112	0.0223623	0.964447	14.6948	24.8849	0.942812	0.890601
hSQ017224	56271	-2.33342	-0.0694913	0.0297808	0.952989	14.6948	24.9008	0.910673	0.841182
hSQ028103	84864	-2.33054	-0.0657923	0.0282305	0.955444	14.6948	24.9345	0.919228	0.853436
hSQ022123	26056	-2.33045	-0.0569502	0.0244374	0.961343	14.6948	24.9356	0.903716	0.846766
hSQ005659	26472	-2.32894	-0.059726	0.0256451	0.959386	14.6948	24.9532	0.819906	0.76018
hSQ020028	7268	-2.32893	-0.0479744	0.0205993	0.967267	14.6948	24.9534	0.931925	0.88395
hSQ033065	2762	-2.32892	-0.048113	0.0206589	0.967185	14.6948	24.9534	0.925129	0.877016
hSQ001867	10797	-2.32761	-0.0644084	0.0276714	0.956307	14.6948	24.9688	0.980644	0.916236
hSQ019196	342096	-2.32751	-0.0628381	0.026998	0.957302	14.6948	24.9701	0.915867	0.856474
hSQ032864	10724	-2.32746	-0.0654851	0.0281358	0.955531	14.6948	24.9706	0.964964	0.899479
hSQ029972	57019	-2.32723	-0.0529356	0.0227462	0.963969	14.6948	24.9733	0.960816	0.90788
hSQ039523	80196	-2.32502	-0.0564289	0.0242702	0.961651	14.6948	24.9992	0.932113	0.875684
hSQ014767	6185	-2.323	-0.0429755	0.0185	0.97063	14.6948	25.0231	0.966202	0.923227
hSQ017481	1613	-2.32286	-0.067992	0.0292708	0.953923	14.6948	25.0247	0.907678	0.839686
hSQ007008	repname(hSQ007008)	-2.32271	-0.0527259	0.0227002	0.964091	14.6948	25.0265	0.957603	0.904877
hSQ018027	328	-2.32216	-0.0620903	0.0267382	0.957838	14.6948	25.033	0.951604	0.889514
hSQ013026	10483	-2.32209	-0.0508043	0.0218787	0.965398	14.6948	25.0337	0.948216	0.897411
hSQ028762	2643	-2.3217	-0.0938441	0.0404205	0.937117	14.6948	25.0384	0.946257	0.852413
hSQ004178	2597	-2.32137	-0.048609	0.0209398	0.966883	14.6948	25.0422	0.963223	0.866625
hSQ027668	6746	-2.32049	-0.0514559	0.0221746	0.964956	14.6948	25.0527	0.974866	0.92341
hSQ003623	1739	-2.32004	-0.0519005	0.0223706	0.964638	14.6948	25.058	0.937252	0.885351
hSQ002142	4839	-2.31892	-0.0448019	0.0193202	0.969405	14.6948	25.0712	0.902774	0.857972
hSQ043549	51142	-2.31798	-0.0508375	0.0219318	0.965346	14.6948	25.0822	1.00296	0.952122
hSQ002126	55215	-2.31758	-0.034144	0.0147326	0.976615	14.6948	25.087	0.927971	0.893827
hSQ009357	55898	-2.31735	-0.0430167	0.0185629	0.970603	14.6948	25.0897	0.928809	0.885792
hSQ004178	2597	-2.31642	-0.103047	0.0444855	0.93154	14.6948	25.1007	0.963223	0.866625
hSQ023423	4085	-2.31635	-0.0375941	0.0162299	0.974271	14.6948	25.1015	0.969138	0.931544
hSQ042306	29083	-2.31604	-0.0884003	0.0381687	0.940709	14.6948	25.1052	0.905054	0.816653
hSQ008921	114932	-2.31574	-0.0592317	0.0255779	0.95971	14.6948	25.1087	0.888806	0.829574
hSQ041376	79001	-2.31513	-0.0582758	0.0251717	0.960385	14.6948	25.1159	0.960536	0.902261
hSQ004178	2597	-2.31513	-0.0555051	0.0239749	0.962244	14.6948	25.1159	0.963223	0.866625
hSQ007071	51024	-2.3138	-0.0504922	0.0218222	0.965648	14.6948	25.1318	0.945626	0.895133
hSQ043896	3187	-2.31352	-0.0586808	0.0253643	0.960104	14.6948	25.1351	0.937866	0.879185
hSQ011407	7336	-2.31323	-0.0601067	0.0259839	0.959121	14.6948	25.1385	0.939164	0.879057
hSQ044489	29066	-2.31266	-0.0556704	0.024072	0.962153	14.6948	25.1452	0.916891	0.86122
hSQ043065	54880	-2.31193	-0.0631639	0.0273209	0.957206	14.6948	25.154	0.984368	0.921204
hSQ006261	6651	-2.31169	-0.0515958	0.0223195	0.964928	14.6948	25.1568	0.958694	0.907098
hSQ043587	7083	-2.31038	-0.0498419	0.021573	0.966049	14.6948	25.1723	0.967649	0.917807
hSQ036707	4867	-2.3103	-0.0450579	0.019503	0.969243	14.6948	25.1732	0.948797	0.903739
hSQ019011	2597	-2.30877	-0.0428838	0.0185743	0.97072	14.6948	25.1915	0.972946	0.933678
hSQ037939	201725	-2.30805	-0.1334	0.0577976	0.911268	14.6948	25.2001	0.838693	0.705293
hSQ030394	310	-2.30706	-0.0556851	0.0241368	0.962108	14.6948	25.2118	0.973926	0.920129
hSQ017112	22827	-2.30617	-0.0448036	0.0194277	0.9694	14.6948	25.2224	0.968978	0.924174
hSQ002813	79786	-2.30424	-0.0616334	0.0267478	0.958154	14.6948	25.2455	0.952399	0.890766
hSQ009675	3251	-2.30397	-0.0571708	0.024814	0.961171	14.6948	25.2487	0.961163	0.903992
hSQ007488	10423	-2.30129	-0.0474972	0.0206394	0.96762	14.6948	25.2807	0.937698	0.890201
hSQ031425	138716	-2.30116	-0.0807011	0.0350697	0.945796	14.6948	25.2822	0.903289	0.822588
hSQ013960	23521	-2.30032	-0.094085	0.0409009	0.937155	14.6948	25.2923	0.86187	0.767785
hSQ013679	54187	-2.30011	-0.0439538	0.0191094	0.969977	14.6948	25.2948	0.967386	0.923433
hSQ037912	9114	-2.29947	-0.0581679	0.0252962	0.960485	14.6948	25.3025	0.968304	0.910136
hSQ004904	55164	-2.29893	-0.0530238	0.0230645	0.963864	14.6948	25.3089	0.973829	0.920805
hSQ044993	3308	-2.29849	-0.0552448	0.0240353	0.96238	14.6948	25.3143	0.983622	0.928377
hSQ028740	5303	-2.29824	-0.0593909	0.0258419	0.959636	14.6948	25.3172	0.969806	0.910415
hSQ038177	7247	-2.2982	-0.0597801	0.0260117	0.959362	14.6948	25.3177	0.958109	0.898329
hSQ019529	310	-2.29585	-0.0547842	0.0238623	0.962683	14.6948	25.3458	0.963061	0.920275
hSQ016752	7411	-2.29414	-0.0515957	0.0224903	0.964828	14.6948	25.3664	0.979081	0.927485
hSQ021313	3251	-2.29333	-0.0583329	0.0254359	0.960355	14.6948	25.3762	0.925133	0.900867
hSQ004278	124454	-2.29317	-0.0508429	0.0221715	0.965338	14.6948	25.3781	0.945274	0.894432
hSQ044511	3795	-2.29095	-0.0494178	0.0215709	0.966287	14.6948	25.4048	0.974256	0.924838
hSQ005483	23636	-2.29062	-0.0575586	0.0251279	0.960878	14.6948	25.4088	0.944886	0.887328
hSQ009160	9685	-2.2888	-0.0646976	0.028267	0.956152	14.6948	25.4307	0.950023	0.885326
hSQ031081	8737	-2.28735	-0.0523157	0.0228718	0.964341	14.6948	25.4483	0.930845	0.87853
hSQ031501	4867	-2.28709	-0.0439913	0.0192346	0.969997	14.6948	25.4513	0.927598	0.883607
hSQ019674	84464	-2.28505	-0.0492399	0.0215487	0.966429	14.6948	25.476	0.961169	0.911929
hSQ008739	55788	-2.28379	-0.0519514	0.0227479	0.964644	14.6948	25.4913	0.949256	0.897305
hSQ001842	4116	-2.28361	-0.0538088	0.0235631	0.963342	14.6948	25.4935	0.993844	0.940035
hSQ024237	1653	-2.28324	-0.0487438	0.0213485	0.966745	14.6948	25.498	0.974534	0.92579
hSQ002944	4285	-2.28304	-0.0317572	0.01391	0.978225	14.6948	25.5004	0.932771	0.901014
hSQ042655	114049	-2.28194	-0.052692	0.0230909	0.964093	14.6948	25.5137	0.974127	0.921435
hSQ016262	7083	-2.2816	-0.0469641	0.0205839	0.967943	14.6948	25.5178	0.959927	0.912963
hSQ009929	116092	-2.28147	-0.0446674	0.0195784	0.969494	14.6948	25.5194	0.973074	0.928407
hSQ015507	57472	-2.28073	-0.0573469	0.025144	0.961073	14.6948	25.5283	0.942332	0.884985
hSQ011656	7263	-2.2803	-0.0401363	0.0176013	0.972549	14.6948	25.5336	0.94583	0.905694
hSQ023845	1147	-2.27922	-0.059091	0.0259259	0.959826	14.6948	25.5467	0.939913	0.880822
hSQ040239	2597	-2.27815	-0.0462594	0.0203057	0.968423	14.6948	25.5597	0.989184	0.942925
hSQ033473	7458	-2.27814	-0.073999	0.0324822	0.950142	14.6948	25.5598	0.967658	0.893659
hSQ004599	93622	-2.27798	-0.0466415	0.0204749	0.968155	14.6948	25.5618	0.920606	0.873964
hSQ026055	29980	-2.27786	-0.0616008	0.0270432	0.958117	14.6948	25.5632	0.953656	0.892055
hSQ037863	51399	-2.27769	-0.0570358	0.0250411	0.961253	14.6948	25.5653	0.972338	0.915302
hSQ045369	26133	-2.27763	-0.0269582	0.0118361	0.981489	14.6948	25.566	0.925416	0.898458
hSQ004956	150472	-2.27615	-0.0835461	0.0367051	0.943981	14.6948	25.5841	0.97331	0.889764
hSQ033174	51699	-2.2761	-0.0582919	0.0256104	0.960395	14.6948	25.5847	0.93159	0.873298
hSQ011850	2597	-2.27581	-0.0535233	0.0235184	0.963598	14.6948	25.5882	0.955383	0.901859
hSQ022813	3308	-2.27577	-0.0550118	0.0241728	0.962536	14.6948	25.5887	0.989907	0.934895
hSQ038068	3189	-2.27551	-0.0618102	0.0271632	0.958003	14.6948	25.5918	0.961551	0.899741
hSQ025366	9295	-2.2747	-0.0465136	0.0204483	0.968315	14.6948	25.6018	0.862784	0.816271
hSQ030229	79576	-2.27329	-0.0610452	0.0268532	0.95853	14.6948	25.6188	0.984567	0.923522
hSQ042092	23582	-2.27255	-0.0655782	0.0288567	0.95548	14.6948	25.628	0.945851	0.880273
hSQ006709	79837	-2.27245	-0.0772244	0.0339829	0.947856	14.6948	25.6292	0.926311	0.849087
hSQ034616	6389	-2.27213	-0.0451687	0.0198794	0.969191	14.6948	25.633	0.933973	0.888804
hSQ037941	374291	-2.27207	-0.0492763	0.0216879	0.966394	14.6948	25.6338	0.956859	0.907583
hSQ041647	10005	-2.27203	-0.0400195	0.017614	0.972624	14.6948	25.6343	0.928961	0.888941
hSQ002115	5442	-2.27159	-0.0401813	0.0176886	0.972538	14.6948	25.6396	0.929123	0.888942
hSQ001655	256355	-2.27129	-0.293876	0.129387	0.812414	14.6948	25.6434	0.589946	0.29607
hSQ030930	4836	-2.2709	-0.0499346	0.0219889	0.965971	14.6948	25.6481	0.963689	0.913755
hSQ031907	23095	-2.27061	-0.0573873	0.025274	0.960977	14.6948	25.6516	0.983691	0.926304
hSQ010542	832	-2.27036	-0.0515052	0.0226859	0.964882	14.6948	25.6546	0.950671	0.899166
hSQ028038	10999	-2.27025	-0.0415133	0.0182858	0.971651	14.6948	25.6561	0.887861	0.846348
hSQ038239	80024	-2.26999	-0.0657642	0.0289711	0.95554	14.6948	25.6591	0.906323	0.840559
hSQ010685	9524	-2.26976	-0.0515404	0.0227074	0.964941	14.6948	25.662	0.940303	0.881427
hSQ011273	79882	-2.26962	-0.056454	0.0248738	0.961568	14.6948	25.6637	0.907988	0.851534
hSQ030115	25983	-2.26931	-0.051	0.0224738	0.96524	14.6948	25.6675	0.957828	0.906828
hSQ017640	1937	-2.2692	-0.086074	0.0379315	0.942386	14.6948	25.6689	0.929393	0.843319
hSQ037286	9785	-2.2678	-0.0534446	0.0235667	0.963589	14.6948	25.686	0.968768	0.915323
hSQ033724	23047	-2.26742	-0.0610831	0.0269394	0.958569	14.6948	25.6906	0.976365	0.915282
hSQ007227	6185	-2.2672	-0.037299	0.0164516	0.974465	14.6948	25.6934	0.968336	0.931037
hSQ002212	8717	-2.26643	-0.0619065	0.0273145	0.957982	14.6948	25.7028	0.939937	0.87803
hSQ018961	285831	-2.26544	-0.0616379	0.0272079	0.958145	14.6948	25.7149	0.97277	0.911132
hSQ036351	219293::440744	-2.26285	-0.0729144	0.0322224	0.950701	14.6948	25.7467	0.860334	0.78742
hSQ044318	192137	-2.26216	-0.102525	0.045322	0.931296	14.6948	25.7552	0.917983	0.815458
hSQ029115	4678	-2.26153	-0.0539959	0.0238759	0.963239	14.6948	25.763	0.97426	0.920265
hSQ043147	3159	-2.26107	-0.0736383	0.0325679	0.950188	14.6948	25.7686	0.875318	0.80168
hSQ009472	7337	-2.26078	-0.065494	0.0289696	0.955597	14.6948	25.7721	0.959955	0.894461
hSQ030527	6944	-2.26065	-0.0413416	0.0182875	0.971737	14.6948	25.7738	0.933633	0.892291
hSQ011671	11224	-2.26058	-0.0462563	0.0204622	0.968479	14.6948	25.7747	0.99486	0.948604
hSQ041692	51496	-2.25801	-0.0456363	0.0202108	0.968855	14.6948	25.8062	0.916783	0.871146
hSQ004178	2597	-2.25796	-0.0496885	0.0220059	0.966189	14.6948	25.8068	0.963223	0.866625
hSQ043949	9775	-2.25738	-0.0471944	0.0209068	0.967782	14.6948	25.8141	0.978326	0.931132
hSQ035910	112398	-2.2549	-0.047164	0.0209163	0.967803	14.6948	25.8447	0.939357	0.892193
hSQ018819	2030	-2.25418	-0.0552477	0.024509	0.962518	14.6948	25.8536	0.889149	0.833901
hSQ021091	6231	-2.25287	-0.0629896	0.0279598	0.957187	14.6948	25.8698	0.973123	0.910133
hSQ009876	51654	-2.25241	-0.0489997	0.0217543	0.966643	14.6948	25.8754	0.913082	0.864083
hSQ018222	repname(hSQ018222)	-2.25143	-0.0561216	0.0249271	0.961811	14.6948	25.8876	0.956479	0.900357
hSQ037651	6389	-2.25062	-0.0452268	0.0200953	0.969124	14.6948	25.8976	0.944226	0.899
hSQ026605	5315	-2.24933	-0.0482114	0.0214337	0.967099	14.6948	25.9136	0.9675	0.919289
hSQ025009	9736	-2.24837	-0.0347193	0.015442	0.976225	14.6948	25.9256	0.940722	0.906003
hSQ040268	3145	-2.24746	-0.0547146	0.024345	0.96274	14.6948	25.9368	0.942549	0.882959
hSQ005032	308	-2.24653	-0.0558687	0.0248689	0.961969	14.6948	25.9484	0.98951	0.933641
hSQ024774	10413	-2.24506	-0.0835513	0.0372156	0.943912	14.6948	25.9666	0.915054	0.831503
hSQ021313	3251	-2.24481	-0.0516558	0.0230113	0.964808	14.6948	25.9698	0.925133	0.900867
hSQ025871	23043	-2.24412	-0.0415927	0.0185341	0.971561	14.6948	25.9783	0.949268	0.907675
hSQ016961	10274	-2.24403	-0.0666563	0.0297039	0.954851	14.6948	25.9795	0.956559	0.889903
hSQ029552	2224	-2.24374	-0.0432499	0.0192758	0.970466	14.6948	25.9831	0.974315	0.931065
hSQ043719	4082	-2.24325	-0.0486164	0.0216723	0.966833	14.6948	25.9891	0.942908	0.894292
hSQ026267	51495	-2.24311	-0.037251	0.0166068	0.974513	14.6948	25.9909	0.96672	0.929469
hSQ025978	9493	-2.24298	-0.050896	0.0226913	0.965292	14.6948	25.9926	0.964389	0.913493
hSQ007076	11022	-2.24294	-0.0459164	0.0204715	0.968655	14.6948	25.993	0.916385	0.870468
hSQ043460	54472	-2.24267	-0.0406281	0.018116	0.972226	14.6948	25.9964	0.957302	0.916674
hSQ012047	983	-2.24078	-0.0275954	0.012315	0.981052	14.6948	26.0199	0.940588	0.912992
hSQ037991	1459	-2.24072	-0.0612029	0.0273139	0.958531	14.6948	26.0207	0.961876	0.900673
hSQ015630	8603	-2.23982	-0.0432707	0.0193188	0.970448	14.6948	26.032	0.831538	0.788267
hSQ037398	79139	-2.23972	-0.04072	0.0181808	0.97217	14.6948	26.0332	0.957605	0.916884
hSQ007080	79913	-2.23809	-0.0635932	0.0284141	0.956915	14.6948	26.0535	0.946038	0.882444
hSQ040829	54840	-2.23661	-0.0490211	0.0219176	0.966555	14.6948	26.072	0.944515	0.895494
hSQ011371	51626	-2.23647	-0.0536179	0.0239743	0.963543	14.6948	26.0738	0.954674	0.901056
hSQ006332	6652	-2.23594	-0.055331	0.0247462	0.962373	14.6948	26.0805	0.940722	0.885391
hSQ030836	23091	-2.23567	-0.0512932	0.0229432	0.965059	14.6948	26.0839	0.964397	0.913103
hSQ044210	23185	-2.23513	-0.0643349	0.0287835	0.956473	14.6948	26.0905	0.921542	0.857207
hSQ021463	4867	-2.23478	-0.0608906	0.0272468	0.958724	14.6948	26.0949	0.914004	0.853113
hSQ025140	113130	-2.23467	-0.0493287	0.0220742	0.966345	14.6948	26.0963	0.907425	0.858096
hSQ021901	2683	-2.23429	-0.136921	0.0612815	0.909969	14.6948	26.101	0.881172	0.744251
hSQ005627	136647	-2.23259	-0.0444108	0.0198921	0.969665	14.6948	26.1224	0.947983	0.903572
hSQ021828	10159	-2.2317	-0.0522861	0.0234288	0.96437	14.6948	26.1335	0.985186	0.9329
hSQ012900	6185	-2.23166	-0.0469514	0.0210388	0.967975	14.6948	26.1341	0.962557	0.915606
hSQ013880	56829	-2.23151	-0.050162	0.0224789	0.965871	14.6948	26.1359	0.917508	0.867346
hSQ022666	3091	-2.23124	-0.0431697	0.0193479	0.970494	14.6948	26.1393	0.97149	0.92832
hSQ032355	84248	-2.23096	-0.0310597	0.0139221	0.978706	14.6948	26.1428	0.949534	0.918474
hSQ038017	6389	-2.22964	-0.0441083	0.0197827	0.969915	14.6948	26.1595	0.931768	0.882965
hSQ001908	5710	-2.22892	-0.0432224	0.0193916	0.970462	14.6948	26.1685	0.968927	0.925705
hSQ016671	1020	-2.22888	-0.0384565	0.0172538	0.973714	14.6948	26.169	0.94626	0.907803
hSQ018394	1981	-2.22757	-0.045306	0.0203388	0.969054	14.6948	26.1855	0.970489	0.925183
hSQ007606	1019	-2.22713	-0.0643231	0.0288816	0.956408	14.6948	26.191	0.961302	0.896979
hSQ043750	4869	-2.22693	-0.0572104	0.0256902	0.961056	14.6948	26.1935	0.996908	0.939698
hSQ040833	10096	-2.22688	-0.032382	0.0145414	0.9778	14.6948	26.1942	0.966768	0.934386
hSQ023681	1327	-2.22675	-0.0566673	0.0254484	0.961508	14.6948	26.1958	0.984848	0.92818
hSQ014917	343515	-2.22675	-0.0535277	0.0240385	0.963552	14.6948	26.1958	0.973198	0.919671
hSQ001838	441866	-2.22623	-0.157714	0.0708434	0.895551	14.6948	26.2023	0.850021	0.692307
hSQ034231	26061	-2.22623	-0.0487612	0.021903	0.966757	14.6948	26.2023	0.949708	0.900947
hSQ042349	3145	-2.22589	-0.0560036	0.0251601	0.961898	14.6948	26.2066	0.950936	0.894933
hSQ029979	83858	-2.2242	-0.0496496	0.0223224	0.966171	14.6948	26.2279	0.906097	0.856448
hSQ020906	27339	-2.22404	-0.0491921	0.0221183	0.966435	14.6948	26.2299	0.981741	0.932549
hSQ000030	10657	-2.2227	-0.0500891	0.0225353	0.965849	14.6948	26.2469	0.963816	0.913727
hSQ027618	1075	-2.22268	-0.0489774	0.0220352	0.966579	14.6948	26.2471	0.96578	0.916802
hSQ007070	6628	-2.22235	-0.047331	0.0212978	0.967704	14.6948	26.2513	0.989192	0.941861
hSQ042133	114049	-2.22181	-0.0464564	0.0209092	0.968277	14.6948	26.2581	0.980646	0.934189
hSQ002010	501	-2.22111	-0.0797222	0.0358929	0.946364	14.6948	26.2669	0.934449	0.854726
hSQ002452	84321	-2.21928	-0.0429324	0.0193452	0.970657	14.6948	26.2901	0.990365	0.947433
hSQ016359	4175	-2.21897	-0.0606639	0.0273388	0.958889	14.6948	26.2941	0.969989	0.909325
hSQ010697	25953	-2.21878	-0.0383715	0.017294	0.973738	14.6948	26.2964	0.961913	0.923542
hSQ038118	375	-2.21863	-0.0484505	0.021838	0.966943	14.6948	26.2983	0.968114	0.919663
hSQ016845	5286	-2.2186	-0.0584913	0.0263641	0.960244	14.6948	26.2988	0.980186	0.921695
hSQ025782	51499	-2.21851	-0.0514233	0.0231792	0.964947	14.6948	26.2998	0.935185	0.883761
hSQ004178	2597	-2.21714	-0.0499926	0.0225482	0.965946	14.6948	26.3172	0.963223	0.866625
hSQ011941	23462	-2.21692	-0.0536642	0.0242067	0.963435	14.6948	26.32	0.957679	0.904015
hSQ044981	117247	-2.21478	-0.0447142	0.020189	0.969454	14.6948	26.3471	0.979682	0.934968
hSQ039798	10066	-2.21478	-0.118154	0.0533477	0.922053	14.6948	26.3471	0.957489	0.839335
hSQ030449	10159	-2.21397	-0.0432677	0.019543	0.970432	14.6948	26.3574	0.970434	0.927167
hSQ029066	23225	-2.2133	-0.0450479	0.0203533	0.969249	14.6948	26.3659	0.955419	0.910372
hSQ041910	5058	-2.21283	-0.0470112	0.0212448	0.967922	14.6948	26.3718	0.918406	0.871394
hSQ027913	5705	-2.21195	-0.0571202	0.0258235	0.961141	14.6948	26.3831	0.95284	0.89572
hSQ037596	468	-2.21132	-0.0511921	0.02315	0.96514	14.6948	26.3911	0.990482	0.93929
hSQ019780	5434	-2.211	-0.0465625	0.0210594	0.968244	14.6948	26.3951	0.945911	0.899348
hSQ033890	7874	-2.21045	-0.055408	0.0250664	0.96227	14.6948	26.4021	0.972997	0.917589
hSQ021082	4301	-2.20965	-0.0530672	0.0240161	0.963949	14.6948	26.4123	0.947268	0.894201
hSQ036107	55168	-2.20956	-0.0404872	0.0183236	0.972334	14.6948	26.4135	0.914257	0.87377
hSQ004799	2803	-2.20934	-0.0447541	0.0202568	0.969438	14.6948	26.4163	0.977375	0.932621
hSQ022682	90799	-2.20929	-0.0763435	0.0345557	0.948503	14.6948	26.417	0.858643	0.782299
hSQ035972	4927	-2.20887	-0.0361693	0.0163746	0.975234	14.6948	26.4223	0.948533	0.912363
hSQ038017	6389	-2.20789	-0.0430031	0.019477	0.970641	14.6948	26.4348	0.931768	0.882965
hSQ026210	64946	-2.20786	-0.0537613	0.0243499	0.963371	14.6948	26.4351	0.929643	0.875882
hSQ024424	85395	-2.20752	-0.0464005	0.0210193	0.968344	14.6948	26.4396	0.945025	0.898624
hSQ021592	57223	-2.20638	-0.0409319	0.0185516	0.972005	14.6948	26.454	0.935143	0.894211
hSQ017437	4722	-2.20612	-0.0567095	0.0257055	0.961396	14.6948	26.4573	0.946202	0.889492
hSQ015835	78992	-2.20578	-0.0490114	0.0222196	0.966637	14.6948	26.4618	0.939544	0.890532
hSQ017429	11190	-2.20566	-0.0443883	0.0201247	0.969712	14.6948	26.4632	0.936243	0.891855
hSQ023267	10534	-2.20523	-0.0606338	0.0274955	0.958943	14.6948	26.4687	0.948509	0.887875
hSQ037740	6159	-2.2051	-0.0525525	0.0238323	0.964227	14.6948	26.4704	0.98493	0.932378
hSQ013215	9577	-2.20298	-0.054626	0.0247964	0.962792	14.6948	26.4975	0.94058	0.885954
hSQ027945	5925	-2.20296	-0.0504712	0.0229106	0.965573	14.6948	26.4978	0.989786	0.939315
hSQ027839	401896	-2.20263	-0.135462	0.0615002	0.91139	14.6948	26.502	0.919039	0.783577
hSQ009188	repname(hSQ009188)	-2.20161	-0.0520734	0.0236524	0.9646	14.6948	26.515	0.939982	0.887909
hSQ016759	1967	-2.20156	-0.0644092	0.0292562	0.956461	14.6948	26.5157	0.946472	0.882063
hSQ032560	4720	-2.20115	-0.0578007	0.0262593	0.960752	14.6948	26.5209	0.977525	0.919724
hSQ028383	79837	-2.20093	-0.0656285	0.0298185	0.955523	14.6948	26.5237	0.938699	0.873071
hSQ007712	3978	-2.20003	-0.0444944	0.0202245	0.96962	14.6948	26.5352	0.893496	0.849001
hSQ042042	55086	-2.19999	-0.0672156	0.0305527	0.954623	14.6948	26.5358	0.958827	0.891612
hSQ008602	347733	-2.19946	-0.0578643	0.0263083	0.960733	14.6948	26.5425	0.92166	0.863796
hSQ001412	57418	-2.19806	-0.0424598	0.019317	0.970988	14.6948	26.5605	0.959131	0.916671
hSQ044875	8662	-2.1956	-0.0659175	0.0300225	0.955437	14.6948	26.5921	0.98297	0.917052
hSQ026156	51362	-2.19518	-0.0300419	0.0136854	0.979392	14.6948	26.5975	0.935324	0.905282
hSQ004178	2597	-2.19512	-0.0543555	0.024762	0.963093	14.6948	26.5982	0.963223	0.866625
hSQ005445	25926	-2.19444	-0.0499693	0.0227709	0.965913	14.6948	26.6071	0.957079	0.90711
hSQ036684	79644	-2.19404	-0.0569229	0.0259444	0.961241	14.6948	26.6122	0.927633	0.87071
hSQ041342	1161	-2.19274	-0.0541521	0.0246961	0.963111	14.6948	26.6289	0.933047	0.878895
hSQ031728	283464	-2.19219	-0.0600519	0.0273936	0.959347	14.6948	26.636	0.904037	0.843985
hSQ001254	191	-2.19093	-0.0364096	0.0166183	0.975095	14.6948	26.6522	0.936085	0.899675
hSQ031000	5198	-2.18926	-0.0448367	0.0204803	0.969414	14.6948	26.6737	0.899666	0.85483
hSQ031637	10134	-2.18718	-0.0472188	0.0215889	0.967764	14.6948	26.7006	0.990467	0.943248
hSQ010392	4171	-2.18707	-0.0453866	0.0207523	0.969028	14.6948	26.7021	0.959023	0.913637
hSQ038928	57189	-2.18677	-0.0530942	0.0242798	0.96385	14.6948	26.706	0.951581	0.898487
hSQ008766	345757	-2.18655	-0.0551173	0.0252074	0.962453	14.6948	26.7088	0.93009	0.874973
hSQ013191	51428	-2.18619	-0.0569771	0.0260623	0.961238	14.6948	26.7134	0.910387	0.853409
hSQ020473	1717	-2.18538	-0.0368239	0.0168501	0.974792	14.6948	26.7239	0.885957	0.849133
hSQ040800	79607	-2.18458	-0.0552566	0.0252939	0.962362	14.6948	26.7342	0.935411	0.880154
hSQ032155	6198	-2.18419	-0.0622456	0.0284983	0.957792	14.6948	26.7394	0.963772	0.901526
hSQ010561	310	-2.184	-0.0548688	0.025123	0.962645	14.6948	26.7417	0.95239	0.897521
hSQ017954	57720	-2.18306	-0.0518315	0.0237425	0.964658	14.6948	26.7539	0.926022	0.874191
hSQ038017	6389	-2.18176	-0.0439879	0.0201617	0.969993	14.6948	26.7709	0.931768	0.882965
hSQ001731	27335	-2.18141	-0.0590802	0.0270835	0.959897	14.6948	26.7754	0.958649	0.899569
hSQ032913	6642	-2.18057	-0.0551156	0.0252758	0.962476	14.6948	26.7863	0.963412	0.908297
hSQ008433	51053	-2.17972	-0.0509589	0.0233787	0.965254	14.6948	26.7973	0.992579	0.941621
hSQ036209	3182	-2.17968	-0.0552882	0.0253652	0.962397	14.6948	26.7978	0.992925	0.937637
hSQ023696	5245	-2.17936	-0.0500986	0.0229877	0.965856	14.6948	26.8019	0.961679	0.91158
hSQ031069	441915	-2.17915	-0.0654145	0.0300183	0.955557	14.6948	26.8047	0.902116	0.836702
hSQ031984	6591	-2.17781	-0.169817	0.0779761	0.887966	14.6948	26.8221	0.603042	0.433225
hSQ022224	1968	-2.17664	-0.0581479	0.0267145	0.960453	14.6948	26.8373	0.89187	0.833722
hSQ045208	55147	-2.17652	-0.0506577	0.0232746	0.96546	14.6948	26.8389	0.953519	0.902861
hSQ020908	57461	-2.17601	-0.0442348	0.0203284	0.969836	14.6948	26.8455	0.937767	0.893533
hSQ030341	3065	-2.17596	-0.0464271	0.0213364	0.968301	14.6948	26.8462	0.968362	0.921935
hSQ019765	10299	-2.17592	-0.0345693	0.0158872	0.976315	14.6948	26.8467	0.931392	0.896822
hSQ024704	6382	-2.17422	-0.0310135	0.0142642	0.978733	14.6948	26.8689	0.940651	0.909638
hSQ004178	2597	-2.17384	-0.0589	0.0270949	0.960019	14.6948	26.8738	0.963223	0.866625
hSQ039529	1509	-2.1735	-0.0417661	0.0192161	0.971442	14.6948	26.8783	0.92012	0.878354
hSQ012369	29128	-2.17275	-0.0585131	0.0269304	0.960278	14.6948	26.888	0.969576	0.911063
hSQ032851	repname(hSQ032851)	-2.17242	-0.0538533	0.0247896	0.963398	14.6948	26.8923	0.951947	0.923724
hSQ005903	4860	-2.17231	-0.0381442	0.0175593	0.973897	14.6948	26.8937	0.954005	0.915861
hSQ007683	55120	-2.1721	-0.04804	0.0221168	0.96723	14.6948	26.8965	0.946673	0.898633
hSQ036995	310	-2.1713	-0.0533599	0.0245751	0.963711	14.6948	26.907	0.965187	0.911828
hSQ042773	374882	-2.17032	-0.0547757	0.0252385	0.962716	14.6948	26.9197	0.957425	0.902649
hSQ022423	4190	-2.16994	-0.0481225	0.0221769	0.967157	14.6948	26.9247	0.979251	0.931128
hSQ027973	6125	-2.16923	-0.104953	0.0483824	0.92987	14.6948	26.934	0.854837	0.749885
hSQ005181	55740	-2.16852	-0.0887303	0.0409174	0.940672	14.6948	26.9433	0.939672	0.850942
hSQ010245	64858	-2.16828	-0.0392442	0.0180992	0.973157	14.6948	26.9464	0.937628	0.898383
hSQ029301	79803	-2.16788	-0.0462162	0.0213186	0.968475	14.6948	26.9516	0.942702	0.896486
hSQ030240	6342	-2.16741	-0.0537208	0.0247858	0.96344	14.6948	26.9578	0.97684	0.923119
hSQ037507	7871	-2.16716	-0.065548	0.0302461	0.955559	14.6948	26.9611	0.956474	0.890926
hSQ004998	54623	-2.16665	-0.0423762	0.0195584	0.971027	14.6948	26.9677	0.94754	0.905164
hSQ006811	56342	-2.16577	-0.0413568	0.0190957	0.97172	14.6948	26.9793	0.881015	0.839658
hSQ030947	126299	-2.16571	-0.0444302	0.0205153	0.969641	14.6948	26.98	0.986776	0.942345
hSQ009015	96610	-2.1657	-0.056922	0.0262834	0.961295	14.6948	26.9801	0.939901	0.882979
hSQ021687	6048	-2.16506	-0.0415595	0.0191955	0.971579	14.6948	26.9886	0.961147	0.919588
hSQ035167	5066	-2.16423	-0.0825837	0.0381586	0.944388	14.6948	26.9995	0.958211	0.875627
hSQ038017	6389	-2.16422	-0.0444994	0.0205614	0.969635	14.6948	26.9996	0.931768	0.882965
hSQ026083	10948	-2.16421	-0.0431281	0.0199279	0.970523	14.6948	26.9997	0.918396	0.875268
hSQ001783	23155	-2.16386	-0.0436054	0.0201517	0.970204	14.6948	27.0044	0.931156	0.88755
hSQ033589	10456	-2.16375	-0.0432505	0.0199886	0.970451	14.6948	27.0057	0.9641	0.920849
hSQ039783	80204	-2.16184	-0.0581151	0.0268822	0.960479	14.6948	27.0308	0.962741	0.904626
hSQ010101	9453	-2.16046	-0.0639025	0.0295783	0.956569	14.6948	27.049	0.89291	0.829007
hSQ007343	23395	-2.16042	-0.0331489	0.0153438	0.977293	14.6948	27.0495	0.920572	0.887423
hSQ026473	1186	-2.16039	-0.0406426	0.0188126	0.972229	14.6948	27.0499	0.940333	0.89969
hSQ042638	11331	-2.16011	-0.0471334	0.0218199	0.967858	14.6948	27.0535	0.982449	0.935315
hSQ009832	51406	-2.15956	-0.057219	0.0264957	0.96111	14.6948	27.0608	0.980933	0.923714
hSQ030241	60528	-2.15923	-0.0440328	0.0203928	0.969908	14.6948	27.0651	0.95222	0.908187
hSQ043020	310	-2.15904	-0.0570509	0.0264242	0.961177	14.6948	27.0677	0.96214	0.905089
hSQ025547	8450	-2.159	-0.0302357	0.0140045	0.979262	14.6948	27.0682	0.914991	0.884756
hSQ043177	10212	-2.15881	-0.0468864	0.0217186	0.968011	14.6948	27.0707	0.927148	0.880261
hSQ045349	27242	-2.15829	-0.0899185	0.041662	0.939306	14.6948	27.0776	0.878567	0.788649
hSQ024110	54882	-2.15777	-0.0449068	0.0208117	0.969354	14.6948	27.0844	0.950571	0.905664
hSQ040251	221154	-2.15763	-0.0561428	0.0260206	0.961863	14.6948	27.0862	0.987166	0.931023
hSQ035152	255326::642517	-2.15701	-0.0577506	0.0267734	0.96068	14.6948	27.0944	0.973057	0.915306
hSQ038017	6389	-2.15694	-0.0398924	0.0184949	0.972733	14.6948	27.0953	0.931768	0.882965
hSQ022421	131965	-2.15685	-0.0410957	0.0190535	0.971895	14.6948	27.0965	0.9265	0.885404
hSQ011709	54997	-2.15682	-0.0575025	0.0266609	0.960885	14.6948	27.0969	0.962786	0.905284
hSQ036575	90850	-2.15642	-0.0347549	0.0161169	0.976212	14.6948	27.1021	0.924993	0.890238
hSQ000290	7298	-2.15611	-0.0527605	0.0244702	0.964061	14.6948	27.1062	0.980219	0.927458
hSQ015672	10567	-2.156	-0.0409128	0.0189762	0.97203	14.6948	27.1077	0.916706	0.875794
hSQ018377	3308	-2.15579	-0.051151	0.0237272	0.96514	14.6948	27.1105	0.993135	0.941984
hSQ020731	10867	-2.15573	-0.0456434	0.021173	0.968822	14.6948	27.1112	0.943418	0.897775
hSQ044332	22827	-2.15528	-0.0528457	0.0245192	0.964103	14.6948	27.1172	0.93872	0.885874
hSQ022854	9859::220766	-2.15473	-0.0462018	0.0214421	0.968444	14.6948	27.1245	0.983764	0.937562
hSQ004178	2597	-2.15445	-0.0446759	0.0207366	0.969516	14.6948	27.1282	0.963223	0.866625
hSQ040268	3145	-2.15355	-0.0359855	0.0167099	0.975352	14.6948	27.1401	0.942549	0.882959
hSQ037466	116028	-2.15258	-0.046308	0.0215128	0.968404	14.6948	27.1528	0.962212	0.915904
hSQ036919	26156	-2.15201	-0.0389508	0.0180997	0.973353	14.6948	27.1604	0.935899	0.896949
hSQ006163	7529	-2.15154	-0.0438617	0.0203861	0.970023	14.6948	27.1665	0.96721	0.923348
hSQ040249	285453	-2.15071	-0.0367632	0.0170935	0.974824	14.6948	27.1776	0.946518	0.909755
hSQ007759	27339	-2.1507	-0.0406376	0.018895	0.972201	14.6948	27.1777	0.98724	0.946602
hSQ001734	25836	-2.14984	-0.0536041	0.0249339	0.963523	14.6948	27.189	0.967588	0.913984
hSQ036617	54906	-2.14784	-0.0426656	0.0198644	0.970835	14.6948	27.2155	0.975795	0.93313
hSQ011149	3609	-2.14746	-0.0591276	0.0275337	0.959846	14.6948	27.2205	0.937479	0.878352
hSQ005233	4190	-2.14672	-0.0450491	0.0209851	0.969225	14.6948	27.2304	0.983119	0.93807
hSQ038504	55117	-2.14632	-0.0635399	0.0296041	0.95687	14.6948	27.2357	0.966802	0.903262
hSQ032940	51626	-2.14618	-0.0452987	0.0211067	0.969098	14.6948	27.2376	0.953867	0.908568
hSQ000923	226	-2.14605	-0.0571501	0.0266304	0.961235	14.6948	27.2393	0.942264	0.885114
hSQ004843	10296	-2.14555	-0.0738293	0.0344104	0.950316	14.6948	27.2459	0.968879	0.89505
hSQ044035	80755	-2.14551	-0.0674114	0.0314198	0.954243	14.6948	27.2465	0.861124	0.793713
hSQ028192	5861	-2.14469	-0.0477401	0.0222597	0.967434	14.6948	27.2574	0.992883	0.945143
hSQ032307	1652	-2.14446	-0.0480385	0.0224012	0.967268	14.6948	27.2604	0.96336	0.915321
hSQ004178	2597	-2.14263	-0.0619258	0.0289018	0.958052	14.6948	27.2847	0.963223	0.866625
hSQ038769	9703	-2.1423	-0.0649981	0.0303403	0.95597	14.6948	27.2891	0.945181	0.880183
hSQ032446	54919	-2.14219	-0.0484329	0.0226091	0.96694	14.6948	27.2906	0.958125	0.909692
hSQ038017	6389	-2.14141	-0.0418851	0.0195596	0.971404	14.6948	27.3009	0.931768	0.882965
hSQ029659	5119	-2.13984	-0.0428032	0.020003	0.970737	14.6948	27.3218	0.971598	0.928795
hSQ018584	388344	-2.13955	-0.164121	0.076708	0.891578	14.6948	27.3257	0.809882	0.645761
hSQ033262	201163	-2.13803	-0.0441655	0.0206571	0.96982	14.6948	27.346	0.949324	0.905158
hSQ037144	5719	-2.13666	-0.0613214	0.0286996	0.958445	14.6948	27.3642	0.950536	0.889215
hSQ038274	124637	-2.13629	-0.0673921	0.0315463	0.954232	14.6948	27.3692	0.852456	0.785063
hSQ005628	25962	-2.13597	-0.0560034	0.0262192	0.961881	14.6948	27.3734	0.956757	0.900754
hSQ038017	6389	-2.13479	-0.0392262	0.0183748	0.973161	14.6948	27.3892	0.931768	0.882965
hSQ004178	2597	-2.13464	-0.0612813	0.028708	0.958455	14.6948	27.3912	0.963223	0.866625
hSQ012110	7150	-2.13442	-0.0488277	0.0228764	0.966673	14.6948	27.3941	0.995513	0.946686
hSQ015891	5987	-2.13413	-0.0544844	0.02553	0.9629	14.6948	27.398	0.962845	0.908361
hSQ001240	441925	-2.13362	-0.0525657	0.0246368	0.964203	14.6948	27.4048	0.964345	0.911779
hSQ022761	8675	-2.1317	-0.0667881	0.0313309	0.954709	14.6948	27.4305	0.7806	0.713811
hSQ024279	23277	-2.13149	-0.0323701	0.0151866	0.977812	14.6948	27.4333	0.956296	0.923926
hSQ040116	65265	-2.131	-0.0586644	0.0275291	0.960083	14.6948	27.4399	0.952294	0.893629
hSQ032735	79960	-2.1297	-0.0920944	0.043243	0.938209	14.6948	27.4574	0.969873	0.877778
hSQ028067	10994	-2.12927	-0.0548852	0.0257765	0.962744	14.6948	27.463	0.921158	0.866273
hSQ011997	1725	-2.12882	-0.0399075	0.0187463	0.972697	14.6948	27.4691	0.932696	0.892789
hSQ012570	7083	-2.12442	-0.0428461	0.0201683	0.970719	14.6948	27.5281	0.968272	0.925426
hSQ022599	25945	-2.12404	-0.04219	0.0198631	0.97118	14.6948	27.5333	0.936925	0.894735
hSQ006953	6837	-2.12402	-0.043284	0.0203784	0.970432	14.6948	27.5336	0.915391	0.872107
hSQ010541	123016	-2.1228	-0.0591817	0.0278791	0.959941	14.6948	27.55	0.938858	0.879676
hSQ026330	58477	-2.12219	-0.0591462	0.0278703	0.959819	14.6948	27.5581	0.979384	0.920238
hSQ018133	116447	-2.12194	-0.0512041	0.0241308	0.96512	14.6948	27.5615	0.948294	0.89709
hSQ022543	6584	-2.12121	-0.0546632	0.0257698	0.962797	14.6948	27.5714	0.863603	0.80894
hSQ023214	29102	-2.12061	-0.0491883	0.0231954	0.966484	14.6948	27.5795	0.966422	0.917234
hSQ044004	8663	-2.11798	-0.0479907	0.0226587	0.967319	14.6948	27.6149	0.958483	0.910492
hSQ002166	1737	-2.1178	-0.0539166	0.0254588	0.963273	14.6948	27.6174	0.949482	0.895565
hSQ039357	7078	-2.1174	-0.0417333	0.0197097	0.971471	14.6948	27.6228	0.926538	0.884805
hSQ004178	2597	-2.11703	-0.0570493	0.0269478	0.96126	14.6948	27.6278	0.963223	0.866625
hSQ043720	8635	-2.11696	-0.0427502	0.0201941	0.970816	14.6948	27.6287	0.936588	0.893838
hSQ040268	3145	-2.11571	-0.0638611	0.0301842	0.956758	14.6948	27.6456	0.942549	0.882959
hSQ019686	9043	-2.11569	-0.0595371	0.0281407	0.959522	14.6948	27.6459	0.967651	0.908114
hSQ004542	4738	-2.11517	-0.0650748	0.0307658	0.955931	14.6948	27.653	0.980652	0.915577
hSQ037730	repname(hSQ037730)	-2.11516	-0.124579	0.0588978	0.917601	14.6948	27.653	0.559648	0.381828
hSQ038211	23234	-2.11466	-0.0603999	0.0285625	0.958986	14.6948	27.6598	0.949159	0.888759
hSQ040168	252839	-2.11331	-0.0531915	0.0251698	0.963877	14.6948	27.6781	0.936679	0.883488
hSQ032789	22919	-2.11322	-0.0551204	0.0260836	0.962461	14.6948	27.6794	0.968499	0.913379
hSQ020999	8562	-2.11064	-0.0421115	0.019952	0.971211	14.6948	27.7143	0.92219	0.880078
hSQ027063	84148	-2.11016	-0.054435	0.0257967	0.962945	14.6948	27.7208	0.939475	0.88504
hSQ042747	57488	-2.10915	-0.0536374	0.0254308	0.96358	14.6948	27.7345	0.900763	0.847126
hSQ036192	139285	-2.10876	-0.0422386	0.02003	0.971122	14.6948	27.7398	0.945129	0.90289
hSQ044791	27163	-2.10863	-0.0455637	0.0216082	0.968879	14.6948	27.7416	0.956272	0.910708
hSQ040778	34	-2.10791	-0.0495488	0.0235061	0.966197	14.6948	27.7513	0.958773	0.909224
hSQ023987	4867	-2.10786	-0.0451207	0.0214059	0.969246	14.6948	27.752	0.931485	0.886364
hSQ014603	84900	-2.10732	-0.0298158	0.0141487	0.979542	14.6948	27.7593	0.934752	0.904936
hSQ036003	4190	-2.10607	-0.0467581	0.0222016	0.968069	14.6948	27.7763	0.986345	0.939587
hSQ001823	10939	-2.10583	-0.0514911	0.0244517	0.964892	14.6948	27.7796	0.974047	0.922556
hSQ026861	6046	-2.1057	-0.0547087	0.0259812	0.962868	14.6948	27.7813	0.973835	0.919127
hSQ017869	7019	-2.10472	-0.0520395	0.0247251	0.964518	14.6948	27.7947	0.97927	0.927231
hSQ019747	442569	-2.10467	-0.0658245	0.0312754	0.955511	14.6948	27.7953	0.972914	0.876467
hSQ006327	128869	-2.10417	-0.0475483	0.0225972	0.967575	14.6948	27.8022	0.94839	0.900842
hSQ019910	26001	-2.10331	-0.0589281	0.0280168	0.95996	14.6948	27.8139	0.874717	0.815789
hSQ004178	2597	-2.10328	-0.0463414	0.0220329	0.968403	14.6948	27.8143	0.963223	0.866625
hSQ038017	6389	-2.10327	-0.0392877	0.0186793	0.973146	14.6948	27.8144	0.931768	0.882965
hSQ036504	401305	-2.1024	-0.0534563	0.0254263	0.96365	14.6948	27.8263	0.922921	0.884471
hSQ030047	286161	-2.10232	-0.0528538	0.0251407	0.964014	14.6948	27.8274	0.983503	0.93065
hSQ037606	8560	-2.10154	-0.0477422	0.0227178	0.967473	14.6948	27.8381	0.959889	0.912147
hSQ004601	6396	-2.10113	-0.0646244	0.0307571	0.956307	14.6948	27.8437	0.970499	0.905875
hSQ022054	137964	-2.10059	-0.0567515	0.027017	0.961412	14.6948	27.851	0.902426	0.845674
hSQ034342	26272	-2.1003	-0.0536366	0.0255376	0.963576	14.6948	27.8549	0.922101	0.868465
hSQ002796	8209	-2.09968	-0.0486351	0.0231631	0.966831	14.6948	27.8634	0.961461	0.912826
hSQ033359	5822	-2.09954	-0.0467232	0.022254	0.968173	14.6948	27.8653	0.939995	0.893271
hSQ005892	3321	-2.0993	-0.050382	0.0239994	0.965702	14.6948	27.8685	0.948571	0.898189
hSQ041013	147991	-2.09816	-0.0744034	0.0354612	0.949604	14.6948	27.8841	0.909492	0.835089
hSQ027452	84545	-2.09811	-0.0370695	0.0176681	0.974645	14.6948	27.8849	0.932068	0.894998
hSQ007797	4351	-2.0979	-0.0365158	0.0174058	0.974991	14.6948	27.8877	0.960184	0.923668
hSQ044699	23189	-2.09741	-0.0569991	0.027176	0.961357	14.6948	27.8944	0.898511	0.841512
hSQ019042	7003	-2.09738	-0.0713521	0.0340196	0.951675	14.6948	27.8948	0.971749	0.900397
hSQ022976	repname(hSQ022976)	-2.09735	-0.0706445	0.0336827	0.952312	14.6948	27.8952	0.973915	0.903271
hSQ023764	51154	-2.0962	-0.0472052	0.0225195	0.967809	14.6948	27.911	0.955957	0.908751
hSQ033884	5965	-2.09457	-0.0545921	0.0260636	0.962859	14.6948	27.9332	0.956873	0.902281
hSQ003858	11315	-2.09364	-0.0452653	0.0216203	0.969121	14.6948	27.9459	0.97972	0.934455
hSQ004178	2597	-2.09338	-0.0446484	0.0213284	0.96954	14.6948	27.9496	0.963223	0.866625
hSQ027776	388753	-2.09324	-0.0546667	0.0261158	0.962745	14.6948	27.9514	0.979981	0.925314
hSQ004178	2597	-2.09305	-0.0427498	0.0204246	0.97081	14.6948	27.9541	0.963223	0.866625
hSQ014639	23379	-2.09277	-0.0484327	0.0231429	0.966985	14.6948	27.9579	0.982754	0.934321
hSQ007445	55571	-2.09273	-0.124331	0.059411	0.918212	14.6948	27.9585	0.871624	0.747293
hSQ006749	5695	-2.0927	-0.0533749	0.0255053	0.963625	14.6948	27.9589	0.97135	0.917975
hSQ028175	4594	-2.09269	-0.0249953	0.0119441	0.982823	14.6948	27.9589	0.891981	0.866986
hSQ034726	64151	-2.0926	-0.0645765	0.0308594	0.956351	14.6948	27.9602	0.963267	0.898691
hSQ034922	64969	-2.09235	-0.0534414	0.0255413	0.963577	14.6948	27.9636	0.96812	0.914678
hSQ019229	84844	-2.09159	-0.0386205	0.0184646	0.973588	14.6948	27.9741	0.958658	0.920038
hSQ006273	10960	-2.09116	-0.0440369	0.0210586	0.969904	14.6948	27.98	0.967727	0.92369
hSQ024540	2618	-2.0908	-0.0569703	0.027248	0.961357	14.6948	27.9849	0.944238	0.887268
hSQ005653	25843	-2.08975	-0.0308929	0.014783	0.978813	14.6948	27.9993	0.938814	0.907921
hSQ018953	22980	-2.08931	-0.0759052	0.0363302	0.949017	14.6948	28.0053	0.924043	0.848138
hSQ038150	9611	-2.08871	-0.0539662	0.0258371	0.963376	14.6948	28.0136	0.956485	0.902519
hSQ040268	3145	-2.08778	-0.0523085	0.0250546	0.964363	14.6948	28.0264	0.942549	0.882959
hSQ006718	2821	-2.08775	-0.0442925	0.0212154	0.969809	14.6948	28.0269	0.940153	0.895861
hSQ008419	11337	-2.08729	-0.0547087	0.0262104	0.962809	14.6948	28.0332	0.96516	0.910452
hSQ038132	23016	-2.08702	-0.0521231	0.024975	0.964451	14.6948	28.0369	0.948298	0.896175
hSQ004178	2597	-2.08689	-0.0466588	0.0223581	0.968196	14.6948	28.0386	0.963223	0.866625
hSQ035287	7112	-2.08645	-0.0314897	0.0150925	0.978404	14.6948	28.0447	0.941538	0.910048
hSQ033855	83667	-2.08541	-0.033514	0.0160707	0.97704	14.6948	28.059	0.944992	0.911479
hSQ000130	7307	-2.08536	-0.0524273	0.0251406	0.964304	14.6948	28.0597	0.992372	0.939945
hSQ030757	126074	-2.08495	-0.0423089	0.0202925	0.971106	14.6948	28.0653	0.886858	0.844549
hSQ035677	55920	-2.0848	-0.0471987	0.0226395	0.967784	14.6948	28.0675	0.956955	0.909756
hSQ011836	2959	-2.08463	-0.0502459	0.0241031	0.965724	14.6948	28.0698	0.960662	0.910416
hSQ038618	10606	-2.08437	-0.0418745	0.0200898	0.971365	14.6948	28.0734	0.986396	0.944522
hSQ004178	2597	-2.08348	-0.0476041	0.0228484	0.967557	14.6948	28.0857	0.963223	0.866625
hSQ043942	8908	-2.08338	-0.0584936	0.0280763	0.960174	14.6948	28.087	0.92299	0.864496
hSQ038458	6389	-2.08209	-0.0380917	0.018295	0.973955	14.6948	28.1048	0.935627	0.897535
hSQ017498	55117	-2.08208	-0.0511571	0.0245702	0.965105	14.6948	28.1049	0.961	0.909843
hSQ036762	repname(hSQ036762)	-2.08155	-0.243474	0.116968	0.845334	14.6948	28.1123	0.773176	0.529702
hSQ012876	10189	-2.08151	-0.0476314	0.022883	0.967477	14.6948	28.1127	0.975346	0.927714
hSQ008637	11332	-2.08146	-0.0423475	0.0203451	0.971043	14.6948	28.1135	0.940861	0.898513
hSQ002481	10428	-2.08105	-0.0683036	0.0328218	0.953789	14.6948	28.1192	0.969375	0.901071
hSQ002469	10342	-2.08067	-0.0541387	0.0260199	0.963107	14.6948	28.1244	0.949946	0.895807
hSQ018885	5471	-2.0806	-0.0501411	0.0240993	0.965896	14.6948	28.1253	0.966262	0.916121
hSQ014320	repname(hSQ014320)	-2.08055	-0.25194	0.121093	0.837964	14.6948	28.126	0.410809	0.158869
hSQ034897	10577	-2.08026	-0.0675505	0.0324721	0.95432	14.6948	28.13	0.892666	0.825116
hSQ031243	6430	-2.07883	-0.0652995	0.0314116	0.955923	14.6948	28.1497	0.945976	0.880677
hSQ016216	5660	-2.07805	-0.0432361	0.0208061	0.970446	14.6948	28.1605	0.955506	0.91227
hSQ029793	131691	-2.07786	-0.0573701	0.0276102	0.961008	14.6948	28.1632	0.99299	0.93562
hSQ029016	5306	-2.0774	-0.0371011	0.0178594	0.974598	14.6948	28.1695	0.95127	0.914168
hSQ010496	81554	-2.07719	-0.0418696	0.0201569	0.971366	14.6948	28.1725	0.983541	0.941672
hSQ036858	5440	-2.07661	-0.0405473	0.0195257	0.972274	14.6948	28.1805	0.987479	0.946931
hSQ009238	51386	-2.07635	-0.184242	0.0887338	0.882328	14.6948	28.1841	0.796432	0.612189
hSQ009836	51204	-2.07559	-0.0558373	0.0269019	0.962077	14.6948	28.1946	0.96756	0.911722
hSQ045032	10020	-2.07345	-0.0742766	0.0358227	0.94984	14.6948	28.2243	0.938124	0.863847
hSQ028892	2063	-2.07319	-0.0542503	0.0261675	0.963092	14.6948	28.2278	0.962811	0.908561
hSQ001312	3954	-2.07313	-0.047329	0.0228298	0.96774	14.6948	28.2287	0.943343	0.896014
hSQ020299	6727	-2.07308	-0.0416228	0.0200777	0.971534	14.6948	28.2294	0.984975	0.943353
hSQ013717	51497	-2.07304	-0.0524274	0.0252901	0.964357	14.6948	28.2299	0.969561	0.917133
hSQ031651	132001	-2.07299	-0.0373034	0.017995	0.974473	14.6948	28.2307	0.942822	0.905519
hSQ003003	6810	-2.0729	-0.0535967	0.0258559	0.963483	14.6948	28.2319	0.904826	0.85123
hSQ008471	10018	-2.07241	-0.0536244	0.0258754	0.963544	14.6948	28.2387	0.921649	0.868024
hSQ021009	282969	-2.0719	-0.0461754	0.0222866	0.968486	14.6948	28.2458	0.95199	0.905814
hSQ020493	9741	-2.07096	-0.0428285	0.0206805	0.970723	14.6948	28.2589	0.975993	0.933165
hSQ005357	23333	-2.06972	-0.0600073	0.0289929	0.959157	14.6948	28.276	0.958163	0.898156
hSQ030603	84079	-2.0695	-0.0677175	0.0327217	0.95422	14.6948	28.2792	0.914026	0.846308
hSQ038017	6389	-2.06946	-0.040121	0.0193872	0.972582	14.6948	28.2797	0.931768	0.882965
hSQ011450	5905	-2.0694	-0.0451238	0.0218052	0.969166	14.6948	28.2805	0.937881	0.892757
hSQ021847	26061	-2.06821	-0.0587834	0.0284224	0.960132	14.6948	28.2971	0.956063	0.89728
hSQ030658	9133	-2.06701	-0.0343787	0.0166321	0.976451	14.6948	28.3138	0.955994	0.921616
hSQ036328	7307	-2.06651	-0.0522178	0.0252685	0.964408	14.6948	28.3206	0.994482	0.942264
hSQ033102	4678	-2.0662	-0.0513666	0.0248605	0.965021	14.6948	28.3251	0.969687	0.918321
hSQ038017	6389	-2.06613	-0.0426117	0.0206239	0.970877	14.6948	28.326	0.931768	0.882965
hSQ022341	84881	-2.06594	-0.0581268	0.0281358	0.960608	14.6948	28.3287	0.92848	0.870353
hSQ040402	2805	-2.06554	-0.0432064	0.0209178	0.970466	14.6948	28.3343	0.959971	0.916765
hSQ031490	1903::286223	-2.06503	-0.0517989	0.0250839	0.964802	14.6948	28.3414	0.884359	0.83256
hSQ021443	7534	-2.06416	-0.0613649	0.0297288	0.958321	14.6948	28.3535	0.951424	0.890059
hSQ028938	3156	-2.0637	-0.0739223	0.0358202	0.949884	14.6948	28.3598	0.912301	0.838379
hSQ002660	29979	-2.06314	-0.0541194	0.0262316	0.96312	14.6948	28.3677	0.938951	0.884831
hSQ020170	29920	-2.06312	-0.0628755	0.0304759	0.957316	14.6948	28.3679	0.950278	0.887402
hSQ002743	51657	-2.06306	-0.0501218	0.0242949	0.965799	14.6948	28.3688	0.924963	0.874842
hSQ003544	147841	-2.06294	-0.0516405	0.0250325	0.964784	14.6948	28.3705	0.919819	0.868179
hSQ004371	613	-2.06291	-0.0463763	0.022481	0.968329	14.6948	28.3709	0.961452	0.915076
hSQ040934	51523	-2.06245	-0.0393758	0.0190918	0.973081	14.6948	28.3773	0.895406	0.85603
hSQ040268	3145	-2.06218	-0.053023	0.0257121	0.963857	14.6948	28.3811	0.942549	0.882959
hSQ038958	6827	-2.06212	-0.0516926	0.0250676	0.964851	14.6948	28.3819	0.917601	0.865909
hSQ002148	6470	-2.06196	-0.0319817	0.0155103	0.97807	14.6948	28.3841	0.902012	0.87003
hSQ023535	3308	-2.06176	-0.0529238	0.0256693	0.963912	14.6948	28.387	0.98668	0.933756
hSQ044057	10713	-2.06158	-0.044008	0.0213467	0.969925	14.6948	28.3894	0.972077	0.928069
hSQ017392	5165	-2.06143	-0.0451497	0.0219021	0.96915	14.6948	28.3916	0.96748	0.92233
hSQ042768	10558	-2.06134	-0.0536811	0.0260418	0.96355	14.6948	28.3927	0.932349	0.86299
hSQ003832	27307	-2.06115	-0.0525242	0.0254829	0.964197	14.6948	28.3954	0.994662	0.942138
hSQ008252	9031	-2.06057	-0.0381052	0.0184926	0.973929	14.6948	28.4036	0.913847	0.875742
hSQ003271	9124	-2.06051	-0.0423815	0.0205684	0.971085	14.6948	28.4043	0.919258	0.876876
hSQ004178	2597	-2.05961	-0.0501983	0.0243728	0.96583	14.6948	28.417	0.963223	0.866625
hSQ020226	1340	-2.0595	-0.0411741	0.0199923	0.971834	14.6948	28.4185	0.987855	0.946681
hSQ026838	79143	-2.05949	-0.0389486	0.0189118	0.973392	14.6948	28.4186	0.942124	0.903176
hSQ044823	85013	-2.0592	-0.0708558	0.0344094	0.952162	14.6948	28.4227	0.943286	0.87243
hSQ002788	11124	-2.05861	-0.0584332	0.0283848	0.960213	14.6948	28.431	0.960114	0.90168
hSQ005345	5687	-2.05815	-0.0374961	0.0182184	0.974327	14.6948	28.4374	0.97547	0.937974
hSQ031843	84901	-2.05803	-0.0464775	0.0225835	0.968327	14.6948	28.4391	0.949155	0.902677
hSQ018122	760	-2.05753	-0.0443872	0.0215731	0.969673	14.6948	28.4461	0.965735	0.921348
hSQ001467	374882	-2.05719	-0.0540566	0.026277	0.963157	14.6948	28.4509	0.954462	0.900405
hSQ027222	84626	-2.05714	-0.0517384	0.0251507	0.964846	14.6948	28.4516	0.902292	0.850554
hSQ016615	6185	-2.05712	-0.0398264	0.0193603	0.972752	14.6948	28.4518	0.965101	0.925275
hSQ019196	342096	-2.05653	-0.0593929	0.0288802	0.959588	14.6948	28.4601	0.915867	0.856474
hSQ038880	5214	-2.05585	-0.05237	0.0254736	0.964283	14.6948	28.4696	0.937556	0.885186
hSQ024936	196383	-2.05578	-0.0422044	0.0205297	0.971138	14.6948	28.4706	0.950597	0.908392
hSQ045127	63906	-2.05484	-0.0542046	0.026379	0.963144	14.6948	28.4837	0.872712	0.818508
hSQ001967	283464	-2.05455	-0.0711824	0.0346461	0.951953	14.6948	28.4878	0.934498	0.863316
hSQ017668	6389	-2.05448	-0.0508756	0.0247633	0.965338	14.6948	28.4888	0.957547	0.906672
hSQ004178	2597	-2.05365	-0.0417985	0.0203533	0.971453	14.6948	28.5004	0.963223	0.866625
hSQ021443	7534	-2.05364	-0.0625982	0.0304816	0.957533	14.6948	28.5006	0.951424	0.890059
hSQ020307	11333	-2.05338	-0.0510303	0.0248518	0.965189	14.6948	28.5042	0.932883	0.881853
hSQ031205	79672	-2.05265	-0.0413864	0.0201624	0.971694	14.6948	28.5145	0.954805	0.913419
hSQ018638	10988	-2.05156	-0.0533281	0.025994	0.963655	14.6948	28.5298	0.972372	0.919044
hSQ035098	5355	-2.05147	-0.0786412	0.0383341	0.946749	14.6948	28.531	0.903116	0.824474
hSQ044553	84939	-2.05132	-0.0761973	0.0371456	0.948856	14.6948	28.5332	0.925644	0.849447
hSQ043586	27236	-2.05097	-0.0775643	0.0378184	0.947626	14.6948	28.5381	0.912517	0.834953
hSQ004193	54433	-2.05074	-0.0680981	0.0332066	0.953936	14.6948	28.5413	0.947283	0.879185
hSQ043890	152905	-2.05018	-0.0560762	0.0273518	0.961843	14.6948	28.5491	0.95419	0.898113
hSQ005155	25873	-2.05017	-0.0413848	0.020186	0.971711	14.6948	28.5493	0.787286	0.745902
hSQ004231	54623	-2.04966	-0.0397799	0.0194081	0.97279	14.6948	28.5565	0.961038	0.921258
hSQ028332	23527	-2.04936	-0.0508207	0.0247983	0.965406	14.6948	28.5607	0.960455	0.909634
hSQ042091	22948	-2.04929	-0.0460038	0.0224487	0.968581	14.6948	28.5617	0.97428	0.928276
hSQ032851	repname(hSQ032851)	-2.04927	-0.0429459	0.0209567	0.970653	14.6948	28.562	0.951947	0.923724
hSQ019397	10539	-2.0492	-0.0456139	0.0222593	0.968909	14.6948	28.5629	0.99192	0.946306
hSQ005275	92856	-2.04899	-0.0498265	0.0243176	0.965999	14.6948	28.5659	0.913521	0.863694
hSQ008501	6894	-2.04895	-0.057348	0.027989	0.960946	14.6948	28.5665	0.927072	0.869724
hSQ040268	3145	-2.04883	-0.0504961	0.0246463	0.965542	14.6948	28.5681	0.942549	0.882959
hSQ029465	10529	-2.04858	-0.0580405	0.028332	0.960575	14.6948	28.5716	0.945547	0.887506
hSQ035187	10558	-2.04847	-0.0742547	0.0362489	0.949876	14.6948	28.5733	0.947948	0.873693
hSQ010172	7837	-2.04788	-0.0525601	0.0256656	0.964206	14.6948	28.5815	0.970766	0.918206
hSQ023012	27429	-2.0469	-0.0569254	0.0278105	0.961434	14.6948	28.5952	0.924973	0.868048
hSQ006257	4331	-2.04676	-0.0435378	0.0212716	0.970239	14.6948	28.5973	0.945327	0.90179
hSQ029367	8634	-2.04626	-0.0403277	0.019708	0.972429	14.6948	28.6043	0.958336	0.918008
hSQ007219	51253	-2.04622	-0.0410511	0.0200619	0.971921	14.6948	28.6049	0.956236	0.915185
hSQ017822	6389	-2.04584	-0.0444755	0.0217394	0.96966	14.6948	28.6102	0.941396	0.896921
hSQ033042	6389	-2.04508	-0.0432162	0.0211318	0.970499	14.6948	28.621	0.935042	0.891826
hSQ018109	84942	-2.04483	-0.0381457	0.0186547	0.973895	14.6948	28.6245	0.906663	0.868517
hSQ042717	11339	-2.0436	-0.0460586	0.022538	0.968537	14.6948	28.6418	0.972408	0.92635
hSQ027277	10269	-2.04358	-0.0496067	0.0242744	0.966145	14.6948	28.642	0.940292	0.890685
hSQ032758	55740	-2.04355	-0.059059	0.0289002	0.959884	14.6948	28.6426	0.952066	0.893007
hSQ032892	23272	-2.04327	-0.0555344	0.0271791	0.962266	14.6948	28.6464	0.972291	0.916756
hSQ033280	55968	-2.04234	-0.0431023	0.0211044	0.970543	14.6948	28.6597	0.938847	0.895744
hSQ027469	1017	-2.04201	-0.0584872	0.028642	0.960227	14.6948	28.6643	0.962616	0.904128
hSQ006576	8864	-2.04106	-0.0605883	0.0296847	0.958763	14.6948	28.6776	0.95661	0.896022
hSQ021443	7534	-2.041	-0.0597936	0.0292963	0.959374	14.6948	28.6786	0.951424	0.890059
hSQ029580	284361	-2.04047	-0.0432333	0.0211879	0.970441	14.6948	28.686	0.995826	0.952593
hSQ037044	10526	-2.03991	-0.0710483	0.0348291	0.952115	14.6948	28.6939	0.954525	0.883477
hSQ041392	51234	-2.03928	-0.0426744	0.0209263	0.970822	14.6948	28.7029	0.985479	0.942804
hSQ021124	3032	-2.03742	-0.0678105	0.0332826	0.954145	14.6948	28.7292	0.949805	0.881994
hSQ004178	2597	-2.03709	-0.053154	0.0260931	0.963873	14.6948	28.7338	0.963223	0.866625
hSQ025408	813	-2.03678	-0.065048	0.0319366	0.955809	14.6948	28.7382	0.935408	0.87036
hSQ021443	7534	-2.03625	-0.0634025	0.0311368	0.957005	14.6948	28.7457	0.951424	0.890059
hSQ002975	158160	-2.0362	-0.0419334	0.020594	0.97138	14.6948	28.7465	0.887012	0.845078
hSQ024273	5111	-2.03612	-0.0452417	0.0222196	0.969101	14.6948	28.7476	0.97254	0.927298
hSQ000901	84271	-2.03606	-0.0565572	0.0277777	0.961545	14.6948	28.7484	0.91907	0.862513
hSQ021411	6389	-2.0355	-0.038844	0.0190833	0.97341	14.6948	28.7563	0.947891	0.909047
hSQ010329	134430	-2.03528	-0.0439593	0.0215986	0.97	14.6948	28.7595	0.942653	0.898694
hSQ016057	3915	-2.03482	-0.0535712	0.0263273	0.963605	14.6948	28.7661	0.884383	0.830812
hSQ012248	7283	-2.03451	-0.0450846	0.0221599	0.969214	14.6948	28.7704	0.962943	0.917858
hSQ031274	64216	-2.03417	-0.0366221	0.0180035	0.974946	14.6948	28.7753	0.951278	0.914656
hSQ033562	79888	-2.03405	-0.0545544	0.0268205	0.962948	14.6948	28.7769	0.964435	0.909881
hSQ034169	498	-2.0337	-0.0386436	0.0190016	0.97355	14.6948	28.7819	0.988925	0.950281
hSQ040268	3145	-2.03362	-0.0598421	0.0294263	0.95945	14.6948	28.783	0.942549	0.882959
hSQ038017	6389	-2.03361	-0.037944	0.0186584	0.97402	14.6948	28.7831	0.931768	0.882965
hSQ002261	1363	-2.0332	-0.041924	0.0206197	0.971336	14.6948	28.789	0.97857	0.936646
hSQ007805	1675	-2.03267	-0.0539822	0.0265573	0.96322	14.6948	28.7965	0.982614	0.928632
hSQ018518	7329	-2.03092	-0.0674626	0.0332178	0.954468	14.6948	28.8214	0.967032	0.899569
hSQ018993	59342	-2.03004	-0.101124	0.0498136	0.932826	14.6948	28.8339	0.947569	0.846446
hSQ012974	79053	-2.0299	-0.0579194	0.0285331	0.960553	14.6948	28.8359	0.941753	0.883834
hSQ043424	7458	-2.02985	-0.0621331	0.0306097	0.957889	14.6948	28.8366	0.971595	0.909462
hSQ034118	56006	-2.02964	-0.0833892	0.0410858	0.9442	14.6948	28.8396	0.919605	0.836216
hSQ025222	427	-2.02919	-0.0541869	0.0267038	0.96306	14.6948	28.846	0.950659	0.896472
hSQ003073	92906	-2.02826	-0.0354061	0.0174563	0.97575	14.6948	28.8592	0.952426	0.91702
hSQ040268	3145	-2.0281	-0.0540658	0.0266584	0.963226	14.6948	28.8616	0.942549	0.882959
hSQ027545	8793	-2.02707	-0.0245438	0.012108	0.983132	14.6948	28.8762	0.930006	0.905462
hSQ015556	86	-2.02697	-0.0460548	0.0227209	0.968539	14.6948	28.8775	0.953957	0.907902
hSQ032988	8799	-2.02641	-0.0352381	0.0173894	0.975861	14.6948	28.8855	0.923084	0.887845
hSQ007336	2935	-2.02604	-0.0621873	0.030694	0.957756	14.6948	28.8908	0.93389	0.871703
hSQ004020	6634	-2.02527	-0.0571328	0.0282099	0.96123	14.6948	28.9018	0.997352	0.940219
hSQ002762	1666	-2.02443	-0.0426324	0.021059	0.97085	14.6948	28.9138	0.93766	0.895028
hSQ025085	54880	-2.02411	-0.054026	0.0266913	0.963249	14.6948	28.9184	0.981124	0.927098
hSQ011641	6185	-2.02335	-0.0515511	0.0254782	0.964956	14.6948	28.9293	0.957915	0.906364
hSQ004930	9054	-2.02278	-0.0613597	0.0303343	0.958469	14.6948	28.9373	0.952131	0.890771
hSQ038017	6389	-2.0226	-0.0354098	0.0175071	0.975741	14.6948	28.94	0.931768	0.882965
hSQ037132	10963	-2.02191	-0.0577451	0.0285596	0.960834	14.6948	28.9497	0.963177	0.905432
hSQ001886	79140	-2.02191	-0.0444686	0.0219934	0.969605	14.6948	28.9498	0.955352	0.910884
hSQ043582	10159	-2.02186	-0.0545106	0.0269607	0.962907	14.6948	28.9505	0.969797	0.915286
hSQ040759	706	-2.02133	-0.0511583	0.0253092	0.965201	14.6948	28.958	0.956945	0.905787
hSQ006246	440126	-2.02132	-0.11494	0.0568641	0.923557	14.6948	28.9582	0.879898	0.764958
hSQ006339	5700	-2.02128	-0.0683746	0.0338273	0.953807	14.6948	28.9588	0.974372	0.905998
hSQ011814	7919	-2.02053	-0.0570717	0.0282459	0.96121	14.6948	28.9695	0.923041	0.865969
hSQ000404	11168	-2.0196	-0.0492282	0.0243752	0.966411	14.6948	28.9828	0.977407	0.928179
hSQ043155	392	-2.01938	-0.033791	0.0167334	0.976841	14.6948	28.986	0.954266	0.920475
hSQ017565	94104	-2.01804	-0.0758708	0.0375964	0.948987	14.6948	29.0052	0.947833	0.871962
hSQ043519	2794	-2.01769	-0.0402394	0.0199433	0.972467	14.6948	29.0102	0.940648	0.900409
hSQ022995	200014	-2.01756	-0.0474394	0.0235133	0.967609	14.6948	29.012	0.860152	0.812712
hSQ015751	23309	-2.01734	-0.0383118	0.0189912	0.973808	14.6948	29.0151	0.938917	0.900605
hSQ021451	1810	-2.01719	-0.0299784	0.0148615	0.979428	14.6948	29.0173	0.963519	0.93354
hSQ027395	157317	-2.01702	-0.0471112	0.0233568	0.967825	14.6948	29.0197	0.970392	0.923281
hSQ010372	10410	-2.01642	-0.043366	0.0215064	0.970361	14.6948	29.0283	0.945644	0.902278
hSQ038017	6389	-2.01639	-0.0408232	0.0202457	0.97207	14.6948	29.0287	0.931768	0.882965
hSQ037104	6185	-2.01633	-0.0410123	0.0203401	0.971994	14.6948	29.0297	0.961126	0.920114
hSQ019758	9442	-2.01548	-0.0472373	0.0234372	0.967764	14.6948	29.0417	0.977511	0.930274
hSQ019572	25962	-2.01482	-0.0613095	0.0304293	0.958438	14.6948	29.0512	0.948678	0.887368
hSQ012371	10550	-2.01479	-0.0484748	0.0240595	0.966914	14.6948	29.0517	0.981877	0.933402
hSQ009365	197370	-2.0144	-0.0496173	0.0246313	0.966136	14.6948	29.0573	0.961351	0.911734
hSQ030394	310	-2.01431	-0.0537977	0.0267078	0.963355	14.6948	29.0586	0.973926	0.920129
hSQ021637	2021	-2.01382	-0.0550281	0.0273253	0.962567	14.6948	29.0656	0.948707	0.893679
hSQ028931	1459	-2.01377	-0.0531002	0.0263686	0.963947	14.6948	29.0663	0.932522	0.879422
hSQ014878	1075	-2.01346	-0.0433879	0.0215489	0.970346	14.6948	29.0708	0.970642	0.927254
hSQ038017	6389	-2.01288	-0.0488026	0.0242451	0.966807	14.6948	29.079	0.931768	0.882965
hSQ022985	54998	-2.01246	-0.050787	0.0252363	0.96548	14.6948	29.0851	0.96002	0.909233
hSQ026968	113178	-2.01244	-0.051474	0.0255778	0.964939	14.6948	29.0853	0.886443	0.834969
hSQ024388	4724	-2.01156	-0.0732921	0.0364354	0.950683	14.6948	29.098	0.946136	0.872844
hSQ044605	3184	-2.01152	-0.0340195	0.0169123	0.976683	14.6948	29.0986	0.946292	0.912272
hSQ024397	10951	-2.01151	-0.0500978	0.0249056	0.965811	14.6948	29.0988	0.955321	0.905224
hSQ030811	11219	-2.01148	-0.0399482	0.0198601	0.972664	14.6948	29.0992	0.935491	0.895543
hSQ041071	57647	-2.0113	-0.0382303	0.0190078	0.973836	14.6948	29.1018	0.963216	0.924986
hSQ004332	441743	-2.01047	-0.14269	0.0709734	0.906656	14.6948	29.1137	0.914101	0.771412
hSQ036323	3831	-2.01032	-0.0518626	0.0257982	0.964621	14.6948	29.1159	0.961865	0.910003
hSQ006181	114049	-2.01006	-0.0456182	0.022695	0.968832	14.6948	29.1196	0.976492	0.930874
hSQ031714	55147	-2.01002	-0.0635736	0.0316283	0.956982	14.6948	29.1201	0.960203	0.896629
hSQ038563	84324	-2.0099	-0.0436352	0.0217101	0.970169	14.6948	29.1219	0.972618	0.928983
hSQ043633	151162	-2.00916	-0.0559126	0.0278289	0.962047	14.6948	29.1326	0.964995	0.909083
hSQ024715	2931	-2.00787	-0.0287236	0.0143055	0.980284	14.6948	29.1511	0.963289	0.934565
hSQ033457	10313	-2.00786	-0.0378036	0.0188278	0.974147	14.6948	29.1512	0.951496	0.913692
hSQ028981	51398	-2.00764	-0.0566262	0.0282054	0.961565	14.6948	29.1545	0.964324	0.907698
hSQ000704	55156	-2.00734	-0.0711842	0.035462	0.951768	14.6948	29.1588	0.941437	0.870253
hSQ013606	3420	-2.00715	-0.0603783	0.0300815	0.959108	14.6948	29.1614	0.973935	0.913557
hSQ045329	114049	-2.00713	-0.0483593	0.0240937	0.96703	14.6948	29.1617	0.954659	0.906299
hSQ005860	57136	-2.00635	-0.0474468	0.0236483	0.967603	14.6948	29.173	0.969755	0.922308
hSQ005455	440	-2.00627	-0.0533562	0.0265948	0.963624	14.6948	29.1742	0.948245	0.894889
hSQ000608	7965	-2.00567	-0.0584102	0.0291225	0.960377	14.6948	29.1828	0.974934	0.916524
hSQ030475	984::728642	-2.00551	-0.0432713	0.0215762	0.970442	14.6948	29.1851	0.915768	0.872497
hSQ023271	440442	-2.00507	-0.123367	0.0615278	0.91777	14.6948	29.1915	0.799603	0.676236
hSQ033710	7458	-2.00474	-0.0465384	0.0232142	0.968214	14.6948	29.1962	0.995363	0.948825
hSQ017237	81542	-2.00462	-0.0406571	0.0202817	0.972181	14.6948	29.198	0.98498	0.944323
hSQ039127	653056::440470	-2.00395	-0.0498668	0.0248842	0.966005	14.6948	29.2075	0.976604	0.926737
hSQ004178	2597	-2.00315	-0.050411	0.0251658	0.965692	14.6948	29.2191	0.963223	0.866625
hSQ032793	84259	-2.00282	-0.0459699	0.0229526	0.96859	14.6948	29.224	0.994305	0.948335
hSQ038961	224	-2.00267	-0.0521996	0.026065	0.964427	14.6948	29.2261	0.947087	0.894888
hSQ041400	28985	-2.00265	-0.0540297	0.026979	0.963273	14.6948	29.2263	0.986758	0.932728
hSQ014187	441486	-2.00168	-0.0833154	0.0416227	0.944102	14.6948	29.2404	0.97087	0.887554
hSQ007529	6185	-2.00136	-0.0387324	0.0193531	0.973493	14.6948	29.2451	0.959895	0.921163
hSQ020439	374882	-2.0008	-0.047457	0.023719	0.967587	14.6948	29.2531	0.971367	0.92391
hSQ035798	60496	-2.0008	-0.0449259	0.022454	0.969321	14.6948	29.2532	0.970806	0.92588
hSQ026140	26054	-1.99959	-0.0503595	0.0251848	0.965701	14.6948	29.2705	0.971115	0.920755
hSQ030146	310	-1.99944	-0.055871	0.0279434	0.961975	14.6948	29.2728	0.966848	0.910977
hSQ026180	390250	-1.99916	-0.0473241	0.023672	0.967686	14.6948	29.2768	0.954334	0.90701
hSQ009462	3107	-1.9991	-0.0416521	0.0208355	0.971526	14.6948	29.2777	0.977353	0.935701
hSQ024721	2108	-1.99859	-0.0467054	0.0233691	0.968124	14.6948	29.285	0.996922	0.950217
hSQ012631	9126	-1.99788	-0.0565493	0.0283047	0.961565	14.6948	29.2954	0.995359	0.93881
hSQ011946	4831	-1.99783	-0.0458327	0.0229412	0.968686	14.6948	29.296	0.981873	0.93604
hSQ041124	2067	-1.9965	-0.0398737	0.0199718	0.972743	14.6948	29.3154	0.938279	0.898405
hSQ016292	6051	-1.99612	-0.0408919	0.0204857	0.972029	14.6948	29.3208	0.942047	0.901155
hSQ033876	6389	-1.99604	-0.0435581	0.0218223	0.970219	14.6948	29.322	0.965003	0.921445
hSQ003379	8673	-1.99599	-0.0668741	0.0335043	0.954767	14.6948	29.3228	0.93443	0.867556
hSQ038336	389899	-1.99597	-0.0445194	0.0223046	0.969622	14.6948	29.323	0.961573	0.917054
hSQ038017	6389	-1.99552	-0.0313548	0.0157127	0.978491	14.6948	29.3296	0.931768	0.882965
hSQ001126	51463	-1.99547	-0.0683957	0.0342754	0.953538	14.6948	29.3302	0.88738	0.818984
hSQ044002	79594	-1.99546	-0.0392579	0.0196736	0.973149	14.6948	29.3304	0.927389	0.888131
hSQ013513	55148	-1.99509	-0.04659	0.0233523	0.968186	14.6948	29.3357	0.97426	0.92767
hSQ004099	10813	-1.99443	-0.0273202	0.0136982	0.981246	14.6948	29.3453	0.925656	0.898336
hSQ004297	10469	-1.99352	-0.0597069	0.0299505	0.959346	14.6948	29.3585	0.899149	0.839442
hSQ011908	310	-1.9935	-0.0506332	0.0253992	0.965453	14.6948	29.3588	0.971604	0.92097
hSQ012119	7873	-1.99321	-0.0506586	0.0254156	0.965462	14.6948	29.363	0.975495	0.924836
hSQ043295	8833	-1.99321	-0.0414023	0.0207717	0.971686	14.6948	29.3631	0.962415	0.921013
hSQ021542	2803	-1.99188	-0.0504116	0.0253086	0.96574	14.6948	29.3824	0.969151	0.918739
hSQ025551	10713	-1.99185	-0.0527939	0.026505	0.964055	14.6948	29.3828	0.945323	0.892529
hSQ032195	1350	-1.99157	-0.042603	0.0213916	0.970863	14.6948	29.3868	0.998684	0.956081
hSQ016821	5501	-1.98991	-0.0317594	0.0159602	0.978218	14.6948	29.4109	0.943041	0.911281
hSQ023529	440388	-1.98966	-0.0674816	0.0339161	0.954295	14.6948	29.4145	0.890466	0.822985
hSQ031212	51604	-1.98958	-0.032123	0.0161456	0.977996	14.6948	29.4158	0.933305	0.901182
hSQ011543	9403	-1.98945	-0.044717	0.0224771	0.969442	14.6948	29.4176	0.994433	0.949716
hSQ015765	27068	-1.98943	-0.0556306	0.0279631	0.962205	14.6948	29.418	0.986061	0.93043
hSQ036040	4779	-1.98897	-0.0309628	0.0155672	0.978759	14.6948	29.4246	0.93624	0.905277
hSQ044691	6198	-1.98834	-0.0457242	0.0229962	0.968761	14.6948	29.4338	0.951866	0.906142
hSQ027137	repname(hSQ027137)	-1.98783	-0.0388502	0.0195441	0.973411	14.6948	29.4412	0.952692	0.901353
hSQ033448	22878	-1.98746	-0.0662668	0.0333424	0.955332	14.6948	29.4465	0.946099	0.879832
hSQ022160	51117	-1.98737	-0.0421659	0.0212169	0.971218	14.6948	29.4479	0.914958	0.872792
hSQ035619	10367	-1.98715	-0.0472756	0.0237907	0.967723	14.6948	29.4511	0.970317	0.923041
hSQ014839	2235	-1.987	-0.0379871	0.0191178	0.973988	14.6948	29.4533	0.928393	0.890406
hSQ026298	23234	-1.98649	-0.048734	0.0245328	0.966783	14.6948	29.4608	0.957394	0.90866
hSQ019011	2597	-1.98647	-0.0392683	0.0197679	0.973151	14.6948	29.461	0.972946	0.933678
hSQ027685	7813	-1.9863	-0.0847225	0.0426535	0.943232	14.6948	29.4635	0.921581	0.836858
hSQ034912	5716	-1.986	-0.0501846	0.0252692	0.965775	14.6948	29.4678	0.969972	0.919787
hSQ009131	8720	-1.98519	-0.0567725	0.028598	0.961362	14.6948	29.4796	0.956596	0.899823
hSQ001975	389385	-1.98488	-0.0536964	0.0270527	0.963488	14.6948	29.4841	0.91063	0.856933
hSQ012653	7316	-1.98451	-0.0532916	0.0268538	0.963722	14.6948	29.4896	0.945809	0.92957
hSQ008125	7919	-1.98394	-0.0545444	0.0274929	0.962851	14.6948	29.4979	0.947505	0.892961
hSQ020004	1973::26781	-1.98353	-0.0821198	0.0414009	0.944834	14.6948	29.5039	0.411976	0.329856
hSQ031273	5515	-1.98325	-0.0283311	0.0142852	0.980548	14.6948	29.5079	0.948525	0.920194
hSQ021007	80312	-1.98244	-0.0467111	0.0235624	0.968089	14.6948	29.5197	0.946934	0.900223
hSQ039733	7296	-1.98225	-0.0505452	0.0254989	0.965547	14.6948	29.5225	0.919259	0.868714
hSQ013392	9939	-1.98194	-0.0515223	0.0259959	0.964868	14.6948	29.527	0.95624	0.904718
hSQ042676	10456	-1.98005	-0.0515311	0.0260251	0.965001	14.6948	29.5546	0.984206	0.932674
hSQ010106	4678	-1.97989	-0.0493919	0.0249468	0.966323	14.6948	29.557	0.975223	0.925831
hSQ009913	6124	-1.97978	-0.144105	0.0727887	0.90571	14.6948	29.5586	0.916884	0.772779
hSQ029811	54680	-1.97978	-0.0670629	0.033874	0.954706	14.6948	29.5587	0.875245	0.808182
hSQ030662	51530	-1.97947	-0.0370896	0.0187372	0.974617	14.6948	29.5632	0.933314	0.896224
hSQ018645	10581	-1.97913	-0.0489119	0.0247138	0.966608	14.6948	29.5681	0.950262	0.90135
hSQ013506	254065	-1.97895	-0.0443768	0.0224244	0.969698	14.6948	29.5707	0.958041	0.913664
hSQ015108	4144	-1.9785	-0.0783084	0.0395797	0.947431	14.6948	29.5774	0.807087	0.728779
hSQ004178	2597	-1.97838	-0.0531025	0.0268414	0.963896	14.6948	29.5791	0.963223	0.866625
hSQ019455	390298	-1.97787	-0.0504152	0.0254897	0.965599	14.6948	29.5866	0.974215	0.9238
hSQ033061	57120	-1.97773	-0.050847	0.0257097	0.965417	14.6948	29.5885	0.934397	0.88355
hSQ012120	55526	-1.97731	-0.0434318	0.0219651	0.970354	14.6948	29.5948	0.920585	0.877153
hSQ004178	2597	-1.97635	-0.045303	0.0229226	0.969105	14.6948	29.6088	0.963223	0.866625
hSQ013964	10980	-1.97622	-0.0386105	0.0195376	0.973566	14.6948	29.6108	0.968738	0.930128
hSQ004719	391174	-1.97621	-0.0438122	0.0221698	0.970092	14.6948	29.6109	0.950121	0.906309
hSQ014804	200734	-1.97563	-0.0771547	0.0390532	0.948061	14.6948	29.6193	0.946004	0.86885
hSQ029746	54892	-1.97558	-0.0601637	0.0304537	0.95919	14.6948	29.62	0.947746	0.887582
hSQ028440	8899	-1.97501	-0.0936265	0.0474057	0.937646	14.6948	29.6285	0.940363	0.846736
hSQ012494	3308	-1.9746	-0.0494992	0.0250679	0.966215	14.6948	29.6344	0.983895	0.934396
hSQ006486	26098	-1.9744	-0.0512545	0.0259596	0.965092	14.6948	29.6374	0.907768	0.856513
hSQ021945	283638	-1.97439	-0.0560679	0.0283977	0.961878	14.6948	29.6376	0.955674	0.899606
hSQ019785	54788	-1.97408	-0.0449287	0.0227593	0.969307	14.6948	29.6421	0.927948	0.883019
hSQ038017	6389	-1.97304	-0.0595005	0.0301568	0.959753	14.6948	29.6574	0.931768	0.882965
hSQ008886	908	-1.97289	-0.0545204	0.0276347	0.962853	14.6948	29.6594	0.967192	0.912672
hSQ032989	199870	-1.97248	-0.0567073	0.0287492	0.961357	14.6948	29.6655	0.879617	0.822909
hSQ043149	441555	-1.9722	-0.0482986	0.0244896	0.967015	14.6948	29.6696	0.977096	0.928797
hSQ003167	567	-1.97157	-0.0482792	0.0244877	0.967078	14.6948	29.6789	1.00259	0.954307
hSQ036908	3182	-1.97057	-0.0491229	0.0249282	0.966509	14.6948	29.6935	0.996743	0.94762
hSQ030684	5862	-1.97021	-0.046534	0.0236188	0.968206	14.6948	29.6989	0.979292	0.932758
hSQ007692	1891	-1.97013	-0.0372985	0.018932	0.974469	14.6948	29.7001	0.966997	0.929698
hSQ021115	10910	-1.96982	-0.0382749	0.0194307	0.973806	14.6948	29.7046	0.914725	0.87645
hSQ012769	253558	-1.96951	-0.0691676	0.0351191	0.953162	14.6948	29.7091	0.956608	0.88744
hSQ023485	310	-1.96921	-0.0605165	0.0307314	0.958931	14.6948	29.7136	0.973026	0.912509
hSQ040572	310	-1.96792	-0.053452	0.0271617	0.963564	14.6948	29.7326	0.971542	0.921848
hSQ035169	54928	-1.96756	-0.0345234	0.0175462	0.976342	14.6948	29.7377	0.966706	0.932182
hSQ025703	1777	-1.96689	-0.0399134	0.0202926	0.97271	14.6948	29.7477	0.943998	0.904085
hSQ020855	2941	-1.96597	-0.0395155	0.0200998	0.973015	14.6948	29.7612	0.900571	0.861055
hSQ040485	81892	-1.96553	-0.0600252	0.0305389	0.959359	14.6948	29.7676	0.99078	0.930755
hSQ043833	112495	-1.96548	-0.0513436	0.0261227	0.965032	14.6948	29.7684	0.967071	0.915727
hSQ039805	repname(hSQ039805)	-1.96487	-0.111314	0.056652	0.925157	14.6948	29.7773	0.580397	0.64085
hSQ004178	2597	-1.96409	-0.0535828	0.0272812	0.963576	14.6948	29.7889	0.963223	0.866625
hSQ044478	164	-1.96396	-0.0554343	0.0282258	0.962287	14.6948	29.7908	0.969002	0.913567
hSQ002190	3308	-1.96349	-0.0468698	0.0238706	0.967978	14.6948	29.7977	0.985462	0.938592
hSQ037926	119	-1.96349	-0.0514783	0.0262178	0.964961	14.6948	29.7978	0.938853	0.887375
hSQ037039	22993	-1.96303	-0.0411528	0.0209639	0.97185	14.6948	29.8045	0.929362	0.888209
hSQ039876	3105	-1.96269	-0.036243	0.018466	0.975184	14.6948	29.8095	0.973017	0.936774
hSQ038667	1163	-1.96243	-0.0507283	0.0258498	0.965377	14.6948	29.8134	0.979174	0.928446
hSQ028340	401703	-1.9624	-0.0471233	0.0240131	0.967817	14.6948	29.8138	0.960861	0.913738
hSQ021296	57092	-1.9623	-0.0932855	0.047539	0.937807	14.6948	29.8153	0.925043	0.831757
hSQ025392	60	-1.96211	-0.0524354	0.026724	0.964335	14.6948	29.8181	0.91139	0.905647
hSQ018387	54758	-1.9617	-0.0325799	0.0166079	0.977676	14.6948	29.8241	0.920398	0.887818
hSQ022388	11329	-1.96136	-0.065673	0.0334835	0.955362	14.6948	29.8292	0.894877	0.829204
hSQ017320	54878	-1.96125	-0.05128	0.0261465	0.965086	14.6948	29.8307	0.968548	0.917268
hSQ026702	832	-1.96098	-0.0539189	0.0274959	0.963229	14.6948	29.8347	0.949688	0.895769
hSQ000118	64801	-1.96087	-0.0276863	0.0141194	0.980987	14.6948	29.8363	0.949132	0.921446
hSQ043486	27301	-1.96071	-0.0828802	0.0422704	0.944124	14.6948	29.8387	0.868259	0.785379
hSQ035231	284942	-1.96063	-0.0343411	0.0175153	0.976463	14.6948	29.8399	0.898099	0.863758
hSQ036504	401305	-1.9601	-0.0384503	0.0196165	0.973674	14.6948	29.8478	0.922921	0.884471
hSQ038017	6389	-1.95914	-0.0540436	0.0275854	0.963335	14.6948	29.862	0.931768	0.882965
hSQ001559	11140	-1.95882	-0.0584467	0.0298377	0.960252	14.6948	29.8667	0.954185	0.895738
hSQ031373	25874	-1.95789	-0.0453177	0.0231462	0.96905	14.6948	29.8805	0.984554	0.939236
hSQ016161	55245	-1.95778	-0.0553273	0.0282602	0.962461	14.6948	29.882	0.924385	0.869058
hSQ040268	3145	-1.95766	-0.0480674	0.0245535	0.967204	14.6948	29.8838	0.942549	0.882959
hSQ025500	23215	-1.95725	-0.0565957	0.028916	0.961643	14.6948	29.8899	0.954001	0.897405
hSQ018837	55536	-1.95698	-0.0693412	0.0354327	0.953112	14.6948	29.8938	0.882682	0.813341
hSQ035529	440866	-1.9566	-0.0463651	0.0236967	0.968321	14.6948	29.8994	0.9694	0.923035
hSQ019929	6597	-1.95657	-0.0491566	0.0251238	0.966467	14.6948	29.8999	0.961617	0.912461
hSQ012925	11140	-1.95646	-0.0439613	0.0224699	0.969961	14.6948	29.9016	0.951398	0.907437
hSQ013372	65005	-1.95633	-0.0434067	0.0221878	0.970326	14.6948	29.9035	0.949653	0.906246
hSQ045038	repname(hSQ045038)	-1.95613	-0.0330256	0.0168831	0.977357	14.6948	29.9064	0.916568	0.883543
hSQ007587	11316	-1.95589	-0.0387625	0.0198183	0.973462	14.6948	29.91	0.929459	0.890696
hSQ045119	7372	-1.95582	-0.0578704	0.0295889	0.960737	14.6948	29.9111	0.950515	0.892645
hSQ003731	103910	-1.95566	-0.0536095	0.0274125	0.963512	14.6948	29.9135	0.989118	0.935508
hSQ033409	51631	-1.95545	-0.0641999	0.0328313	0.956547	14.6948	29.9165	0.982837	0.918637
hSQ031569	55785	-1.95496	-0.0583777	0.0298614	0.960241	14.6948	29.9238	0.978204	0.919826
hSQ007823	10857	-1.95466	-0.0469359	0.0240123	0.967996	14.6948	29.9282	0.997501	0.950565
hSQ029150	79001	-1.95412	-0.0519814	0.0266009	0.96456	14.6948	29.9362	0.951276	0.899294
hSQ027663	7456	-1.95375	-0.0760967	0.038949	0.94864	14.6948	29.9417	0.933517	0.857421
hSQ021113	4043	-1.95345	-0.0546403	0.0279711	0.962903	14.6948	29.9461	0.992296	0.937656
hSQ005371	57129	-1.9531	-0.0500046	0.0256027	0.965877	14.6948	29.9513	0.962503	0.912498
hSQ026970	29944	-1.95228	-0.0385648	0.0197538	0.973595	14.6948	29.9635	0.929637	0.891072
hSQ004178	2597	-1.95223	-0.0518076	0.0265377	0.964786	14.6948	29.9643	0.963223	0.866625
hSQ029238	6232	-1.95219	-0.202393	0.103675	0.869501	14.6948	29.9648	0.819363	0.61697
hSQ015789	58190	-1.95217	-0.199269	0.102076	0.868877	14.6948	29.9652	0.679962	0.480692
hSQ028485	7078	-1.95208	-0.0514975	0.0263808	0.964959	14.6948	29.9664	0.929889	0.878392
hSQ034194	6217	-1.95172	-0.0804141	0.0412017	0.945881	14.6948	29.9718	0.956195	0.875781
hSQ038017	6389	-1.95154	-0.0349648	0.0179165	0.976037	14.6948	29.9744	0.931768	0.882965
hSQ023536	2937	-1.95145	-0.0529959	0.0271571	0.963863	14.6948	29.9757	0.911764	0.858768
hSQ030386	23256	-1.951	-0.0452732	0.0232051	0.969114	14.6948	29.9824	0.918619	0.873346
hSQ013126	90187	-1.95086	-0.0370203	0.0189764	0.974647	14.6948	29.9845	0.941862	0.904842
hSQ007856	1476	-1.95082	-0.060002	0.0307572	0.959338	14.6948	29.9851	0.984205	0.924203
hSQ042521	3145	-1.95039	-0.0460595	0.0236156	0.96861	14.6948	29.9915	0.941624	0.895565
hSQ018137	3145	-1.95039	-0.035254	0.0180754	0.975841	14.6948	29.9916	0.943113	0.907859
hSQ040268	3145	-1.94958	-0.0511055	0.0262136	0.965185	14.6948	30.0036	0.942549	0.882959
hSQ037730	repname(hSQ037730)	-1.94946	-0.191357	0.0981591	0.876042	14.6948	30.0053	0.559648	0.381828
hSQ009441	29090	-1.94921	-0.0793496	0.0407086	0.946225	14.6948	30.009	0.869557	0.790208
hSQ007348	116985	-1.94855	-0.0344691	0.0176896	0.976373	14.6948	30.0188	0.924472	0.890003
hSQ027498	64359	-1.94845	-0.0416522	0.0213771	0.971523	14.6948	30.0203	0.951232	0.90958
hSQ040268	3145	-1.94841	-0.049892	0.0256065	0.965955	14.6948	30.0209	0.942549	0.882959
hSQ042768	10558	-1.948	-0.0693592	0.0356053	0.953306	14.6948	30.0269	0.932349	0.86299
hSQ027137	repname(hSQ027137)	-1.94766	-0.0513394	0.0263595	0.965088	14.6948	30.032	0.952692	0.901353
hSQ029412	60528	-1.94758	-0.0376543	0.0193338	0.974212	14.6948	30.0332	0.988888	0.951233
hSQ015166	55101	-1.94743	-0.0418811	0.0215058	0.971399	14.6948	30.0354	0.927283	0.885402
hSQ032240	11196	-1.94726	-0.0350345	0.0179916	0.975998	14.6948	30.0379	0.959317	0.924282
hSQ040274	3145	-1.94672	-0.0497351	0.0255481	0.966079	14.6948	30.046	0.949821	0.900086
hSQ001813	79665	-1.94634	-0.046951	0.0241227	0.967929	14.6948	30.0516	0.972568	0.925617
hSQ025392	60	-1.94613	-0.0588994	0.0302649	0.960059	14.6948	30.0549	0.91139	0.905647
hSQ014320	repname(hSQ014320)	-1.94534	-0.295096	0.151693	0.811521	14.6948	30.0665	0.410809	0.158869
hSQ039540	126003	-1.94521	-0.0350731	0.0180305	0.97597	14.6948	30.0684	0.946681	0.911608
hSQ021456	23020	-1.94445	-0.0640507	0.0329402	0.956554	14.6948	30.0797	0.934188	0.870137
hSQ037566	10797	-1.94405	-0.0495149	0.02547	0.966256	14.6948	30.0858	0.98804	0.938525
hSQ022139	112942	-1.94363	-0.0638351	0.0328433	0.956584	14.6948	30.092	0.903428	0.839593
hSQ040950	441261	-1.94361	-0.0406571	0.0209183	0.972178	14.6948	30.0923	0.965318	0.927275
hSQ028224	8225	-1.94352	-0.0303659	0.0156242	0.979163	14.6948	30.0936	0.950218	0.919852
hSQ017381	51264	-1.94311	-0.0589155	0.0303202	0.960128	14.6948	30.0997	0.966615	0.907699
hSQ018492	3895	-1.94296	-0.0546391	0.0281215	0.962742	14.6948	30.1019	0.979949	0.92531
hSQ040268	3145	-1.94251	-0.0479548	0.0246869	0.967284	14.6948	30.1086	0.942549	0.882959
hSQ019147	9810	-1.94234	-0.0419175	0.0215809	0.971343	14.6948	30.1111	0.948008	0.906091
hSQ026862	54928	-1.94215	-0.0432671	0.0222779	0.970442	14.6948	30.114	0.968791	0.925524
hSQ028945	4830	-1.94199	-0.0530761	0.0273307	0.963924	14.6948	30.1163	0.994815	0.941739
hSQ008916	5928	-1.94184	-0.0511074	0.0263191	0.96526	14.6948	30.1187	0.955283	0.904176
hSQ018463	7178	-1.94162	-0.162233	0.0835551	0.892307	14.6948	30.1219	0.718604	0.556372
hSQ022445	6166	-1.94142	-0.0460498	0.0237196	0.968542	14.6948	30.1249	0.991812	0.945762
hSQ042192	9969	-1.94135	-0.0323779	0.016678	0.977795	14.6948	30.1259	0.925124	0.892747
hSQ011705	3065	-1.94114	-0.0535868	0.0276058	0.963503	14.6948	30.129	0.939709	0.886122
hSQ008798	529	-1.94104	-0.0423434	0.0218147	0.97105	14.6948	30.1305	0.979561	0.937218
hSQ028758	5245	-1.94085	-0.0497305	0.0256231	0.966154	14.6948	30.1334	0.991622	0.941892
hSQ018477	346990	-1.94043	-0.0457835	0.0235945	0.968723	14.6948	30.1396	0.999326	0.953542
hSQ008074	54962	-1.94028	-0.0418945	0.021592	0.97134	14.6948	30.1419	0.91543	0.892036
hSQ044404	57610	-1.93952	-0.0779631	0.0401971	0.94772	14.6948	30.1533	0.871809	0.793846
hSQ039086	81559	-1.93938	-0.0512435	0.0264226	0.965186	14.6948	30.1553	0.945946	0.894703
hSQ000651	5663	-1.93931	-0.0726265	0.0374496	0.9507	14.6948	30.1564	0.902978	0.830352
hSQ025392	60	-1.93915	-0.0571827	0.0294886	0.961216	14.6948	30.1588	0.91139	0.905647
hSQ021155	8879	-1.93914	-0.0434042	0.0223833	0.970319	14.6948	30.159	0.86512	0.821716
hSQ002118	27068	-1.93784	-0.0538951	0.0278119	0.963335	14.6948	30.1783	0.981781	0.927886
hSQ009075	6301	-1.93746	-0.0530849	0.0273993	0.963857	14.6948	30.1841	0.945981	0.892896
hSQ023678	23589	-1.93728	-0.037486	0.0193498	0.974357	14.6948	30.1867	0.919172	0.881686
hSQ031534	6418	-1.93715	-0.061633	0.0318163	0.958267	14.6948	30.1886	0.988816	0.927183
hSQ042808	22856	-1.93662	-0.0773714	0.0399517	0.947875	14.6948	30.1965	0.904755	0.827383
hSQ036204	10436	-1.93629	-0.0678909	0.0350624	0.95429	14.6948	30.2015	0.966947	0.899056
hSQ003957	10521	-1.93595	-0.0389357	0.0201119	0.973356	14.6948	30.2065	0.994934	0.955999
hSQ004567	8073	-1.93592	-0.0402428	0.0207875	0.972458	14.6948	30.207	0.924766	0.884523
hSQ044115	8819	-1.93567	-0.0455201	0.0235164	0.968917	14.6948	30.2107	0.970421	0.924901
hSQ004295	84172	-1.93554	-0.0486068	0.0251128	0.966929	14.6948	30.2127	0.919301	0.870694
hSQ000827	2969	-1.93542	-0.064541	0.0333473	0.956208	14.6948	30.2145	0.95531	0.890769
hSQ022862	8815	-1.93538	-0.0482321	0.0249212	0.967137	14.6948	30.215	0.948255	0.900023
hSQ035355	25938	-1.93524	-0.0364895	0.0188553	0.975042	14.6948	30.2172	0.925288	0.888798
hSQ035192	10001	-1.9352	-0.0501871	0.0259337	0.965739	14.6948	30.2177	0.954642	0.904455
hSQ042492	9700	-1.93499	-0.0406034	0.0209837	0.972261	14.6948	30.2209	0.880265	0.839662
hSQ021886	29763	-1.93425	-0.0331662	0.0171468	0.977294	14.6948	30.232	0.927398	0.894232
hSQ003893	51248	-1.93423	-0.040783	0.0210849	0.972107	14.6948	30.2323	0.945301	0.904518
hSQ010605	4580	-1.93357	-0.0478981	0.0247719	0.967283	14.6948	30.2422	0.958663	0.910765
hSQ037791	8446	-1.93316	-0.0398645	0.0206214	0.97276	14.6948	30.2483	0.941093	0.901228
hSQ032622	7334	-1.93304	-0.032926	0.0170333	0.97744	14.6948	30.2501	0.933804	0.900878
hSQ038015	6389	-1.93277	-0.0377113	0.0195116	0.974194	14.6948	30.2542	0.945784	0.908072
hSQ001241	6203	-1.93194	-0.131495	0.0680637	0.913992	14.6948	30.2666	0.948987	0.817492
hSQ039860	3148	-1.93182	-0.056312	0.0291497	0.961799	14.6948	30.2684	0.988986	0.932674
hSQ010132	1723	-1.93158	-0.0464192	0.0240318	0.968378	14.6948	30.272	0.935213	0.888794
hSQ013072	3184	-1.93041	-0.0411269	0.0213047	0.971863	14.6948	30.2895	0.99286	0.951733
hSQ036207	50865	-1.93032	-0.0523822	0.0271366	0.964316	14.6948	30.2909	0.953345	0.900963
hSQ035377	51626	-1.93019	-0.0445086	0.0230592	0.969606	14.6948	30.2929	0.960236	0.915728
hSQ019004	117143	-1.93003	-0.0519384	0.0269106	0.964762	14.6948	30.2951	0.944625	0.892686
hSQ010050	202227	-1.92985	-0.0486798	0.0252247	0.966764	14.6948	30.2979	0.981446	0.932767
hSQ032399	55120	-1.92954	-0.0432903	0.0224355	0.970405	14.6948	30.3025	0.945482	0.902192
hSQ040268	3145	-1.92916	-0.0595901	0.0308891	0.959714	14.6948	30.3082	0.942549	0.882959
hSQ014725	51493	-1.92895	-0.0360764	0.0187026	0.975286	14.6948	30.3114	0.976115	0.940039
hSQ034631	85379	-1.92843	-0.0556802	0.0288733	0.962232	14.6948	30.3192	0.95807	0.90239
hSQ032659	51096::4830	-1.92796	-0.0370977	0.019242	0.974593	14.6948	30.3263	0.985448	0.948351
hSQ038017	6389	-1.92711	-0.0344017	0.0178514	0.976428	14.6948	30.3389	0.931768	0.882965
hSQ021501	6128	-1.926	-0.1419	0.0736762	0.907327	14.6948	30.3557	0.91282	0.77092
hSQ024882	10670	-1.92576	-0.0473625	0.0245942	0.967796	14.6948	30.3593	0.960787	0.913424
hSQ007934	55109	-1.92493	-0.0527873	0.027423	0.963989	14.6948	30.3718	0.961715	0.908928
hSQ031160	5925	-1.92452	-0.047411	0.0246352	0.967734	14.6948	30.3779	0.969234	0.921823
hSQ041943	3145	-1.92426	-0.0494017	0.025673	0.966286	14.6948	30.3817	0.949121	0.89972
hSQ026871	51497	-1.92405	-0.0368302	0.019142	0.974781	14.6948	30.3849	0.940828	0.903998
hSQ004178	2597	-1.92346	-0.0553449	0.0287736	0.962441	14.6948	30.3939	0.963223	0.866625
hSQ038017	6389	-1.92299	-0.0401288	0.0208679	0.972536	14.6948	30.4009	0.931768	0.882965
hSQ026837	3485	-1.92293	-0.0482013	0.0250666	0.96713	14.6948	30.4019	0.926077	0.877876
hSQ003297	11065	-1.92285	-0.0383092	0.0199232	0.973781	14.6948	30.4031	0.975111	0.936802
hSQ032831	51528	-1.92285	-0.0487692	0.025363	0.966693	14.6948	30.4031	0.960092	0.911323
hSQ015877	23510	-1.92234	-0.0538447	0.02801	0.963445	14.6948	30.4107	0.868609	0.814764
hSQ016349	4637	-1.92227	-0.0356509	0.0185462	0.97557	14.6948	30.4117	0.99487	0.959219
hSQ027595	5479	-1.92205	-0.0494965	0.0257519	0.966202	14.6948	30.4151	0.954024	0.904528
hSQ022665	5471	-1.92194	-0.0359591	0.0187098	0.975368	14.6948	30.4167	0.966516	0.930557
hSQ018687	repname(hSQ018687)	-1.92183	-0.172297	0.0896528	0.886126	14.6948	30.4184	0.789973	0.470963
hSQ028687	140468	-1.92131	-0.0443148	0.0230649	0.9697	14.6948	30.4262	0.936355	0.89204
hSQ021964	80097	-1.92072	-0.0346824	0.018057	0.976228	14.6948	30.4351	0.996487	0.961805
hSQ017267	2618	-1.92031	-0.0448713	0.0233666	0.969357	14.6948	30.4412	0.944397	0.899526
hSQ012706	10806	-1.92015	-0.0451439	0.0235106	0.969145	14.6948	30.4437	0.868739	0.823595
hSQ033093	26275	-1.91903	-0.0409676	0.0213481	0.972055	14.6948	30.4606	0.931627	0.890659
hSQ042729	1434	-1.91846	-0.0488381	0.025457	0.966672	14.6948	30.4692	0.94248	0.893642
hSQ004366	51099	-1.91829	-0.0752202	0.0392122	0.948995	14.6948	30.4717	0.89826	0.82304
hSQ023146	55687	-1.91756	-0.0518065	0.0270169	0.964714	14.6948	30.4827	0.938824	0.887018
hSQ009989	3155	-1.91755	-0.0350983	0.0183038	0.975978	14.6948	30.4829	0.903524	0.868426
hSQ012159	4809	-1.91723	-0.0417721	0.0217878	0.971427	14.6948	30.4877	0.984971	0.943199
hSQ008267	81572	-1.91689	-0.0544229	0.0283912	0.963106	14.6948	30.4928	0.926536	0.872113
hSQ036356	54919	-1.91676	-0.0490185	0.0255736	0.966608	14.6948	30.4948	0.952224	0.903206
hSQ009369	9920	-1.91667	-0.0675374	0.0352368	0.954285	14.6948	30.4961	0.944141	0.876603
hSQ039473	9361	-1.9166	-0.0370416	0.0193267	0.974629	14.6948	30.4972	0.962672	0.92563
hSQ014320	repname(hSQ014320)	-1.91632	-0.247568	0.129189	0.840008	14.6948	30.5014	0.410809	0.158869
hSQ032011	55568	-1.9163	-0.0873622	0.0455889	0.941316	14.6948	30.5017	0.92996	0.842597
hSQ023622	55621	-1.91535	-0.049759	0.0259791	0.966053	14.6948	30.5161	0.879362	0.829603
hSQ014320	repname(hSQ014320)	-1.91512	-0.238157	0.124357	0.845459	14.6948	30.5196	0.410809	0.158869
hSQ020575	121536	-1.91496	-0.0568977	0.0297122	0.961349	14.6948	30.522	0.926108	0.86921
hSQ027496	537	-1.91464	-0.0353615	0.0184689	0.975797	14.6948	30.5267	0.950454	0.915092
hSQ020987	26018	-1.91449	-0.0675556	0.0352864	0.954448	14.6948	30.529	0.953992	0.886436
hSQ002621	64432	-1.91424	-0.0421167	0.0220019	0.97119	14.6948	30.5329	0.975561	0.933444
hSQ012130	4725	-1.91367	-0.043345	0.0226502	0.970362	14.6948	30.5415	0.997383	0.954038
hSQ021856	22909	-1.91332	-0.065332	0.0341459	0.955572	14.6948	30.5467	0.899117	0.833785
hSQ001515	64216	-1.91331	-0.0504682	0.0263774	0.965588	14.6948	30.5469	0.95387	0.903402
hSQ004870	84144	-1.91325	-0.0647223	0.0338285	0.956089	14.6948	30.5478	0.983806	0.919084
hSQ001245	79086	-1.91288	-0.0671518	0.035105	0.95466	14.6948	30.5533	0.964654	0.897503
hSQ014486	1938	-1.91275	-0.0560782	0.0293181	0.96192	14.6948	30.5553	0.993729	0.880232
hSQ038017	6389	-1.9125	-0.0289142	0.0151186	0.980149	14.6948	30.5592	0.931768	0.882965
hSQ044431	81572	-1.91177	-0.0495108	0.0258978	0.966298	14.6948	30.5701	0.917708	0.868197
hSQ020370	4720	-1.91169	-0.0394705	0.0206469	0.972994	14.6948	30.5714	0.936851	0.89738
hSQ004858	1164	-1.9112	-0.0496804	0.0259943	0.966085	14.6948	30.5787	0.976634	0.926954
hSQ039663	9296	-1.91102	-0.0417833	0.0218644	0.971414	14.6948	30.5816	0.968323	0.926539
hSQ040268	3145	-1.91082	-0.0466589	0.0244183	0.968145	14.6948	30.5846	0.942549	0.882959
hSQ007276	80324	-1.91008	-0.0461364	0.0241542	0.968476	14.6948	30.5958	0.902941	0.856804
hSQ015775	56683	-1.90938	-0.0442915	0.0231968	0.96972	14.6948	30.6064	0.979296	0.935004
hSQ022128	4691	-1.90875	-0.0595364	0.0311913	0.959458	14.6948	30.6159	0.962688	0.903152
hSQ013677	54882	-1.90826	-0.0454693	0.0238277	0.96892	14.6948	30.6234	0.991703	0.946234
hSQ038391	7979	-1.90803	-0.0445757	0.0233621	0.969525	14.6948	30.6268	0.985476	0.9409
hSQ010520	6594	-1.90801	-0.0480775	0.0251978	0.967185	14.6948	30.6271	0.971396	0.923318
hSQ019280	145508	-1.90789	-0.0717393	0.0376013	0.95139	14.6948	30.6289	0.847601	0.775862
hSQ038760	283340	-1.90765	-0.0896386	0.046989	0.940023	14.6948	30.6325	0.951463	0.861824
hSQ013226	8666	-1.90644	-0.0572265	0.0300175	0.961177	14.6948	30.6509	0.916351	0.859125
hSQ016765	84925	-1.90639	-0.0339643	0.0178161	0.976727	14.6948	30.6517	0.937048	0.903084
hSQ019664	9039	-1.90624	-0.0561027	0.0294311	0.961835	14.6948	30.654	0.930141	0.874039
hSQ038298	23400	-1.90603	-0.0412961	0.021666	0.971752	14.6948	30.6571	0.919973	0.878677
hSQ023489	25923	-1.90576	-0.18196	0.0954785	0.884147	14.6948	30.6611	0.908474	0.726515
hSQ000407	4566::4512	-1.90537	-0.0784557	0.0411761	0.947401	14.6948	30.6671	1.00325	0.924791
hSQ028543	9043	-1.90499	-0.053166	0.0279088	0.963769	14.6948	30.6729	0.97081	0.917644
hSQ016944	29107	-1.90439	-0.0542863	0.0285059	0.963088	14.6948	30.682	0.931013	0.876727
hSQ006270	5768	-1.90407	-0.0676939	0.0355522	0.954247	14.6948	30.6868	0.956845	0.889151
hSQ010004	9790	-1.90372	-0.0482243	0.0253316	0.967154	14.6948	30.6922	0.945018	0.896794
hSQ005403	26517	-1.90315	-0.0566308	0.0297563	0.961532	14.6948	30.7008	0.983745	0.927115
hSQ036210	27258	-1.90298	-0.0501669	0.0263622	0.965753	14.6948	30.7033	0.986641	0.936474
hSQ030469	25962	-1.90261	-0.0679397	0.0357087	0.95413	14.6948	30.709	0.937013	0.869073
hSQ005937	56851	-1.9024	-0.0572832	0.0301109	0.961145	14.6948	30.7122	0.979613	0.92233
hSQ026689	5306	-1.90184	-0.0487427	0.0256292	0.966714	14.6948	30.7207	0.939911	0.891168
hSQ041812	91647	-1.90119	-0.0386447	0.0203266	0.973552	14.6948	30.7306	0.903205	0.86456
hSQ021228	441876	-1.90082	-0.0637399	0.033533	0.956671	14.6948	30.7363	0.910339	0.846599
hSQ020607	221272	-1.90077	-0.0478262	0.0251615	0.967413	14.6948	30.737	0.953079	0.905253
hSQ035809	29102	-1.90056	-0.0397989	0.0209406	0.972829	14.6948	30.7402	0.96845	0.928652
hSQ028912	140823	-1.90053	-0.0534107	0.028103	0.963641	14.6948	30.7406	0.981454	0.928043
hSQ001386	11332	-1.90034	-0.0319987	0.0168384	0.97805	14.6948	30.7435	0.9711	0.939101
hSQ011609	55234	-1.90003	-0.0560462	0.0294974	0.961919	14.6948	30.7482	0.964595	0.908549
hSQ031116	23051	-1.89998	-0.0434071	0.022846	0.970372	14.6948	30.749	0.954119	0.910712
hSQ032137	5814	-1.89911	-0.0582347	0.0306641	0.960566	14.6948	30.7622	0.95107	0.892835
hSQ018020	58533	-1.89909	-0.0394451	0.0207705	0.97307	14.6948	30.7625	0.924159	0.884714
hSQ032663	8872	-1.89895	-0.0412058	0.0216992	0.971803	14.6948	30.7647	0.982956	0.94175
hSQ044315	84901	-1.89834	-0.0363107	0.0191276	0.975155	14.6948	30.7739	0.944585	0.908275
hSQ044886	5352	-1.89766	-0.0398722	0.0210112	0.972727	14.6948	30.7843	0.947745	0.907873
hSQ015861	5719	-1.89761	-0.0370839	0.0195424	0.974602	14.6948	30.7851	0.991863	0.954779
hSQ043471	310	-1.89716	-0.0583727	0.0307684	0.96029	14.6948	30.7919	0.962785	0.917879
hSQ012846	220885	-1.89693	-0.270078	0.142377	0.825425	14.6948	30.7954	0.634329	0.364251
hSQ002856	55813	-1.89668	-0.0507955	0.0267812	0.965474	14.6948	30.7992	0.952906	0.90211
hSQ032105	84365	-1.89613	-0.0466872	0.0246223	0.968109	14.6948	30.8076	0.963605	0.916917
hSQ021707	5682	-1.89613	-0.0538735	0.0284124	0.963304	14.6948	30.8077	0.939103	0.88523
hSQ020936	84131	-1.89604	-0.0423106	0.0223152	0.971065	14.6948	30.809	0.949886	0.907575
hSQ001234	10286	-1.896	-0.0434614	0.0229226	0.970276	14.6948	30.8095	0.965539	0.922078
hSQ009073	55768	-1.89576	-0.0320434	0.0169027	0.978051	14.6948	30.8133	0.934589	0.902546
hSQ025392	60	-1.89517	-0.0560314	0.0295654	0.962004	14.6948	30.8223	0.91139	0.905647
hSQ035029	7388	-1.8948	-0.0543693	0.028694	0.963063	14.6948	30.828	1.00258	0.948211
hSQ039817	7170	-1.89478	-0.04521	0.0238603	0.969121	14.6948	30.8281	0.977089	0.931879
hSQ012184	10768	-1.89473	-0.0380273	0.02007	0.973966	14.6948	30.8289	0.968155	0.930128
hSQ044041	8574	-1.89472	-0.0370179	0.0195374	0.974641	14.6948	30.8292	0.959033	0.922015
hSQ023444	57583	-1.89398	-0.0398423	0.0210363	0.972777	14.6948	30.8404	0.944717	0.904875
hSQ013526	1355	-1.89389	-0.0420314	0.0221931	0.971308	14.6948	30.8417	0.939361	0.89733
hSQ029482	373156	-1.89384	-0.0958151	0.0505931	0.935696	14.6948	30.8426	0.870592	0.774777
hSQ025006	3136	-1.89355	-0.0403333	0.0213003	0.972475	14.6948	30.8469	0.96642	0.926086
hSQ010714	25911	-1.89346	-0.057597	0.0304189	0.960766	14.6948	30.8484	0.943001	0.885404
hSQ031076	50717	-1.89281	-0.0437842	0.0231319	0.970174	14.6948	30.8583	0.920628	0.876844
hSQ023354	5481	-1.89255	-0.0415938	0.0219776	0.971569	14.6948	30.8622	0.972569	0.930975
hSQ040876	123016	-1.89248	-0.0467376	0.0246965	0.968131	14.6948	30.8633	0.944966	0.898228
hSQ038017	6389	-1.8923	-0.038715	0.0204592	0.97349	14.6948	30.866	0.931768	0.882965
hSQ002135	283412	-1.89184	-0.0674495	0.0356529	0.95444	14.6948	30.8731	0.945013	0.877564
hSQ019292	4190	-1.89178	-0.054907	0.029024	0.962749	14.6948	30.874	0.985267	0.93036
hSQ008300	56052	-1.89168	-0.044554	0.0235526	0.969566	14.6948	30.8755	0.961334	0.91678
hSQ040268	3145	-1.89076	-0.0478337	0.0252987	0.967339	14.6948	30.8896	0.942549	0.882959
hSQ038017	6389	-1.89049	-0.0337124	0.0178326	0.976885	14.6948	30.8937	0.931768	0.882965
hSQ009817	64222	-1.89039	-0.055659	0.0294432	0.962049	14.6948	30.8953	0.962549	0.90689
hSQ028216	2091	-1.8901	-0.0472347	0.0249906	0.967795	14.6948	30.8996	0.996981	0.949747
hSQ027524	1029	-1.8898	-0.0419593	0.0222031	0.971297	14.6948	30.9043	0.967047	0.925088
hSQ035126	950	-1.88946	-0.0396174	0.0209675	0.972905	14.6948	30.9094	0.933363	0.893746
hSQ044561	repname(hSQ044561)	-1.88878	-0.0442501	0.0234278	0.969788	14.6948	30.9198	0.957569	0.913319
hSQ030452	3308	-1.88845	-0.0450836	0.0238733	0.969188	14.6948	30.9248	0.987866	0.942782
hSQ025819	22850	-1.88822	-0.0704888	0.0373308	0.95253	14.6948	30.9284	0.91574	0.845251
hSQ033827	402458	-1.88711	-0.0401474	0.0212745	0.972531	14.6948	30.9453	0.950288	0.91014
hSQ014320	repname(hSQ014320)	-1.88675	-0.259	0.137273	0.832448	14.6948	30.9509	0.410809	0.158869
hSQ017944	10632	-1.88672	-0.0444741	0.0235722	0.969601	14.6948	30.9514	0.984	0.939526
hSQ004189	991	-1.88586	-0.0378469	0.0200687	0.974109	14.6948	30.9644	0.931752	0.893905
hSQ015925	3704	-1.88548	-0.044002	0.0233373	0.969915	14.6948	30.9703	0.95777	0.913768
hSQ028924	3156	-1.8854	-0.0560622	0.0297348	0.961826	14.6948	30.9715	0.912056	0.855994
hSQ022833	440037	-1.8853	-0.0491321	0.0260606	0.966451	14.6948	30.973	0.974929	0.925796
hSQ040268	3145	-1.88528	-0.0486404	0.0258001	0.966807	14.6948	30.9734	0.942549	0.882959
hSQ029725	390239	-1.88512	-0.0393206	0.0208584	0.973128	14.6948	30.9758	0.927619	0.888298
hSQ022610	3192	-1.88495	-0.0440178	0.0233522	0.9699	14.6948	30.9784	0.980724	0.936706
hSQ021443	7534	-1.88464	-0.0486267	0.0258016	0.966789	14.6948	30.9832	0.951424	0.890059
hSQ044506	29968	-1.8844	-0.0412027	0.0218652	0.971806	14.6948	30.9869	0.979383	0.93818
hSQ005789	8926	-1.88435	-0.0406642	0.0215799	0.972169	14.6948	30.9876	0.982772	0.942107
hSQ045397	84268	-1.88416	-0.0453732	0.0240814	0.968983	14.6948	30.9905	0.939207	0.893834
hSQ038017	6389	-1.8838	-0.0362125	0.0192231	0.975201	14.6948	30.9961	0.931768	0.882965
hSQ025742	9733	-1.88343	-0.0465016	0.0246898	0.968229	14.6948	31.0017	0.955606	0.909104
hSQ030197	9552	-1.88309	-0.0414666	0.0220205	0.971648	14.6948	31.0069	0.932101	0.890635
hSQ027522	6050	-1.88283	-0.0405448	0.021534	0.972293	14.6948	31.0109	0.936653	0.896108
hSQ044899	442060	-1.88156	-0.0436696	0.0232093	0.970133	14.6948	31.0305	0.967307	0.923637
hSQ000790	1371	-1.88153	-0.0413562	0.0219801	0.9717	14.6948	31.0308	0.954016	0.91266
hSQ018994	830	-1.88125	-0.0401198	0.0213261	0.97257	14.6948	31.0352	0.95225	0.91213
hSQ002964	54936	-1.88117	-0.0550744	0.0292766	0.962636	14.6948	31.0363	0.943566	0.888492
hSQ019510	310	-1.87991	-0.0559786	0.0297773	0.961899	14.6948	31.0557	0.970838	0.91486
hSQ037940	5188	-1.87986	-0.0391654	0.0208342	0.973184	14.6948	31.0565	0.974731	0.935566
hSQ026326	8864	-1.87781	-0.0557472	0.0296873	0.96201	14.6948	31.0879	0.95965	0.903903
hSQ038377	5606	-1.87765	-0.0506649	0.0269831	0.965573	14.6948	31.0905	0.9064	0.855735
hSQ040268	3145	-1.87756	-0.0492421	0.0262267	0.966415	14.6948	31.0919	0.942549	0.882959
hSQ023031	90161	-1.87741	-0.0396128	0.0210997	0.972917	14.6948	31.0942	0.949916	0.910303
hSQ045303	5692	-1.87737	-0.0610988	0.032545	0.958465	14.6948	31.0948	0.9357	0.874601
hSQ011490	2297	-1.87679	-0.0333423	0.0177655	0.97716	14.6948	31.1036	0.955458	0.922115
hSQ003359	9266	-1.87668	-0.0372976	0.0198743	0.974483	14.6948	31.1054	0.941939	0.904641
hSQ041836	23288	-1.87634	-0.0612009	0.0326171	0.958464	14.6948	31.1105	0.961715	0.900514
hSQ034745	1964	-1.87624	-0.0552938	0.0294705	0.962397	14.6948	31.1121	0.98096	0.925666
hSQ001933	162632	-1.87594	-0.0540584	0.0288167	0.963254	14.6948	31.1168	0.929236	0.875178
hSQ045031	219	-1.87575	-0.0459298	0.0244861	0.968605	14.6948	31.1197	0.960827	0.914897
hSQ011472	3145	-1.8757	-0.0457267	0.0243785	0.96875	14.6948	31.1204	0.950182	0.904455
hSQ020499	6786	-1.87529	-0.0400801	0.0213727	0.972564	14.6948	31.1267	0.937727	0.897647
hSQ039811	158	-1.87518	-0.0437594	0.0233361	0.970073	14.6948	31.1284	0.986215	0.942456
hSQ021178	57661	-1.8751	-0.0421028	0.0224536	0.9712	14.6948	31.1296	0.953507	0.911404
hSQ027588	6727	-1.87505	-0.0460276	0.0245473	0.968593	14.6948	31.1304	1.00198	0.955956
hSQ007045	54888	-1.87492	-0.0459562	0.024511	0.968625	14.6948	31.1324	0.979383	0.933427
hSQ029362	10284	-1.87431	-0.0411702	0.0219655	0.971827	14.6948	31.1418	0.990119	0.948949
hSQ011035	391717	-1.87316	-0.0448321	0.023934	0.969361	14.6948	31.1595	0.963247	0.918415
hSQ024200	64682	-1.87193	-0.0483024	0.0258035	0.967046	14.6948	31.1784	0.93391	0.885608
hSQ023366	11004	-1.87189	-0.0523094	0.0279447	0.964306	14.6948	31.1791	0.916735	0.864426
hSQ035363	5214	-1.87188	-0.044126	0.0235731	0.969918	14.6948	31.1793	0.956587	0.912461
hSQ007765	63931	-1.87137	-0.0478408	0.0255646	0.967365	14.6948	31.1872	0.984045	0.936204
hSQ000525	9786	-1.87118	-0.0394335	0.0210742	0.973001	14.6948	31.1901	0.941773	0.90234
hSQ017972	83692	-1.87085	-0.0465569	0.0248854	0.968221	14.6948	31.1951	0.907577	0.86102
hSQ005292	1736	-1.87085	-0.0409543	0.0218907	0.971979	14.6948	31.1951	0.968394	0.927439
hSQ035874	5695	-1.87055	-0.0401402	0.0214591	0.972532	14.6948	31.1998	0.99337	0.95323
hSQ025606	23272	-1.87055	-0.0374818	0.0200379	0.974382	14.6948	31.1998	0.92127	0.883788
hSQ018817	6389	-1.87013	-0.0399988	0.0213882	0.972619	14.6948	31.2062	0.950197	0.910198
hSQ024512	23293	-1.87002	-0.0304542	0.0162855	0.979111	14.6948	31.208	0.904543	0.874089
hSQ021942	6470	-1.86982	-0.0514309	0.0275059	0.964962	14.6948	31.2111	0.932996	0.881565
hSQ027104	26353	-1.86921	-0.0404835	0.0216581	0.972375	14.6948	31.2205	0.915361	0.874878
hSQ037565	55341	-1.86816	-0.0651292	0.0348628	0.956058	14.6948	31.2366	0.953078	0.887949
hSQ027031	3609	-1.86788	-0.0562256	0.0301012	0.961817	14.6948	31.2409	0.903364	0.847139
hSQ029287	10755	-1.86787	-0.0278158	0.0148917	0.980908	14.6948	31.2411	0.967825	0.940009
hSQ032367	5706	-1.86759	-0.0355349	0.0190271	0.975653	14.6948	31.2454	0.964229	0.928694
hSQ039035	7444	-1.86749	-0.0422095	0.0226022	0.971204	14.6948	31.2469	0.927146	0.884937
hSQ031609	79618	-1.86747	-0.0446215	0.0238941	0.969498	14.6948	31.2473	0.973976	0.929354
hSQ038017	6389	-1.86738	-0.0400514	0.0214478	0.972639	14.6948	31.2486	0.931768	0.882965
hSQ015187	2597	-1.86635	-0.072097	0.03863	0.95147	14.6948	31.2646	0.978718	0.906621
hSQ044520	10399	-1.86624	-0.0739903	0.0396467	0.950229	14.6948	31.2663	0.982311	0.90832
hSQ043045	10236	-1.86567	-0.0472917	0.0253484	0.967697	14.6948	31.2751	0.959661	0.912369
hSQ043149	441555	-1.86534	-0.0487013	0.0261086	0.966734	14.6948	31.2802	0.977096	0.928797
hSQ002329	80204	-1.86531	-0.0583139	0.0312623	0.96031	14.6948	31.2806	0.96194	0.903626
hSQ002616	1819	-1.86517	-0.086656	0.0464602	0.941705	14.6948	31.2829	0.818382	0.731726
hSQ001440	85236	-1.86507	-0.0446671	0.0239493	0.969474	14.6948	31.2844	0.95233	0.907663
hSQ019625	64682	-1.86497	-0.0472205	0.0253196	0.967871	14.6948	31.2858	0.923598	0.876378
hSQ032496	11021	-1.86488	-0.0403633	0.0216439	0.97237	14.6948	31.2873	0.932545	0.892182
hSQ024002	10480	-1.86473	-0.0741655	0.0397729	0.949888	14.6948	31.2897	0.905846	0.83168
hSQ016499	617	-1.86436	-0.0303667	0.016288	0.979172	14.6948	31.2953	0.852042	0.821675
hSQ006187	9329	-1.86421	-0.047144	0.025289	0.967813	14.6948	31.2976	0.944247	0.897103
hSQ045146	6464	-1.86417	-0.0421188	0.0225939	0.971262	14.6948	31.2983	0.865742	0.823623
hSQ011100	821	-1.86385	-0.0557793	0.0299268	0.962162	14.6948	31.3031	0.975395	0.919616
hSQ028129	54840	-1.86385	-0.0626712	0.0336245	0.957711	14.6948	31.3032	0.93799	0.875319
hSQ016553	5982	-1.86364	-0.039217	0.0210433	0.973156	14.6948	31.3065	0.950074	0.910857
hSQ022505	9040	-1.86358	-0.0474871	0.0254817	0.967606	14.6948	31.3074	0.95928	0.911793
hSQ040950	441261	-1.86351	-0.0380429	0.0204146	0.973949	14.6948	31.3085	0.965318	0.927275
hSQ004406	27243	-1.86327	-0.0415768	0.0223139	0.97158	14.6948	31.3121	0.949382	0.907805
hSQ024710	54502	-1.86236	-0.0952886	0.0511655	0.935891	14.6948	31.3263	0.900593	0.805304
hSQ002635	1595	-1.86207	-0.0281827	0.0151351	0.980647	14.6948	31.3307	0.966067	0.937884
hSQ005291	30827	-1.86112	-0.0541731	0.0291078	0.963189	14.6948	31.3455	0.92077	0.866597
hSQ020898	58477	-1.86066	-0.0459582	0.0246999	0.968613	14.6948	31.3526	0.980648	0.93469
hSQ024806	6152	-1.86063	-0.0919194	0.0494022	0.937865	14.6948	31.353	0.794352	0.702433
hSQ022345	51637	-1.86058	-0.0505284	0.0271574	0.96564	14.6948	31.3539	0.995644	0.945115
hSQ028148	55291	-1.86053	-0.0485726	0.0261069	0.966956	14.6948	31.3546	0.950041	0.901468
hSQ040508	repname(hSQ040508)	-1.86014	-0.0365955	0.0196735	0.974966	14.6948	31.3607	0.953226	0.914645
hSQ040431	302	-1.85964	-0.0455927	0.0245169	0.968834	14.6948	31.3684	0.95341	0.907818
hSQ028978	51292	-1.85939	-0.0389523	0.0209489	0.973356	14.6948	31.3722	0.875251	0.836299
hSQ040268	3145	-1.85927	-0.0505996	0.0272147	0.96553	14.6948	31.3741	0.942549	0.882959
hSQ031583	4082	-1.8592	-0.0412261	0.0221741	0.971785	14.6948	31.3751	0.941651	0.900425
hSQ026465	442423	-1.85886	-0.0600715	0.0323163	0.959283	14.6948	31.3805	0.943323	0.883252
hSQ010246	54948	-1.85873	-0.0436131	0.0234639	0.970181	14.6948	31.3825	0.98591	0.942297
hSQ031786	5576	-1.85835	-0.0388652	0.0209138	0.973386	14.6948	31.3884	0.945702	0.906836
hSQ032099	64976	-1.85827	-0.0507417	0.0273059	0.965445	14.6948	31.3896	0.971243	0.920502
hSQ013901	10099	-1.85812	-0.042836	0.0230534	0.970696	14.6948	31.392	0.986246	0.94341
hSQ038895	84321	-1.85794	-0.03974	0.0213892	0.972799	14.6948	31.3947	0.987497	0.947757
hSQ029668	7009	-1.85765	-0.044432	0.0239184	0.969688	14.6948	31.3993	0.983032	0.9386
hSQ019307	29074	-1.8569	-0.0734286	0.0395436	0.950585	14.6948	31.4108	0.961316	0.887888
hSQ004178	2597	-1.85664	-0.0548481	0.0295416	0.962734	14.6948	31.4149	0.963223	0.866625
hSQ031889	23389	-1.85654	-0.0600187	0.0323282	0.959184	14.6948	31.4164	0.980799	0.92078
hSQ028782	381	-1.85605	-0.0424656	0.0228796	0.970967	14.6948	31.4241	0.984128	0.941662
hSQ011675	4000	-1.85553	-0.0429741	0.02316	0.970635	14.6948	31.4321	0.947762	0.904788
hSQ018740	23063	-1.85545	-0.053562	0.0288673	0.963481	14.6948	31.4333	0.969509	0.915947
hSQ003203	79053	-1.85535	-0.0482571	0.0260097	0.967031	14.6948	31.4349	0.952063	0.903806
hSQ040268	3145	-1.85504	-0.0478309	0.0257843	0.967328	14.6948	31.4398	0.942549	0.882959
hSQ006915	79042	-1.85421	-0.048893	0.0263685	0.966655	14.6948	31.4526	0.966034	0.917141
hSQ028926	65265	-1.85419	-0.0404304	0.0218049	0.972327	14.6948	31.4529	0.973811	0.933381
hSQ036037	64746	-1.85414	-0.0591067	0.0318783	0.959948	14.6948	31.4538	0.976209	0.917102
hSQ014262	3033	-1.85399	-0.0430653	0.0232285	0.970548	14.6948	31.4561	0.93544	0.892375
hSQ023002	7247	-1.85362	-0.0458934	0.0247587	0.968635	14.6948	31.4617	0.95432	0.908426
hSQ016775	51651	-1.85242	-0.0519779	0.0280595	0.964657	14.6948	31.4805	0.885115	0.833137
hSQ010646	151162	-1.8524	-0.0640812	0.0345936	0.956745	14.6948	31.4807	0.962699	0.898618
hSQ034520	9748	-1.85206	-0.0416562	0.0224919	0.971507	14.6948	31.4861	0.973077	0.931421
hSQ020734	7372	-1.85199	-0.0470664	0.025414	0.967861	14.6948	31.4872	0.97402	0.926954
hSQ013577	23132	-1.85149	-0.0560193	0.0302563	0.961955	14.6948	31.4948	0.994805	0.938785
hSQ030093	8625	-1.85095	-0.0333761	0.0180318	0.977131	14.6948	31.5033	0.917689	0.884313
hSQ000632	51635	-1.85053	-0.0439057	0.0237261	0.969995	14.6948	31.5099	0.987175	0.94327
hSQ026612	9588	-1.85048	-0.057086	0.0308493	0.961088	14.6948	31.5106	0.948508	0.891422
hSQ038017	6389	-1.85023	-0.030546	0.0165093	0.979048	14.6948	31.5145	0.931768	0.882965
hSQ016455	7170	-1.84965	-0.0547572	0.0296041	0.962781	14.6948	31.5236	0.964195	0.909438
hSQ041915	547	-1.84955	-0.048269	0.0260977	0.967038	14.6948	31.5251	0.957818	0.909549
hSQ025392	60	-1.84934	-0.0537221	0.0290493	0.9635	14.6948	31.5284	0.91139	0.905647
hSQ038017	6389	-1.84897	-0.0505844	0.0273582	0.96566	14.6948	31.5341	0.931768	0.882965
hSQ020954	9403	-1.84834	-0.0494307	0.0267434	0.966303	14.6948	31.544	0.985706	0.936275
hSQ033810	10540	-1.84819	-0.0333439	0.0180413	0.977136	14.6948	31.5462	0.96118	0.927836
hSQ038003	55143	-1.84801	-0.0327273	0.0177095	0.977553	14.6948	31.549	0.936385	0.903658
hSQ036550	2804	-1.84797	-0.0569633	0.0308248	0.961384	14.6948	31.5496	0.913722	0.856759
hSQ038968	51056	-1.84776	-0.0445159	0.0240918	0.969591	14.6948	31.5529	0.95812	0.913605
hSQ007496	7543	-1.84754	-0.0596334	0.0322772	0.959452	14.6948	31.5564	0.960665	0.901032
hSQ009747	392265	-1.84714	-0.0416488	0.0225477	0.971514	14.6948	31.5626	0.921803	0.880154
hSQ025313	8520	-1.84705	-0.0497525	0.0269362	0.96614	14.6948	31.564	0.984421	0.934669
hSQ038525	4947	-1.84683	-0.0458988	0.0248527	0.968623	14.6948	31.5674	0.94399	0.898091
hSQ016920	341784	-1.84637	-0.0549123	0.0297407	0.962639	14.6948	31.5746	0.983341	0.928428
hSQ019398	55914	-1.84633	-0.0408822	0.0221423	0.972077	14.6948	31.5752	0.957641	0.916758
hSQ041027	54882	-1.84605	-0.0486611	0.0263596	0.966756	14.6948	31.5796	0.985031	0.93637
hSQ012439	1716	-1.8458	-0.0444504	0.0240819	0.969607	14.6948	31.5835	0.97804	0.933589
hSQ004702	84707	-1.84573	-0.0465542	0.0252227	0.968229	14.6948	31.5846	0.975324	0.92877
hSQ012653	7316	-1.84561	-0.0559148	0.0302961	0.962073	14.6948	31.5864	0.945809	0.92957
hSQ043790	706	-1.8453	-0.0394752	0.0213923	0.972971	14.6948	31.5913	0.975476	0.936
hSQ017661	55353	-1.84525	-0.0392849	0.0212897	0.9731	14.6948	31.592	0.999808	0.960523
hSQ025080	84259	-1.84485	-0.0411646	0.0223133	0.97183	14.6948	31.5984	0.998841	0.957676
hSQ027325	8558	-1.84473	-0.124278	0.0673693	0.916837	14.6948	31.6002	0.922415	0.798137
hSQ000086	115201	-1.84429	-0.0676572	0.0366847	0.954298	14.6948	31.6071	0.939149	0.871491
hSQ038033	5701	-1.84423	-0.0446226	0.0241958	0.9695	14.6948	31.608	0.968058	0.923436
hSQ040268	3145	-1.84418	-0.0460089	0.0249481	0.968551	14.6948	31.6087	0.942549	0.882959
hSQ016141	51377	-1.84403	-0.0472545	0.0256257	0.967845	14.6948	31.6112	0.94248	0.895225
hSQ021407	830	-1.8439	-0.0416827	0.0226057	0.971477	14.6948	31.6131	0.959454	0.917771
hSQ014310	347862	-1.8439	-0.0801563	0.043471	0.945953	14.6948	31.6131	0.872054	0.791898
hSQ024654	5432	-1.84367	-0.0498405	0.0270333	0.965995	14.6948	31.6167	0.979626	0.929785
hSQ003586	975	-1.84331	-0.0348949	0.0189306	0.976082	14.6948	31.6223	0.997322	0.962427
hSQ007655	131544	-1.84327	-0.0491556	0.0266676	0.966559	14.6948	31.623	0.95275	0.903594
hSQ016157	51728	-1.84311	-0.0404713	0.0219581	0.972308	14.6948	31.6254	0.97009	0.929618
hSQ014943	84733	-1.8431	-0.100714	0.0546442	0.933041	14.6948	31.6257	0.929186	0.828471
hSQ028507	9342	-1.84273	-0.0434484	0.0235783	0.970281	14.6948	31.6315	0.914273	0.870825
hSQ040268	3145	-1.84246	-0.0492588	0.0267354	0.966408	14.6948	31.6356	0.942549	0.882959
hSQ017177	8795	-1.84246	-0.0468633	0.0254352	0.967981	14.6948	31.6356	0.8925	0.845637
hSQ042897	28998	-1.84221	-0.043196	0.0234479	0.970469	14.6948	31.6395	0.98454	0.941344
hSQ030354	5685	-1.84184	-0.0407993	0.0221514	0.972075	14.6948	31.6453	1.00047	0.959674
hSQ027384	64342	-1.84165	-0.0512161	0.0278099	0.965128	14.6948	31.6483	0.931176	0.87996
hSQ039265	29925	-1.84137	-0.0379021	0.0205836	0.974041	14.6948	31.6526	0.926308	0.888406
hSQ036682	2896	-1.84128	-0.0406645	0.0220849	0.972172	14.6948	31.654	0.964113	0.923448
hSQ009451	3276	-1.84116	-0.0360736	0.0195929	0.975282	14.6948	31.6559	0.998578	0.962505
hSQ029535	9801	-1.84072	-0.0449137	0.0244001	0.969291	14.6948	31.6628	0.954604	0.90969
hSQ034188	55117	-1.84044	-0.0549737	0.0298699	0.962553	14.6948	31.6672	0.939348	0.884375
hSQ026410	4733	-1.84003	-0.04922	0.0267496	0.966443	14.6948	31.6736	0.944626	0.895406
hSQ040040	310	-1.83995	-0.0482629	0.0262305	0.967025	14.6948	31.6747	0.973499	0.914833
hSQ026489	51280	-1.83984	-0.0568863	0.0309192	0.961455	14.6948	31.6766	0.961114	0.904228
hSQ010936	10286	-1.83974	-0.0337103	0.0183234	0.976886	14.6948	31.6781	0.969579	0.935869
hSQ019891	79613	-1.83946	-0.0366906	0.0199464	0.97487	14.6948	31.6825	0.892991	0.856301
hSQ037549	4522	-1.83943	-0.03228	0.0175489	0.977878	14.6948	31.6829	0.964665	0.932385
hSQ044441	59338	-1.83911	-0.0545893	0.0296825	0.962789	14.6948	31.688	0.917261	0.862671
hSQ027481	11219	-1.83899	-0.0488958	0.0265884	0.966739	14.6948	31.6898	0.947056	0.89816
hSQ008281	1153	-1.8388	-0.0348909	0.0189748	0.976081	14.6948	31.6928	0.965883	0.930992
hSQ004425	80013	-1.83876	-0.0403954	0.0219688	0.972347	14.6948	31.6934	0.979147	0.938752
hSQ043221	83443	-1.83875	-0.0436598	0.0237443	0.970143	14.6948	31.6936	0.975945	0.932285
hSQ008758	3066	-1.83759	-0.0454503	0.0247337	0.968949	14.6948	31.7118	0.975229	0.929778
hSQ042652	9908	-1.8372	-0.0419257	0.0228204	0.971309	14.6948	31.7179	0.942595	0.900669
hSQ032341	5987	-1.83694	-0.0686663	0.0373807	0.953729	14.6948	31.7219	0.934416	0.86575
hSQ037730	repname(hSQ037730)	-1.83688	-0.18634	0.101444	0.878675	14.6948	31.7228	0.559648	0.381828
hSQ034938	9738	-1.8364	-0.04666	0.0254084	0.968175	14.6948	31.7303	0.964711	0.918051
hSQ043113	4722	-1.83632	-0.043526	0.0237029	0.970252	14.6948	31.7316	0.970022	0.926496
hSQ038942	29956	-1.83599	-0.150847	0.0821611	0.900747	14.6948	31.7368	0.818619	0.667772
hSQ005709	23481	-1.8354	-0.0443051	0.0241392	0.969774	14.6948	31.746	0.939885	0.895579
hSQ031878	3954	-1.8353	-0.0465935	0.0253874	0.968151	14.6948	31.7475	0.953437	0.906844
hSQ024163	51024	-1.83529	-0.0423756	0.0230893	0.971007	14.6948	31.7477	0.965551	0.923175
hSQ024679	10134	-1.83496	-0.0522098	0.0284528	0.964461	14.6948	31.7528	0.97557	0.92336
hSQ008589	55254	-1.83493	-0.0516569	0.0281519	0.964823	14.6948	31.7533	0.885371	0.833714
hSQ035036	390948	-1.83487	-0.0605353	0.0329916	0.958844	14.6948	31.7543	0.941233	0.880697
hSQ042161	92675	-1.83481	-0.0471208	0.0256816	0.967802	14.6948	31.7553	0.961692	0.914571
hSQ000766	4704	-1.8348	-0.050663	0.0276123	0.965462	14.6948	31.7555	0.982168	0.931505
hSQ012041	283174	-1.83471	-0.0477738	0.0260389	0.967436	14.6948	31.7568	0.923313	0.875539
hSQ032026	6652	-1.8345	-0.0570693	0.0311088	0.961298	14.6948	31.76	0.920971	0.863901
hSQ005782	6520	-1.83427	-0.0352893	0.0192388	0.975827	14.6948	31.7637	0.934144	0.898855
hSQ001257	54469	-1.83416	-0.0431449	0.0235229	0.970599	14.6948	31.7654	0.961939	0.918794
hSQ003562	123	-1.83367	-0.0440189	0.0240059	0.969901	14.6948	31.7731	0.910658	0.866639
hSQ010824	842	-1.8331	-0.0325149	0.0177376	0.977699	14.6948	31.782	0.901325	0.86881
hSQ029019	11222	-1.83309	-0.0439621	0.0239826	0.969985	14.6948	31.7822	0.990591	0.946628
hSQ033647	25962	-1.83303	-0.0580487	0.0316682	0.960596	14.6948	31.7832	0.955396	0.897347
hSQ044370	22974	-1.83302	-0.0421706	0.0230061	0.971164	14.6948	31.7833	0.954032	0.911862
hSQ019112	9500	-1.83275	-0.0392499	0.0214159	0.973159	14.6948	31.7876	0.993636	0.954386
hSQ001722	90480	-1.83255	-0.0465188	0.0253847	0.968212	14.6948	31.7906	0.98378	0.937262
hSQ020949	5573	-1.83229	-0.0369416	0.0201615	0.974693	14.6948	31.7948	0.942293	0.905351
hSQ002588	7247	-1.83227	-0.0445231	0.0242994	0.969558	14.6948	31.795	0.965447	0.920924
hSQ020117	51271::114224	-1.83199	-0.0334771	0.0182736	0.97708	14.6948	31.7994	0.980223	0.946746
hSQ005904	55742	-1.83134	-0.0381984	0.0208582	0.973872	14.6948	31.8097	0.905685	0.867486
hSQ016834	10890	-1.83119	-0.0318676	0.0174027	0.978172	14.6948	31.812	0.922709	0.890841
hSQ021097	171023	-1.83054	-0.0666093	0.0363877	0.954967	14.6948	31.8222	0.930739	0.86413
hSQ019261	4869	-1.83019	-0.0473488	0.025871	0.967669	14.6948	31.8278	1.00086	0.953508
hSQ043406	51008	-1.82938	-0.0497041	0.0271699	0.966074	14.6948	31.8403	0.931621	0.881917
hSQ030437	10961	-1.82891	-0.0458145	0.0250501	0.968743	14.6948	31.8478	0.907113	0.861298
hSQ036534	51015	-1.82881	-0.0470864	0.025747	0.967893	14.6948	31.8494	0.979314	0.932227
hSQ012916	8050	-1.82876	-0.0449365	0.0245721	0.969304	14.6948	31.8502	0.968536	0.923599
hSQ007867	23	-1.8287	-0.0514451	0.0281321	0.965017	14.6948	31.8511	0.961833	0.910388
hSQ027718	79084	-1.82828	-0.0425699	0.0232842	0.970881	14.6948	31.8577	0.973049	0.930479
hSQ017306	5270	-1.82711	-0.0475309	0.0260142	0.96757	14.6948	31.876	0.970755	0.923224
hSQ018509	51112	-1.82687	-0.0369806	0.0202426	0.974734	14.6948	31.8799	0.930578	0.893597
hSQ006244	29985	-1.82646	-0.0469309	0.025695	0.968057	14.6948	31.8862	0.938751	0.89182
hSQ007983	122335	-1.82608	-0.0437329	0.023949	0.970086	14.6948	31.8923	0.991965	0.948233
hSQ021233	79019	-1.82568	-0.0417566	0.0228718	0.971435	14.6948	31.8986	0.991499	0.949743
hSQ021531	55829	-1.82549	-0.0410764	0.0225015	0.971901	14.6948	31.9015	0.953292	0.912216
hSQ025595	56951	-1.82523	-0.0501605	0.0274818	0.965887	14.6948	31.9056	0.970204	0.920044
hSQ040530	342541	-1.82522	-0.0482468	0.0264335	0.967058	14.6948	31.9059	0.991141	0.942894
hSQ015558	10440	-1.82515	-0.0418651	0.0229379	0.97136	14.6948	31.9069	0.992702	0.950836
hSQ010511	10901	-1.82465	-0.0460627	0.0252447	0.968608	14.6948	31.9148	0.970377	0.924315
hSQ015801	310	-1.82464	-0.0525515	0.0288009	0.964266	14.6948	31.9148	0.971049	0.917034
hSQ022732	10412	-1.82435	-0.0567188	0.0310899	0.961449	14.6948	31.9195	0.907624	0.850905
hSQ031704	29078	-1.82431	-0.044044	0.0241428	0.969884	14.6948	31.9202	0.961036	0.916992
hSQ014807	9643	-1.82385	-0.0608669	0.0333727	0.958868	14.6948	31.9273	0.976248	0.915381
hSQ012182	9045	-1.82377	-0.0866645	0.0475195	0.941913	14.6948	31.9286	0.946512	0.859847
[truncated: 14,141 more rows]
