# Supplementary material for: Concordant Regulation of Translation and mRNA Abundance for Hundreds of Targets of a Human microRNA
Source: PLoS Biol. 2009 Nov 10;7(11):e1000238. doi: 10.1371/journal.pbio.1000238 (PMC2766070; doi:10.1371/journal.pbio.1000238)
Supplement: Dataset S4 — mRNA expression microarray data and SAM results. (6.80 MB XLS) [file pbio.1000238.s004.xls]

## Sheet: expression_input
gene_id	entrez_id	HOAD 179_mock_1	HOAD 181_mock_2	HOAD 183_mock_3	HOAD 184_miR-124_1	HOAD 180_miR-124_2	HOAD 182_miR-124_3
		1	1	1	2	2	2
hSQ000006	51592	-0.07	-0.17	-0.115	0.215	-0.02	0.65
hSQ000008		-1.455	-1.325	-1.325	-1.005	-1.065	-1.985
hSQ000011	220042	0.44	0.475	0.355	-0.095	-0.67	-0.405
hSQ000012	55100	-0.415	-0.53	-0.21	-0.47	-0.615	-0.265
hSQ000015	831	-2.09	-2.3	-2.56	-2.73	-2.435	-3
hSQ000017	253980		0.42	-1.22	0.65	0.75	-0.22
hSQ000019	2801	-1.75	-1.46	-1.035	-1.74	-1.55	-1.84
hSQ000022	154313			-0.11	0.035	0.19
hSQ000028	5782	-2.47	-2.24	-1.815	-2.5	-3.255	-3.425
hSQ000030	10657	0.895	0.815	1.03	0.92	1.545	1.01
hSQ000031	11056	1.65	1.6	1.565	1.515	1.475	1.72
hSQ000034	582	-1.29	-1.695	-1.795	-1.465	-1.395	-1.52
hSQ000036	55719	-1.17	-0.59	-1.055	-0.655	-1.155	-0.98
hSQ000037	3145	1.055	0.86	0.82	0.84	1.015	1.215
hSQ000038	400961	-0.335	-0.42	-0.51	-0.43	-0.53	-1.23
hSQ000039		-1.395	-0.805	-1.29	-0.52	-1.32	-1.71
hSQ000040	607	-1.45	-1.35	-1.61	-0.85	-0.74	-1.845
hSQ000042	26995	0.345	0.325	0.64	0.13	0.585	0.86
hSQ000044	51250	0.905	0.36	0.535	0.55	0.805	1.135
hSQ000045	51291	-2.18	-1.83	-2.98	-2.7	-0.97	-1.875
hSQ000047	23143	-1.195	-1.06	-0.26	-0.535	-0.785	-0.405
hSQ000050	157570	0.515	0.62	0.57	1.25	0.925	0.315
hSQ000052	390284	0.15	-0.09	0.36	0.57	0.56	0.1
hSQ000053	26803	-0.875	-0.82	-0.82	-0.525	-0.81	-0.595
hSQ000059	94059	-1.22	-1.835	-1.46	-1.61	-1.52	-1.455
hSQ000062	29060	-5.66		-5.06	-5.64	-4.48	-6.33
hSQ000065	400730	-0.76	-0.23	-0.64	-0.54	-0.25	0.08
hSQ000066	165082	-4.405	-3.92	-3.84	-3.76	-4.62	-5.16
hSQ000068	6659	-0.215	0.275	0.61	0.965	0.24	-0.215
hSQ000072	79135	1.165	0.69	1.05	0.93	1.005	1.06
hSQ000073	10098	-0.535	-0.895	-1.31	-0.535	-0.495	-0.19
hSQ000074	2888	1.435	1.545	1.61	1.77	1.585	0.69
hSQ000078	2068	-1.03	-0.975	-0.77	-0.34	-0.12	-0.475
hSQ000079	266740	-5.61	-5.28	-5.46	-5.395	-5.52	-5.795
hSQ000080	9450	-4.055	-5.04	-5.43	-4.41	-3.81	-6.635
hSQ000081	10914	0.75	1.155	0.965	0.99	1.065	1.44
hSQ000082	148423	2.01	1.82	1.705	1.905	1.63	2.02
hSQ000085	79191	0.355	-0.455	-0.31	-0.38	-0.47	-0.96
hSQ000086	115201	1.84	1.915	2.285	1.17	0.515	0.535
hSQ000087	10144	-1.895	-2.02	-1.86	-1.36	-1.495	-0.935
hSQ000090	5918	-10.46	-6.74	-7.445	-5.72	-6.3	-7.945
hSQ000092	6184::285226	1.805	2.035	1.79	1.51	2.09	3.025
hSQ000093	1317	0.605	0.36	0.38	0.175	-0.01	0.055
hSQ000095	55871::150472	0.335	0.61	0.345	0.79	0.515	-0.15
hSQ000097	119032	0.08	0.19	-0.04	0.31	0.08	0.205
hSQ000098	55840	0.51	0.445	0.71	0.505	0.62	-0.675
hSQ000100	7733	-0.51	-0.255	-0.26	0.585	-0.15	-0.85
hSQ000102	85363	-2.575	-1.9	-2.525	-2.535	-2.84	-2.835
hSQ000103	26973	2.295	2.615	2.745	2.38	2	2.47
hSQ000113	392239::389644	2.88	2.34	2.58	2.63	2.745	2.785
hSQ000114	56927	-0.27	-0.275	-0.21	-0.21	0.02	0.24
hSQ000118	64801	3.55	3.025	2.85	2.495	3.495	3.09
hSQ000119	23567	1.92	2.085	2.255	2.465	1.97	2.195
hSQ000120	55370	-2.585	-3.005	-3.19	-2.25	-2.655	-2.08
hSQ000121	7175	0.62	1.155	0.71	0.965	0.77	0.245
hSQ000122	5053	-7.515	-7.525	-7.535	-6.99	-7.19	-7.9
hSQ000123	7019	1.63	1.495	1.665	1.43	1.425	1.37
hSQ000124	6674	-0.035	-0.295	-0.045	0.085	-0.065	-0.095
hSQ000125	220042	2.125	2.475	2.37	2.07	0.75	0.56
hSQ000128	2288	1.235	1.185	1.525	1.32	1.38	1.55
hSQ000129	26005	-1.705	-0.38	-0.59	-0.5	-1.4	-1.045
hSQ000130	7307	3.5	3.125	2.895	3.01	3.43	2.815
hSQ000131	1198	-0.145	-0.115	-0.23	0.2	0.12	0.49
hSQ000132	147339	-0.16	0.85	0.455	0.83	0.115	0.26
hSQ000134	90410	1.135	0.995	1.255	0.96	1.12	0.785
hSQ000135	10168	-0.335	-0.48	-0.135	-0.13	-0.435	0.115
hSQ000137	388761::388632	-0.06	0.045	0.62	-0.32	0.31	-0.15
hSQ000139	389842	3.085	2.715	3.285	3.14	3.245	3.615
hSQ000140	1839	-0.375	-0.485	-0.47	-1.195	-0.95	-0.575
hSQ000142	90271	-0.075	-0.275	0.18	-0.435	-0.075	-0.2
hSQ000143	22839	-1.795	-2.075	-2.18	-1.85	-1.49	-0.89
hSQ000147	24150		-8.74	-4.9	-3.065	-5.5
hSQ000148	64343	0.54	0.21	0.225	-0.04	0.01	0.285
hSQ000150	83660	-1.74	-2.35	-2.035	-2.22	-2.73	-2.27
hSQ000153	80307	-1.595	-2.52	-2.145	-1.79	-1.985	-1.805
hSQ000154	26979	-0.52	-0.435	-0.885	-0.38	-0.065	-0.06
hSQ000155	1030	0.205	0.275	0.41	0.265	0.04	0.56
hSQ000156	2145	0.275	0.13	0.445	0.875	0.585	0.77
hSQ000159	1195	0.075	0.37	0.285	0.235	-0.655	0.115
hSQ000160	284565	0.26	0.665	-0.51	-0.25	-0.075	0.905
hSQ000163	204	1.695	1.625	1.49	1.16	0.765	1.38
hSQ000166	23421	1.825	1.805	1.745	2.25	1.905	1.365
hSQ000170	2647	0.455	0.345	0.295	0.35	0.9	0.34
hSQ000171	387640::219688	-0.65	-0.9	-0.7	-1.03	-0.67	-0.9
hSQ000173	221322	-0.115	0.02	0.265	0.295	-0.455	0.155
hSQ000175	150159	-6.13	-3.66	-5.31	-6.46		-7.83
hSQ000177	10961	0.865	0.68	0.56	0.415	0.87	0.81
hSQ000179	3936	-5.035	-5.03	-4.73	-4.97	-6.665	-6.555
hSQ000181	3308	1.555	1.49	1.57	1.445	1.72	0.825
hSQ000182	4904	2.675	2.585	1.865	1.68	2.665	2.275
hSQ000185	10198	-0.34	0.065	-0.17	0.295	-0.52	-0.92
hSQ000190	2217	-0.495	0.03	-0.325	-1.025	-0.63	-0.42
hSQ000192	3537	-1.9	-1.71	-1.6	-1.035	-1.62	-0.97
hSQ000193	60672	0.465	0.205	0.335	0.125	0.645	0.325
hSQ000194	6218	3.625	3.25	4.17	2.57	3.79	3.515
hSQ000196	147111	-4.475	-4.65	-4.05	-2.975	-4.27	-4.085
hSQ000198	143158	-0.2	0.155	-0.045	0.325	-0.33	0.375
hSQ000202	84109	1.4	1.61	1.7	1.55	1.53	1.45
hSQ000203	55831	2.16	1.905	2.305	1.54	2.175	2.48
hSQ000204	1606	-0.63	-0.595	-0.48	-0.875	-0.175	-0.75
hSQ000206	54545	-0.325	-0.39	0	-0.1	0.105	-0.125
hSQ000209	10062	1.02	1.22	1.14	0.865	1.395	0.945
hSQ000210	400607	-0.345	-0.68	-0.34	-0.965	-0.4	-0.59
hSQ000211	10443	0.74	1.265	1.22	1.01	0.795	1.525
hSQ000216	348801	0.05	0.095	0.61	0.96	1.38	0.3
hSQ000217	667	-6.025	-6.095	-6.595	-5.565	-5.56	-7.43
hSQ000218	23613	-1.31	-1.625	-1.32	-0.98	-1.37	-1.085
hSQ000221	10943	0.735	0.58	0.93	0.925	0.535	1.115
hSQ000222	622	-7.73	-4.46	-4.71	-6.06	-5.72	-4.905
hSQ000223	54468	-1.995	-1.95	-2.065	-1.795	-2.3	-2.22
hSQ000225	440368	-0.285	-0.01	0.185	0.255	0.105	-0.62
hSQ000227	64081	0.095	0	-0.285	-0.025	0.465	0.4
hSQ000228	55153	-0.35	-0.01	-0.405	-0.425	-0.5	-1.01
hSQ000230	5930	-0.26	0.045	-0.415	0.145	-0.255	-0.34
hSQ000234	57599	1.03	0.945	0.755	0.845	0.99	0.96
hSQ000236	2992	1.15	0.915	1.125	0.625	1.09	0.735
hSQ000238	84519	-2.6	-2.245	-1.635	-2.765	-2.44	-1.805
hSQ000240	9529	0.6	0.645	0.58	1.16	0.585	0.76
hSQ000242	83992	-2.215	-2.39	-2.165	-2.125	-2.335	-2.49
hSQ000244	57718	0.495	0.125	0.325	0.79	0.315	0.395
hSQ000245	9702	-0.365	-0.2	-0.57	-0.43	-0.55	-0.785
hSQ000246	5801	-3.86	-3.62	-4.72	-3.85	-4.79	-4.8
hSQ000247	130540	-1.07	-0.51	-1.53	-0.29		0.07
hSQ000252	1355	0.255	0.32	0.175	0.19	0.335	0.29
hSQ000253	114799	0.205	0.04	-0.24	-0.165	-0.075	-0.26
hSQ000257	54996	1.085	1.1	1.08	0.575	0.97	0.625
hSQ000260	5373	-0.825	-0.235	0.06	0.265	-0.215	-1.02
hSQ000261	55199	-1.275	-0.945	-0.71	-1.095	-0.705	-1.04
hSQ000262	22919	1.4	0.94	1.05	1	0.62	1.045
hSQ000263	6938	-1.55	-1.57	-1.81	-2.11	-2.09	-1.855
hSQ000264	9043	0.555	1.41	1.495	1.435	0.72	-0.365
hSQ000266	54498	-1.86	-1.87	-1.565	-2.195	-2.575	-2.9
hSQ000267	9648	-0.635	-0.015	-0.365	0	-0.51	-0.13
hSQ000268	22837	-1.375	-1.33	-1.38	-0.92	-1.935	-2.835
hSQ000269	84061	0.655	0.655	0.91	-1.6	-1.795	-1.655
hSQ000270	9338	2.455	2.265	2.85	2.34	2.775	1.84
hSQ000271	8622	-4.215	-5.38	-4.87	-4.85	-4.675	-4.785
hSQ000272	25852	0.04	0.32	0.37	1.125	0.38	0.38
hSQ000274	1486	-1.835	-1.91	-2.045	-2.105	-1.87	-2.22
hSQ000275	4566	2.295	2.2	1.625	1.235	3.01	2.185
hSQ000277	5931	2.33	2.4	2.435	2.045	1.995	2.835
hSQ000280	10463	0.7	0.695	0.735	1.03	0.85	0.705
hSQ000282	637	0.99	0.785	0.845	-0.07	-0.075	0.215
hSQ000287	989	0.13	0.26	0.18	0.25	0.29	-0.325
hSQ000288	23137	0.055	0.54	0.09	0.435	0.16	-0.64
hSQ000290	7298	0.625	0.23	0.285	0.335	0.445	0.365
hSQ000292	340485	0.78	0.74	0.945	1.13	1.185	1.13
hSQ000293	3776	-6.75	-3.35	-3.865	-5.12	-8.1	-5.055
hSQ000294	5108	-0.835	-0.305	-0.39	0.66	-0.255	0.525
hSQ000297	4624	-7.23	-4.95	-9.3	-6.46	-4.35	-5.38
hSQ000298	65124	-2.37	-2.285	-3.33	-2.475	-2.2	-1.64
hSQ000299	51123	-0.07	-0.38	-0.465	0.335	-0.05	0.43
hSQ000303	51265	-1.53	-1.985	-1.405	-1.13	-1.22	-1.26
hSQ000304	64110	1.69	1.12	1.67	1.41	1.305	1.685
hSQ000306	79077	2.965	3.33	3.285	3.285	3.105	3
hSQ000308	3712	2.39	2.21	2.635	2.335	2.58	2.57
hSQ000309	152098	0.605	0.745	0.755	0.405	0.64	-0.145
hSQ000311	80264	-0.81	-0.525	-0.55	-0.43	-0.985	-0.94
hSQ000314	5077	0.68	0.765	1.07	1.895	0.66	-0.35
hSQ000320	284695	2.555	2.34	2.23	2.395	2.35	1.68
hSQ000323	8325	-0.06	-0.23	-0.275	-0.3	-0.115	0.1
hSQ000326	400768	-5.36	-5.34	-5.29	-4.945	-5.31	-6.705
hSQ000327	440546	-2.035	-1.615	-1.96	-1.46	-1.715	-1.88
hSQ000328	10542	0.31	-0.065	-0.295	0.525	0.3	-0.035
hSQ000329	4734	-3.3	-3.21	-3.6	-3.03	-4.21	-3.9
hSQ000330	440515::91115	-6.1	-5.55	-6.5	-4.68	-5.505	-5.76
hSQ000332	3822	-5.745	-5.735	-5.47	-5.515	-5.56	-5.075
hSQ000333	84709	6.89	5.925	7.135	7.1	6.34	8.38
hSQ000335	224	1.5	0.675	1.17	0.71	1.285	1.105
hSQ000338	54906	-0.345	-0.285	-0.93	-0.335	-0.595	0.155
hSQ000339	8570	1.91	1.825	2.345	1.94	1.895	1.45
hSQ000340	83641	-0.57	-0.72	-0.715	-0.42	-0.78	-0.47
hSQ000341	51652	-0.16	-0.565	-0.285	-0.505	-0.03	0.145
hSQ000342	55869	1.75	1.46	1.62	1.545	1.37	2.035
hSQ000343	4957	-0.135	-0.35	-0.41	-0.21	-0.615	-0.37
hSQ000345	340544	1.775	1.425	1.1	1.325	2.09	1.255
hSQ000346	10466	-0.94	-1.025	-1.385	-1.095	-1.035	-0.88
hSQ000351	1737	0.595	0.72	0.495	0.925	0.36	-0.02
hSQ000354	90550	-0.145	-0.105	-0.275	-0.395	0.24	-0.77
hSQ000356	392281	0.835	1.09	1.09	1.115	1.32	1.21
hSQ000357	170626			-4.5	-4.7	-5.35	-8.26
hSQ000359	5230	-0.505	-0.46	-0.51	-0.53	-0.25	-0.645
hSQ000360	2153	-5.19	-5.065	-5.435	-4.855	-5.91	-5.86
hSQ000362	55132	-0.25		-0.33	0.125	-0.18	-0.085
hSQ000363	3313	1.36	1.705	1.675	1.77	1.4	1.175
hSQ000367	285961	-0.24	0.055	-0.1	0.075	-0.005	0.315
hSQ000369	54940	0.985	0.825	1.04	0.66	0.57	0.56
hSQ000370	22898	-1.615	-1.56	-1.145	-1.66	-1.895	-2.125
hSQ000372	84232	0.785	1.26	0.96	0.995	1.555	0.56
hSQ000374	115416	0.875	0.93	0.885	0.97	0.54	1.43
hSQ000376	147912	-0.99	-1.165	-1.165	-0.995	-0.415	-1.25
hSQ000378	23405	-0.14	0.36	0.525	1.565	0.335	0.49
hSQ000379	27248	-0.295	-0.57	-0.57	-0.65	-0.615	-0.63
hSQ000381		2.745	2.635	2.995	2.815	2.94	3.04
hSQ000386	58487	0.275	0.375	0.295	0.17	-0.165	-0.11
hSQ000388	10160	-1.84	-1.92	-2.45	-1.89	-1.92	-1.885
hSQ000389	80018	0.505	0.88	0.74	1.12	0.46	1.395
hSQ000395	442648	1.675	1.365	1.515	1.54	1.83	1.995
hSQ000397	378938::29005	-4.325	-4.08	-3.73	-4.53	-4.17	-4.305
hSQ000398	189	-5.01	-6.225	-4.215	-4.085	-4.36	-5.295
hSQ000400	23567	2.05	2.155	2.265	2.47	1.96	1.89
hSQ000403	26960	-2.245	-1.605	-1.725	-1.305	-2.02	-1.2
hSQ000404	11168	-0.195	-0.06	0.05	-0.065	-0.19	-0.375
hSQ000405	3921	2.5	2.055	2.33	1.875	2.395	2.67
hSQ000407	4566::4512	2.54	1.675	0.885	2.93	3.05	2.22
hSQ000413	29116	-2.595	-2.125	-1.605	-1.375	-1.715	-1.915
hSQ000414	159	1.61	1.5	1.49	1.925	1.62	1.76
hSQ000415	26775	-1.195	-0.955	-1.215	-1.335	-1.165	-0.65
hSQ000416	7529	0.945	0.845	1.45	0.715	0.925	1.39
hSQ000418	2200	-3.57	-3.655	-3.125	-2.93	-4.095	-4.25
hSQ000419	9465	0.155	0.405	0.085	-0.09	0.27	0.26
hSQ000420	132720	1.545	1.415	1.26	0.965	1.25	1.1
hSQ000423	199731	-0.615	-0.47	-0.6	-1.145	-0.17	-1
hSQ000424	8848	-0.925	-1.32	-0.83	-0.81	-1.275	-1.13
hSQ000425	29044	-5.825	-6.745	-5.06	-4.46	-5.87	-5.89
hSQ000431	9454	-0.58	-1.025	-0.45	-0.62	-0.41	-0.655
hSQ000435	54978	0.97	1.115	0.825	0.59	1.04	1.16
hSQ000438	1434	1.685	1.635	1.69	0.93	1.22	2.42
hSQ000441	1577	-5.32	-7.8	-7.18	-5.775	-4.74	-5.45
hSQ000442	5001	1.52	1.44	1.705	1.55	1.32	1.28
hSQ000444	2972		1.9	2.17	1.64	1.725	1.925
hSQ000447	23743	-2.95	-2.52	-6.42	-5.86		-5.79
hSQ000452	55636	-1.54	-1.05	-0.64	-0.185	-1.8	-0.79
hSQ000453	11248	0.02	-1.325	-0.21	-0.78	-0.395	-0.385
hSQ000458	2876	2.595	1.74	2.545	1.26	2.41	2.435
hSQ000464	92086	-3.235	-3.97	-3.05	-3.005	-3.445	-2.69
hSQ000465	124801	2.66	2.225	2.135	2.315	2.48	2.65
hSQ000467	55798	1.91	1.585	1.575	1.85	1.755	1.835
hSQ000470	90736	0.315	0.445	0.2	0.44	0.585	-0.075
hSQ000471	7727	0.175	-0.4	0.135	0.555	-0.41	-0.185
hSQ000472	9730	0.26	0.095	0.06	0.735	-0.09	0.355
hSQ000473	10487	-0.565	-0.705	-0.8	-0.34	-0.345	-1.725
hSQ000478	8125	1.62	1.55	1.775	1.42	1.705	0.275
hSQ000481	10365	-2.02	-2.125	-1.985	-2.345	-2.72	-2.63
hSQ000484	54780	2.23	2.075	2.675	2.47	2.35	1.745
hSQ000485		-0.93	-1.165	-1.295	-1.57	-1.15	-1.115
hSQ000486	57732	-2.465	-2.76	-2.93	-2.395	-3.76	-3.335
hSQ000488	79810	-0.65	-0.545	-0.67	-0.22	-0.635	-0.85
hSQ000494	54949	-0.18	-0.02	0.17	0.975	0.445	-0.385
hSQ000496	3093	-0.01	-0.115	0.37	0.47	-0.37	-0.085
hSQ000499	4850	1.19	1.225	1.165	1.525	1.08	0.325
hSQ000504	1959	-3.19	-3.205	-3.21	-3.535	-6.44	-3.55
hSQ000508	388638	2.78	2.425	2.265	2.33	2.995	2.645
hSQ000510	54758	1.305	1.145	1.275	0.865	1.25	1.45
hSQ000512	390217	-2.04	-1.85	-2.16	-2.16	-1.9	-1.79
hSQ000514	401848	2.005	1.83	2.23	2.08	2.135	2.005
hSQ000516	83715			-2.02	-1.89	-2.79	-2.59
hSQ000517	84645	2.14	1.91	1.98	2.09		1.92
hSQ000524	5359	-1.045	-1.1	-1.01	-1.675	-1.225	-1.76
hSQ000525	9786	0.205	0.45	0.325	0.46	0.11	0.255
hSQ000526	149175	1.76	1.935	1.975	1.7	1.92	1.875
hSQ000527	79230	2.02	0.59	1.08	0.01	1.45	2.07
hSQ000529	221	-1.635	-2.445	-2.27	-2.26	-2.245	-2.345
hSQ000532	51754	0.185	0.29	0.155	-0.31	0.34	-0.215
hSQ000533	9984	0.54	0.7	0.685	0.415	0.69	0.825
hSQ000534	924	-2.39	-1.76	-3.48	-2.735	-1.55	-3.46
hSQ000537	7073	-2.21	-1.5	-1.75	-1.175	-2.52	-1.47
hSQ000538	1824	2.42	1.935	1.9	1.98	2.3	2.435
hSQ000539	9252	-1.995	-1.61	-1.655	-1.145	-0.9	-1.53
hSQ000540	80704	-0.52	-1.13	-0.66	-0.78	-0.79	-1.01
hSQ000541	957	-1.38	-0.8	-0.46	-1.255	-0.985	-1.205
hSQ000542	285580	-2.19	-2.65	-2.7	-2.76		-2.33
hSQ000543	284345	-0.79	-0.87	-0.93	-1.595	-1.315	-1.035
hSQ000548	401509::401511	0.65	0.665	0.435	0.8	0.36	0.31
hSQ000550	9584	-0.065	0.305	-0.125	0.2	-0.14	0.265
hSQ000551	2800	-1.235	-0.99	-1.22	-0.27	0.06	0.255
hSQ000552	1407	1.685	2.09	1.92	1.6	1.54	1.99
hSQ000553	338758	-0.72	-0.84	-0.75	-1.18	-0.725	-1.07
hSQ000554	4850	-0.34	0.01	-0.065	0.66	0.015	0.075
hSQ000557	55719	-0.975	-0.52	-0.65	-0.52	-0.81	-0.83
hSQ000558	7553	-0.53	-0.69	-0.22	-0.025	-0.515	-0.265
hSQ000559	1825	7.22	6.995	7.98	7.155	7.27	7.975
hSQ000564	10551	-3.43	-3.52	-4.555	-4.16	-3.315	-4.505
hSQ000566	4566::4565	-0.35	0.37	0.205	0.095	0.06	0.505
hSQ000567	7789	-1.64	-1.48	-1.19	-0.64	-1.53	-0.825
hSQ000568	91624	-0.19	-0.445	0.165	0	0.44	-0.155
hSQ000569	219749	-1.915	-1.965	-2.225	-2.24	-1.96	-2.5
hSQ000570	54882	-1.55	-0.62	-1	-0.77	-1.735	-1.475
hSQ000573	5054	-2.955	-2.695	-3.89	-3.21	-2.715	-3.685
hSQ000574	153222	-1.085	-1.155	-1.61	-1.12	-1.14	-1.475
hSQ000578	2706	-0.115	-1.405	-0.54	-1.54	-1.64	-2.785
hSQ000579	4799	0.705	0.57	0.685	0.965	0.2	0.86
hSQ000580	10447	0.275	0.115	0.27	0.505	0.905	0.41
hSQ000582	9972	0.87	0.94	0.885	1.215	0.545	0.925
hSQ000583	64422			1.24	1.715		1.4
hSQ000586	8504::153914	0.245	0.155	0.02	0.755	0.46	0.595
hSQ000588	56475	0.305	-0.41	-0.095	0.265	0.455	0.9
hSQ000589	30827	0.71	1.185	1.145	1.22	0.675	0.37
hSQ000590	8310	-0.06	-0.16	0.085	-0.23	-0.16	0.06
hSQ000592	121260	-0.095	-0.1	-0.065	-1.255	-1.1	-1.64
hSQ000594	55632	-0.75	-0.555	-0.95	-0.525	-0.5	-0.64
hSQ000595	340543	-3.1	-3.02	-2.54	-2.64	-2.79	-2.77
hSQ000596	11124	-0.1	-0.01	0	-0.115	-0.165	-0.435
hSQ000597	116842	-1.66	-1.38	-1.305	-1.545	-1.545	-1.01
hSQ000598	5527	0.94	0.55	0.325	0.525	0.745	0.725
hSQ000602	2348	-2.41	-1.84	-2.485	-2.715	-2.23	-2.8
hSQ000603	3111	7.04	6.805	6.39	7.35	7.91	6.815
hSQ000606	649			-2.16	-1.985	-0.84	-2.25
hSQ000607	6926	-0.855	-0.835	-0.63	-0.32	-0.63	-0.27
hSQ000608	7965	2.085	1.91	1.61	1.86	2.18	2.65
hSQ000610	259307	1.16	1.63	2.175	1.61	1.75	1.09
hSQ000612	5710	-0.41	0.51	0.38	0.21		0.6
hSQ000613	57721	0.38	0.31	0.49	1.195	0.485	0.535
hSQ000614	7644	-3.035	-2.435	-3.245	-2.295	-3.105	-3.71
hSQ000616	255812	-1.53	-1.085	-1.015	-1.275	-1.535	-1
hSQ000617	10147	-0.245	-0.05	-0.235	0.14	-0.145	0.115
hSQ000619	2353	-4.95	-4.065	-5.53	-3.85	-4.85	-4.74
hSQ000620	124801	2.24	2.185	2.28	2.68	2.475	2.43
hSQ000621	79991	-0.985	-1.49	-1.235	-1.465	-0.955	-1.1
hSQ000622	4077	-0.275	-0.18	-0.175	-0.415	0.09	-0.33
hSQ000624	84817	1.815	1.475	1.82	1.755	1.74	1.68
hSQ000625	57396	-0.015	0.335	0.51	0.31	-0.51	0.36
hSQ000626	56904	-1.435	-1.56	-1.415	-1.14	-1.27	-1.845
hSQ000627	6181	2.99	2.595	1.955	1.59	3.185	1.99
hSQ000630	54904	-0.65	-0.1	-0.63	0.06		-1.07
hSQ000631	389101	3.015	2.75	1.905	1.965	3.09	3.46
hSQ000632	51635	0.695	0.735	0.6	0.395	0.795	0.765
hSQ000633	401270	0.71	0.99	1.195	1.965	1.68	0.585
hSQ000634	1660	1.395	1.785	1.47	1.335	1.125	2.005
hSQ000637	1063	-1.15	-0.425	-0.785	-0.7	-0.535	-0.145
hSQ000639	6161	1.125	1.165	1.335	1.08	1.25	0.955
hSQ000640	132241	0.99	1.025	1.03	0.99	1.125	1.21
hSQ000641	133926	-1.085	-1.445	-1.13	-1.215	-1.035	-1.16
hSQ000642	7404	-0.55	-0.435	-0.665	0.2	-0.7	-0.855
hSQ000643	7321	0.905	0.56	0.625	1.71	1.26	-0.57
hSQ000644	388533::148131	0.16	0	0.24	1.215	0.72	0.89
hSQ000645	9922	-0.05	0.205	0.07	0.06	0.075	0.215
hSQ000647	84541	2.105	2.41	2.17	2.815	2.2	3.39
hSQ000648	8727	-0.14	0.11	-0.03	-0.23	-0.075	-0.24
hSQ000650	3170	-7.015	-7.185	-6.935	-6.44	-7	-7.295
hSQ000651	5663	0.08	0.17	-0.095	-0.045	-0.245	-0.415
hSQ000653	27198	-6.07	-5.965	-6.395	-5.82	-4.63	-7.71
hSQ000654	55627	0.21	0.46	0.355	0.81	0.095	-0.16
hSQ000656	115098	1.305	1.475	2.125	1.555	1.88	1.625
hSQ000661	83464	-0.85	-1.6	-0.78	-1.22	-1.1	-1.775
hSQ000663	157567	1.275	1.145	1.43	1.74	1.47	1.41
hSQ000665	4323	-2.935	-2.51	-3.765	-2.83	-2.605	-3.53
hSQ000666	162979	1.68	1.42	1.75	1.285	1.79	2.05
hSQ000669	56005	1.76	2.005	1.385	1.655	1.44	1.615
hSQ000670		2.22	2.64	2.285	2.335	2.505	2.595
hSQ000671	57150	1.84	1.25	1.48	1.525	1.63	2.115
hSQ000672	339287	-0.17	-0.56	-0.435	-0.19	-0.245	0.01
hSQ000675	441542	1.07	0.32	0.755	0.88	1.01	1.13
hSQ000676	5152	0.63	0.24	0.295	0.19	0.58	0.855
hSQ000680	51312	-1.325	-1.34	-1.25	-0.805	-0.925	-0.93
hSQ000681	5816	-2.56	-2	-2.89	-1.905	-1.85	-2.27
hSQ000682	6201	3.5	3.2	2.585	2.215	3.355	3.815
hSQ000683	3953	-1.62	-1.435	-1.815	-2.275	-1.95	-1.99
hSQ000685	137872	-3.52	-2.81	-4.16	-3.17	-3.14
hSQ000687	202459	-0.475	-0.995	-0.69	0.435	-0.525	-2.725
hSQ000690	55627	-0.45		0.38	0.83		-0.52
hSQ000696	6608	-0.145	-0.415	-0.415	-0.755	-0.24	0.02
hSQ000697	91966	2.545	2.395	2.5	2.115	2.53	3.075
hSQ000698	9124	1.13	0.435	0.365	0.375	1.065	0.89
hSQ000699	6423	-5.28	-5.95	-6.235	-6.23	-5.165	-6.185
hSQ000702	5937	-0.895	-1.345	-1.765	-1.94	-2.245	-2.475
hSQ000703	9459	-1.29	-1.36	-1.265	-1.93	-1.545	-1.045
hSQ000704	55156	0.145	0.305	0.36	-0.105	-0.71	-0.16
hSQ000705	529	2.595	2.515	2.7	2.49	2.72	3.015
hSQ000706	286077	-1.6	-1.585	-0.99	-2.11	-2.385	-1.88
hSQ000709	5954	0.31	0.145	0.52	0.135	0.225	-0.5
hSQ000711	2946	-0.515	0.25	-0.075	0.23	0.565	-0.36
hSQ000712	1778	-1.62	-1.315	-1.56	-1.78	-2.02	-1.23
hSQ000713	388365	-0.485	-0.66	-0.43	-0.61	-0.07	-0.295
hSQ000715	23095	-0.71	-0.86	-0.59	-0.225	-0.49	-0.165
hSQ000718	8123	-7.92	-6.62	-6		-6.9	-6.18
hSQ000721	136306	-3.43	-5.37	-5.61	-7.785	-7.14	-6.72
hSQ000722	126119	-0.525	-0.645	-0.65	-0.77	-0.61	-0.13
hSQ000728	83637	-1.14	-1.06	-1.14	-1.48	-1.07	-0.685
hSQ000730	79009	0.73	0.62	0.86	0.665	0.515	0.44
hSQ000731	440132	-9.16	-7.85	-6.79		-5.83	-9.2
hSQ000732	55150	1.995	1.49	2.33	1.7	1.885	2
hSQ000733	29104	0.56	0.845	0.58	0.89	0.855	0.935
hSQ000734	7982	0.455	0.465	0.35	0.19	0.415	0.59
hSQ000736	55333	-0.59	-0.75	-0.955	-0.845	-1.66	-1.445
hSQ000737	57446	0.995	0.725	0.935	0.545	0.875	1.105
hSQ000739	389223	2.335	2.815	2.56	3.17	2.305	2.845
hSQ000740	11118	-1.125	-1.42	-0.98	-1.06	-0.805	-1.295
hSQ000750	3340	0.35	0.44	0.39	-0.135	0.155	0.72
hSQ000754	1998	0.32	0.23	0.415	1.005	0.52	0.6
hSQ000758	192669	1.175	1.145	1.27	1.33	1.035	0.725
hSQ000760			-1.82	-1.53	-1.35	-1.2	-2.28
hSQ000761	8894	1.105	0.815	0.83	0.595	0.615	0.71
hSQ000764	55761	-0.97	-1.1	-1.09	-1.175	-1.18	-1.075
hSQ000765	338611	0.895	0.505	0.785	0.5	0.655	0.58
hSQ000766	4704	1.3	1.005	1.01	1.025	1.285	1.245
hSQ000767	64216	0.215	0.675	0.21	0.52	0.24	0.145
hSQ000768	7188	-1.435	-1.65	-1.625	-1.99	-1.67	-1.57
hSQ000769	9519	0.725	0.585	0.925	1.445	1.1	0.545
hSQ000772	84967	2.025	1.66	1.815	1.29	1.255	1.405
hSQ000774	54885	-3.435	-3.07	-3.055	-3.28	-3.905	-3.625
hSQ000776	3308	1.49	1.735	1.46	1.555	1.265	0.725
hSQ000779	23266	3.3	3.44	3.31	3.66		3.1
hSQ000780	8760	0.405	-0.065	-0.1	0.11	0.43	0.6
hSQ000782	26060	1.655	1.495	0.99	1.21	1.68	2.18
hSQ000784	143279		-0.29	-0.82	-1.01	-1.1	-1.19
hSQ000786	317	-0.795	-1.26	-1.275	-0.85	-1.205	-1.35
hSQ000788	26012	-1.28	-0.97	-1.28	-0.9	-1.055	-1.14
hSQ000790	1371	0.95	0.85	0.96	0.055	0.065	-0.145
hSQ000791	201255	0.485	0	0.595	0.71	0.795	0.85
hSQ000793	4134	-2.57	-2.365	-1.9	-1.905	-1.99	-2.245
hSQ000794	3382	-2.595	-2.36	-2.35	-2.685	-2.32	-2.205
hSQ000796	170261	6.66	5.925	6.67	6.13	6.235	6.72
hSQ000797	79858	-0.865	-0.745	-0.945	-0.68	-1.37	-1.53
hSQ000799	57088	-4.29	-4.12	-4.285	-4.22	-4.45	-4.745
hSQ000801	10969	1.725	1.72	1.405	1.06	1.57	1.825
hSQ000806	9377	3	2.425	2.33	2.075	2.1	2.57
hSQ000807	9353	4.01	4.265	4.605	5.015	4.035	4.74
hSQ000808	26172::729085	2.47	1.97	2.11	2.31	2.91	2.62
hSQ000809	29923::55798	0.59	0.695	0.87	0.705	0.84	0.46
hSQ000811	84060::84849	0.855	1.155	0.84	0.805	1.135	0.82
hSQ000812	54899	0.275	0.09	0.005	0.775	0.61	0.215
hSQ000813	23518	0.58	0.39	0.55	1.19	1.27	1.71
hSQ000814	9833	1.17	1.12	1.03	1.11	1.015	0.975
hSQ000815	400741	0.095	-0.005	0.04	0.53	-0.04	-0.16
hSQ000816	1488	1.475	1.5	1.845	1.82	1.59	1.18
hSQ000817	5587	-0.115	-0.315	-0.315	-1.91	-1.56	-1.425
hSQ000820	440873	-2.4	-2.44	-1.75	-1.445	-1.635	-2.91
hSQ000823	9678	0	0.24	0.255	0.65	0.01	-1.045
hSQ000824	253738	6.425	6.08	6.385	7.08	6.76	7.315
hSQ000826	2739	3.44	2.875	3.43	3.29	2.615	2.875
hSQ000827	2969	-0.38	-0.22	-0.535	-0.345	-0.42	-0.175
hSQ000828	130916	1.32	1.015	1.095	0.99	1.495	1.515
hSQ000831	92667	1.455	1.37	1.83	1.4	1.24	1.025
hSQ000834	196074	0.58	-0.125	-0.005	-0.41	0.06	0.365
hSQ000835	10146	1.675	1.86	2.04	1.355	0.3	0.275
hSQ000836	8539	0.64	0.76	0.985	1.31	0.82	0.425
hSQ000838	1312	0.59	0.91	1.055	1.005	1.04	0.525
hSQ000839	6711	-2.345	-2.37	-2.13	-2.57	-2.135	-3.165
hSQ000840	253832	-4.465	-3.4	-3.875	-4.09	-4.48	-4.205
hSQ000841	284252	0.265	-0.155	0.335	-0.145	0.64	0.4
hSQ000843	6674	0.18	0.23	-0.23	0.27	0.08	0.12
hSQ000846	7366		-8.89	-6.85	-6.53		-4.82
hSQ000848	1604	-0.225	-0.465	-0.205	-0.29	-0.455	-1.08
hSQ000849	51375	1.17	0.47	0.855	0.1	0.78	0.48
hSQ000850	25897	-3.125	-2.735	-3.1	-2.59	-3.16	-3.85
hSQ000851	1353	2.66	2.47	2.835	2.73	2.625	3.245
hSQ000852	55437	0.775	0.245	0.585	0.59	0.915	0.66
hSQ000853	10809	-0.735	-0.875	-1.195	-1.38	-1.12	-1.05
hSQ000858	7862	1.09	1.17	1.445	0.84	0.99	1.405
hSQ000859	8897	-1.93	-1.595	-1.265	-0.89	-1.415	-1.15
hSQ000860	10137	2.325	2.03	2.49	2.105	2.03	2.39
hSQ000864	27434	-0.045	0.125	-0.26	-0.4	-0.03	-0.055
hSQ000866	80205	-1.775	-1.57	-1.825	-1.825	-2.035	-1.185
hSQ000869	79772	-7.285	-6.8	-5.765	-5.38	-6.345	-5.92
hSQ000871	90649	-1.78	-1.64	-1.6	-1.11	-1.89	-2.065
hSQ000872	376940	-3.655	-2.42	-2.115	-3.06	-3.31	-3.28
hSQ000878	220594	-2.225	-1.915	-2.14	-1.915	-1.87	-2.06
hSQ000879	57108	2.47	1.84	2.48	1.98	2.085	2.18
hSQ000882	444	-2.64	-1.68	-2.4	-1.87	-1.61	-2.6
hSQ000886	340211	-3.315	-2.645	-3.5	-3.205	-3.5	-3.09
hSQ000889	501	0.26	0.21	0.135	0.36	0.43	-0.305
hSQ000890	143879	-0.44		-0.625	-0.835	-0.52	-0.475
hSQ000892	10018	-0.025	-0.055	-0.125	0.245	-0.16	-0.05
hSQ000893	643564::399768	0.115	0.535	0.385	0.83	-0.235	0.01
hSQ000894	4218	0.67	1.35	1.22	1.125	1	1.105
hSQ000901	84271	0.26	0.235	0.02	-0.085	0.155	0.2
hSQ000909	7565::147694	-1.115	-1.025	-0.985	-0.925	-1.22	-1.33
hSQ000910	128322	1.065	1.125	1.3	1.485	1.44	1.185
hSQ000911	51132	3.04	3.48	3.33	3.445	2.86	2.32
hSQ000915	80763	0.38	-0.33	0.34	0.06	-0.13	-0.49
hSQ000917	5717	2.54	2.475	2.075	1.59	2.64	2.875
hSQ000919	126075	-1.845	-1.77	-2.425	-2.07		-1.685
hSQ000921	5048	-0.195	-0.055	-0.005	0.165	-0.315	-0.34
hSQ000923	226	1.095	0.46	0.51	0.375	1.29	0.625
hSQ000926	4752	1.58	1.285	1.205	1.44	1.39	1.615
hSQ000928	148398	0.925	0.545	0.665	0.24	1.08	0.95
hSQ000929	55339	0.41	0.41	0.295	0.48	0.155	0.465
hSQ000931	162427	0.955	0.71	0.855	0.545	0.87	1.485
hSQ000936	124995	0.81	0.66	0.64	0.52		0.94
hSQ000937	79612	0.24	0.565	0.635	0.99	-0.405	0.025
hSQ000939	6711	-2.025	-1.79	-2.39	-2.24	-1.72	-2.24
hSQ000941	27429	1.435	1.025	1.19	1.055	1.45	1.555
hSQ000943	153478	-4.93	-4.97	-3.865	-3.6	-4.81	-5.18
hSQ000944	3636	-1.23	-0.955	-1.225	-1.195	-0.915	-0.56
hSQ000945	402112	1.51	1.535	1.33	1.77	1.68	0.755
hSQ000949	7474	-2.33	-2.7	-2.64	-2.235	-2.17	-2.945
hSQ000950	7351	-2.08	-1.835	-2.5	-1.705	-1.72	-1.96
hSQ000951		-0.2	0.23	-0.325	-0.15	-0.5	-0.4
hSQ000952	441885	0.865	1.02	0.94	0.92	0.81	0.405
hSQ000955	9604	1.705	1.735	1.94	1.9	1.535	1.39
hSQ000956	55832	-0.335	-0.21	-0.12	-0.155	-0.435	0.145
hSQ000958	57820	0.72	0.455	0.635	0.46	0.28	-0.15
hSQ000959	23161	-1.795	-1.495	-1.615	-1.33	-1.975	-2.08
hSQ000960	5570	-1.305	-1.715	-1.66	-2.12	-1.87	-2.435
hSQ000962	80054	1.34	0.505	1.475	1.3	1.35	1.365
hSQ000963	4081	6.315	5.665	6.005	5.945	6.655	6.035
hSQ000965	2087	-2.665	-2.39	-2.98	-3.07	-2.155	-2.095
hSQ000968	79840	1.16	0.95	1.055	0.85	0.98	1.155
hSQ000972	1385	-0.02	0.37	0.29	0.485	0.325	0.235
hSQ000973	51062	0.895	0.37	0.575	-0.135	0.33	-0.065
hSQ000974	115265	3.96	3.185	4.03	3.875	3.59	3.595
hSQ000975	158563	-1.435	-0.945	-1.365	-1.42	-1.79	-1.04
hSQ000976	401957	0.47	1	0.79	1.165	0.69	-0.29
hSQ000977	1880		-8.09	-7.47	-7.64	-6.21	-6.91
hSQ000979	55565	-0.005	0.08	0.275	0.545	0.435	-0.005
hSQ000980	10186	0.795	0.53	0.5	0.295	0.545	0.77
hSQ000981	1456	0.025	0.09	0.005	0.48	0.005	0.36
hSQ000984	93556	-2.38	-1.92	-1.64	-1.1	-1.945	-1.595
hSQ000988	51019	-0.465	-0.91	-0.585	-1.155	-0.53	-0.225
hSQ000989	10154	-4.6	-4.2	-5.985	-6.03	-7.11	-4.7
hSQ000990	80054	1.185	0.415	1.405	0.94	1.22	1.095
hSQ000992	1962	-1.17	-0.98	-1.37	-2.225	-2.055	-1.755
hSQ000993	26610	0.23	-0.115	0.215	0.075	0.03	-0.09
hSQ000995	441113	-3.72	-3.76	-2.99	-2.85	-2.6	-3.33
hSQ000996	8518	-0.94	-0.615	-0.2	-0.39	-0.79	-0.835
hSQ000999	84832	-3.83	-2.445	-2.845	-3.59	-6.48	-4.12
hSQ001000	84548	0.94	0.735	1.045	0.61	0.715	1.25
hSQ001002	56947	0.41	0.22	0.36	0.56	0.645	0.705
hSQ001003	2264	-0.96	-0.875	-0.695	-1.205	-0.67	-0.5
hSQ001004	79075	1.47	1.375	1.525	1.475	1.45	1.015
hSQ001006	3840	-1.185	-1.205	-1.77	-1.215	-1.6	-1.475
hSQ001008	114569	-3.8	-4.31	-4.755	-4.065	-4.82	-4.6
hSQ001011	130029	-1.5	-1.45	-1.6	-1.41	-1.07	-0.97
hSQ001014	9100	0.935	1.135	1.57	1.155	0.585	0.3
hSQ001015	8507	-2.665	-2.535	-2.395	-2.135	-2.3	-2.29
hSQ001018	9616	-0.2	-0.26	-0.285	-0.18	0	-0.325
hSQ001019	284611	-2.07	-2.04	-2.205	-2.395	-2.19	-1.86
hSQ001021	7531	1.215	1.295	0.805	1.165	1.52	1.435
hSQ001023	440222	-1.795	-1.415	-1.535	-0.76	-1.565	-0.94
hSQ001026	5427	1.265	1.245	1.25	1.2	1.265	1.4
hSQ001028	389674	2.145	2.215	1.535	1.83	1.87	0.675
hSQ001029	2258	-5.3	-5.135	-5.315	-5.35	-5.12	-5.975
hSQ001032	553115::23578	2.96	2.815	2.93	2.67	2.975	2.79
hSQ001033	439982	1.39	0.91	0.84	0.925	1.215	0.845
hSQ001034	8655	2.145	1.72	1.43	1.17	2.015	1.52
hSQ001036	1104::8420	0.975	1.215	1.165	0.82	0.785	1.55
hSQ001037	402120	1.545	1.405	1.52	1.81	1.58	1.015
hSQ001038	64895	0.27	0.69	0.69	1.15	0.79	0.28
hSQ001039	83640	1.94	1.45	1.9	1.845	1.94	1.86
hSQ001040	23273	-5.105	-5.02	-5.425	-4.945	-5.48	-5.575
hSQ001041	51501	1.18	1.065	1.21	0.83	1.285	1.19
hSQ001042	6165	2.515	1.905	3.51	1.425	2.59	2.06
hSQ001044	2192	-2.23	-2.415	-2.835	-3.025	-2.235	-2.665
hSQ001048	57706	-1.865	-2.09	-1.935	-1.675	-2.16	-1.395
hSQ001051	25847	0.6	0.87	1.35	0.92	1.28	1.71
hSQ001053	54800	-2.65	-2.66	-2.76	-3.735	-4.07	-3.75
hSQ001055	57089	0.935	1.15	0.595	1.35	1.04	0.1
hSQ001059	22836	-2.895	-2.705	-2.725	-3.255	-2.965	-2.965
hSQ001060	1643	-2.03	-2.495	-2.655	-2.52	-2.42	-2.315
hSQ001061	25926	1.985	2.035	1.765	1.965	1.835	1.625
hSQ001064	81831	1.055	1.07	0.9	1.525	1.88	1.73
hSQ001065	84186	-0.405	-0.65	-0.545	-0.61	-0.51	-0.58
hSQ001068	54462	-0.435	-0.525	-0.505	-0.61	-0.885	-0.725
hSQ001069	23169	-0.51	-0.505	-0.625	-0.685	-0.535	0.04
hSQ001070	4957	-0.96	-0.825	-0.875	-0.87	-1.2	-1.045
hSQ001073	6387	-3.79	-4.255	-4.32	-3.82	-4.005	-3.965
hSQ001076	161835	-1.26	-1.28	-0.985	-0.905	-0.93	-0.725
hSQ001077	154467	1.885	1.775	2.125	1.665	2.36	2.29
hSQ001078	285771			-1.57	-1.33		-1.15
hSQ001079	1488	1.83	1.525	2.15	1.67	1.71	1.13
hSQ001081	23499	-5.17	-5.01		-11.64		-6.24
hSQ001084	3398	1.38	1.06	1.7	0.725	1.255	2.15
hSQ001090	58	-1.035	-1.05	-0.79	-0.83	-1.14	-0.81
hSQ001091	9462	-1.71	-0.97	-1.75	-1.25	-1.7	-1.295
hSQ001096	85406	-0.185	-0.315	-0.345	-0.125	0.38	0.025
hSQ001099	5777	-2.25	-1.86	-3.92	-3.33		-2.53
hSQ001100	64926	-3.06	-2.93	-2.56	-2.56	-2.88	-2.33
hSQ001102	8237	-0.03	-0.06	-0.465	-0.46	0.045	0.115
hSQ001104	51302	2.385	1.845	2.145	2.345	2.47	1.975
hSQ001105	5546	1.21	1.035	1.065	1.135	1.05	1.48
hSQ001106	11321	0.735	0.575	0.635	0.615	0.615	0.49
hSQ001108	7341	0.01	0.17	1.64	1.01		-0.17
hSQ001111	3313	0.61	0.655	0.66	0.73	0.29	0.575
hSQ001112	3685	-2.815	-2.535	-2.945	-2.205	-2.935	-3.44
hSQ001115	440576	2.215	2.065	2.14	2.165	2.58	2.395
hSQ001119	256112	1.17	1.39	1.29	1.35	1.295	1.74
hSQ001120	84976	-0.195	-0.13	0.09	-0.815	-1.28	-0.965
hSQ001121	79156	-0.03	0.06	-0.82	-1.545	-0.44	-0.75
hSQ001122	3909	3.27		3.19	2.67	3.4	3.48
hSQ001124	23255	-1.8	-1.885	-2.1	-2.05	-2.25	-1.51
hSQ001126	51463	1.065	1.08	0.965	1.235	0.84	1.615
hSQ001137	399664	-0.08	-0.495	-0.415	-0.35	-0.19	0.1
hSQ001140	403	1.125	0.545	1.27	0.495	1.19	0.995
hSQ001142	54413	-4.405	-4.3	-3.66	-3.72	-4.645	-3.49
hSQ001147	23020	-2.2	-1.875	-1.9	-2.27	-2.335	-1.54
hSQ001148	5333	-2.24	-2.335	-2.02	-2.205	-2.09	-1.81
hSQ001150	81545	-0.95	-0.34	-0.5	-0.385	-0.71	-1
hSQ001151	10014	-0.035	-0.53	-0.63	-1.18	-0.25	-0.355
hSQ001152	51451		2.03		2.75	2.48	3.07
hSQ001153	164	0.01	0.16	0.025	-0.09	0.06	0.77
hSQ001154	84985	-2.995	-5.05	-3.795	-3.415	-4.64	-4.135
hSQ001155	6207	3.89	3.145	3.36	4.17	2.285	4.575
hSQ001157	5939	-0.765	-1.025	-0.38	-0.525	-0.25	-0.73
hSQ001158	10010	-0.91	-0.96	-1.155	-0.05	-0.7	-0.98
hSQ001159	341511	1.22	0.955	1.29	1.34	1.395	0.765
hSQ001160	26106	-3.06	-3.45	-2.5	-2.5		-2.84
hSQ001165	114780	-9.01	-5.83	-9.15	-9.62	-5.42
hSQ001166	10585	1.16	1.375	1.47	1.21	1.56	0.995
hSQ001168	64118	1.965	1.92	2.155	1.565	1.63	2.04
hSQ001170	6484	-0.88	-0.895	-1.12	-0.555	-0.58	-1.36
hSQ001172	6510	1.18	1.095	1.18	0.94	1	0.935
hSQ001173	440673	-0.885	-0.545	-0.955	-0.675	-0.915	-0.575
hSQ001174	1244	-5.145	-5.07	-5.475	-5.44	-5.39	-6.19
hSQ001175	8890	0.825	0.65	1.07	0.71	0.79	0.865
hSQ001176	375056	-0.095	0.03	-0.27	0.055	-0.005	0.055
hSQ001177	305	-2.73	-2.19	-3.59	-3.41	-2.23	-3.3
hSQ001179	7855::81561	-1.745	-1.81	-1.915	-1.96	-2.23	-2.18
hSQ001180	10765	-1.515	-1.36	-1.18	-1.235	-1.615	-0.8
hSQ001184	26057	-1.035	-0.685	-0.41	-0.64	-1.71	-0.53
hSQ001186	11270	-0.28	-0.52	-0.33	-0.395	-0.24	0
hSQ001188	218	-1.47	-0.84	-1.75	-2.06	-0.78
hSQ001189	858	-2.76	-3.065	-3.275	-3.225	-2.51	-3.22
hSQ001192	55746	1.34	1.385	1.215	1.28	1.025	1.43
hSQ001193	92140	0.89	0.705	0.93	0.635	0.43	1.12
hSQ001194	7694	-7.345	-7.615	-6.62	-6.565	-9.535	-7.695
hSQ001196	83451	1.65	1.665	1.395	1.355	2.185	1.585
hSQ001198	84292	1.355	1.33	1.23	0.89	1.355	1.735
hSQ001200	10489	0.115	0.22	0.08	-0.305	0.115	0.43
hSQ001202	4802	1.38	1.48	1.195	1.405	1.625	1.695
hSQ001203	5834	-1.15	-1.015	-1.355	-1.47	-0.915	-0.575
hSQ001206	613037::388231	-1.5	-1.17	-1.47	-1.4	-1.435	-0.975
hSQ001207	10695	-0.86	-0.87	-0.305	-1.14	-0.575	-0.315
hSQ001208	221895	-0.825	-1.22	-1.18	-1.64	-0.83	-0.835
hSQ001209	10124	0.425	0.37	0.86	0.695	0.655	0.44
hSQ001212	5977	0.765	1.035	0.675	0.5	0.785	0.955
hSQ001215	25874	2.495	2.085	3.14	2.5	2.66	3.06
hSQ001217	3836	1.18	0.46	0.565	0.48	0.6	0.955
hSQ001220	3688	-1.95	-1.55	-2.34	-3.395	-3.195	-3.72
hSQ001222	7184	1.905	1.365	1.985	1.535	1.255	2.135
hSQ001223	79637	1.285	0.905	1.235	1.095	0.88	1.305
hSQ001224	64769	0.03	0.095	0.2	0.785	0.425	-0.995
hSQ001225	134957	-1.25	-1.085	-1.225	-0.82	-1.345	-0.8
hSQ001227	197322	-1.48	-1.935	-1.285	-0.94	-1.845	-1.12
hSQ001229	22894	1.33	1.62	1.83	0.96	0.66	0.755
hSQ001230	267004	-0.6	-0.59	-0.45	-0.85	-0.93	-0.565
hSQ001231	51075	1.88	1.89	1.625	2.195	1.985	1.74
hSQ001234	10286	2.115	1.745	2.15	2.205	1.56	1.775
hSQ001236	483	2.17	1.495	1.575	1.3	2.19	1.695
hSQ001239	910	-6.585	-5.84	-6.105	-5.73	-6.025	-6.58
hSQ001240	441925	-1.505	-0.965	-1.25	-1.135	-1.045	-1.3
hSQ001241	6203	2.66	2.565	3.1	1.445	2.83	2.155
hSQ001242	2192	-0.705	-0.065	-0.54	-0.465	-0.49	-0.535
hSQ001243	51586	-0.33	-0.13	-0.375	-0.625	-0.165	-0.045
hSQ001244	4744	-5.51	-3.19	-3.655	-3.14	-3.79	-3.685
hSQ001245	79086	1.15	1.08	1.01	0.935	0.86	1
hSQ001246	3916	0.45	0.225	0.445	0.655	0.6	0.9
hSQ001248	81618	0.335	0.31	0.675	0.42	0.58	-0.345
hSQ001249	389792	-2.165	-2.075	-2.4	-2.605	-2.035	-2.45
hSQ001250	150962	-0.37	-0.485	-0.335	-0.825	-1.025	-1.105
hSQ001251	55013	1.545	0.995	1.4	1.145	1.495	1.115
hSQ001252	113201	-0.985	-1.155	-1.375	-0.865	-0.8	-0.885
hSQ001254	191	1.905	1.625	1.73	1.2	1.805	2.33
hSQ001256	54888	0.615	0.905	0.81	0.42	0.165	0.885
hSQ001257	54469	0.58	0.255	0.505	0.57	0.705	0.305
hSQ001259	27132	-1.69	-1.45	-0.99	-1.335	-1.125	-0.835
hSQ001260	9034	-5.77	-4.14			-5.69	-6.31
hSQ001262	441408	2.665	2.63	2.59	2.51	2.46	2.94
hSQ001265	84928	-0.23	-0.18	-0.3	0.37	0.335	-1.375
hSQ001267	5005	-3.145	-3.045	-2.365	-4.03	-3.1	-3.16
hSQ001269	54407	-0.935	-1.25	-0.95	-0.905	-1.39	-1.63
hSQ001270	3985	-1.83	-1.12	-1.22	-1.105	-1.79	-2.54
hSQ001272	144577	-0.84	-0.785	-0.835	-0.81	-0.58	-1.395
hSQ001273	286254	-2.27	-2.605	-3.01	-1.955	-2.37	-2.34
hSQ001274	6636	3.22	2.665	3.145	2.585	3.055	3.605
hSQ001275	23438	0.62	-0.02	0.39	0.055	0.135	0.455
hSQ001276	29127	0.155	0.205	0.505	0.895	0.165	0.285
hSQ001278	27020	0.115	0.02	0.245	0.515	0.17	0.14
hSQ001279	6198	-1.92	-0.32	-0.04	0.845	-0.97	-2.23
hSQ001280	28958	3.035	2.99	3.215	3.01	2.85	2.655
hSQ001284	29968	3.26	2.605	2.62	1.995	2.765	3.425
hSQ001285	84842	-4.31	-4.6	-5.105	-4.7	-3.905	-5.805
hSQ001286	387628	0.07	-0.55	-0.15	0.785	0.01	-0.11
hSQ001289	4738	0.555	-0.01	0.375	0.12	0.17	0.445
hSQ001291	57678	-0.29	-0.15	-0.095	0.01	-0.345	0.825
hSQ001292	9122	-3.45	-2.04	-2.51	-2.24	-2.4	-3.775
hSQ001293	7321	1.13	1.11	1.395	1.325	1.425	0.965
hSQ001297	203569	-6.4	-4.8		-8.39		-4.84
hSQ001298	4211	0.3	-0.07	0.22	0.49	0.4	0.12
hSQ001301	80003	0.56	0.735	0.9	-0.145	0.49	1.395
hSQ001307	84525	3.935	3.39	3.83	3.385	4.01	2.95
hSQ001309	10994	-0.37	-0.39	-0.18	-0.115	-0.015	-0.39
hSQ001310	4728	1.625	1.22	1.455	1.11	1.585	1.505
hSQ001312	3954	2.865	2.66	3.065	2.36	2.76	3.32
hSQ001313	2039	-0.13	0.06	0.48	0.16	0.1	-0.27
hSQ001314	5366	1.185	1.305	1.68	2.055	1.62	1.005
hSQ001317	7181	0.065	0.035	0.2	0.195	-0.31	0.245
hSQ001318	27325	-0.64	-0.45	-0.59	-0.795	-0.5	-0.335
hSQ001324	10849	0.185	0.66	0.16	0.295	0.685	0.67
hSQ001326	6731	-0.34	-0.235	-0.325	-0.305	0.03	-0.47
hSQ001328	1012	-6.245	-5.715	-6.9	-5.7	-6.085	-6.295
hSQ001329	55892	-0.13	-0.13	-0.195	0.175	-0.43	-0.01
hSQ001330	80341	-1.755	-2.2	-1.465	-1.305	-1.81	-1.35
hSQ001331	120	-1.54	-1.605	-1.915	-1.685	-1.79	-1.265
hSQ001333	9871	-1.645	-1.785	-1.63	-1.925	-2.34	-1.99
hSQ001339	154064	0.83		1.14	1.34	1.21	1.28
hSQ001343	1760	-0.695	-0.72	-0.475	-0.355	-0.77	-0.02
hSQ001348	9533	1.46	1.275	1.45	1.67	1.41	1.935
hSQ001349	2065	-4.06	-4.155	-3.795	-4.34	-3.93	-3.82
hSQ001354	163033	-0.77	-0.715	-0.5	-0.75	-0.695	-0.495
hSQ001355	90204	1.14	0.495	0.665	0.6	0.845	0.865
hSQ001356	7386	1.76	1.485	1.405	1.635	1.78	1.44
hSQ001357	113691	-1.925	-1.85	-1.77	-2.215	-1.855	-1.87
hSQ001358	10362	-0.43	-1.095	-0.435	-1.105	-0.74	-0.385
hSQ001359	400714	-6.405	-2.96	-5.01	-2.555	-6.28	-2.82
hSQ001361	1459	-0.765	-0.34	-0.25	-0.175	-0.57	-1.05
hSQ001365	54843	-6.69	-6.355	-7.345	-7.07	-6.89	-7.165
hSQ001366	8406	-2.9		-3.21	-3.69	-2.3
hSQ001367	343153	2.145	1.99	2.655	2.72	2.22	1.97
hSQ001373	81	-0.375	-0.255	-0.385	-1.05	-0.42	-0.535
hSQ001376	79102	0.885	0.47	0.87	0.575	0.79	0.965
hSQ001378	4861	-0.035	-0.135	-0.085	-0.775	0.25	0.375
hSQ001380	2874	-1.36		-0.54	0.055	-0.66	-0.735
hSQ001383	8496	-1.965	-1.695	-2.22	-1.525	-1.645	-2.25
hSQ001385	25898	2.11	1.915	1.885	2.275	2.21	2.095
hSQ001386	11332	1.78	1.565	1.69	1.09	1.845	1.97
hSQ001387	64649	-3.505	-3.98	-4.085	-3.675	-4.16	-3.545
hSQ001389	1459	-0.375	-0.25	-0.25	0.055	-0.445	0.16
hSQ001393	84667	-1.275	-1.68	-0.695	-0.545	-1.115	-1.21
hSQ001394	8396	-0.4	0.11	-0.39	0.09	0	-0.74
hSQ001396	3728	-1.51	-1.655	-1.02	-1.3	-1.62	-1.325
hSQ001397	26152	-0.365	-0.37	-0.745	-0.415	-0.38	-0.43
hSQ001398	51735	-1.27	-0.79	-1.05	-0.485	-1.34	-1.02
hSQ001399	9054	0.355	0.295	0.61	0.27	0.195	0.085
hSQ001408	27122	-3.69	-3.525	-4.65	-3.675	-3.555	-4.75
hSQ001410	79169	2.645	2.325	2.745	2.505	2.73	3.065
hSQ001411	80305	1.54	1.86	2.13	2.15	1.99	2.18
hSQ001412	57418	1.85	1.61	1.52	1.065	1.93	2.125
hSQ001413	85028	0.39	0.58	0.83	0.78	0.66	0.535
hSQ001414	6429	2.165	2.115	2.245	2.055	1.81	2.465
hSQ001415	3021	0.73	0.525	0.39	0.4	0.59	1.105
hSQ001416	57110	1.895	1.565	1.7	1.27	1.92	1.82
hSQ001418	440081::642846	-1.455	-0.79	-0.725	-0.66	-0.82	-1.055
hSQ001419	56853	0.395	0.72	0.575	1.815	1.03	1.025
hSQ001420	79629	-0.66	-0.8	-0.635	-1.155	-0.32	-0.45
hSQ001423	55335	-0.625	-0.665	-0.64	-0.705	-0.475	-0.905
hSQ001424	22905	2.425	2.075	2.685	2.53	2.81	3.965
hSQ001427	375318	-1.61	-1.61	-2.1	-2.37	-1.32	-2.11
hSQ001428	91833	0.19	0.155	0.03	0.545	0.615	0.52
hSQ001429	114984	0.24	-0.12	-0.325	0.03	0.33	0.21
hSQ001433	163	0.065	0.005	-0.17	-0.14	0.17	-0.365
hSQ001434	10207	-1.31		-1.21	-1.05		-0.76
hSQ001435	26094	0.76	0.68	0.585	0.735	0.75	0.825
hSQ001437	283970	-1.7	-1.98	-1.665	-1.61	-1.73	-1.84
hSQ001438	56243	-5.37	-5.285	-5.125	-4.615	-4.965	-5.29
hSQ001440	85236	0.675	0.8	0.39	0.575	0.82	0.985
hSQ001445	10554	-0.68	-0.53	-1.44	-1.1		-1.02
hSQ001446	55658	1.295	1.175	1.26	1.035	1.55	1.21
hSQ001448	467	2.44	2.46	2.84	2.575	1.325	1.79
hSQ001451	8834	1.7	1.785	2.02	1.63	1.87	1.5
hSQ001454	64149	1.03	0.945	0.735	1.235	1.2	0.865
hSQ001458	1112		-1.85	-1.47	-1.38	-0.97	-2.02
hSQ001461	64779	-0.495	-0.905	-0.62	-1.6	-0.985	-0.665
hSQ001462	3308	2.245	1.94	2.235	1.84	1.955	2.125
hSQ001466	8574	0.64	0.405	0.695	0.6	1.055	0.825
hSQ001467	374882	1.07	0.84	0.8	0.58	1.11	1.115
hSQ001468	54386	1.48	1.41	1.23	1.075	1.375	1.535
hSQ001469	440392	0.995	0.15	0.475	0.125	0.99	0.67
hSQ001470	1936	-0.5	0.09	0.375	0.355	0.075	-0.285
hSQ001471	388796::26777	1.66	1.36	1.76	1.53		2.04
hSQ001472	1329	1.28	0.945	1.28	1.025	1.4	1.2
hSQ001473	55872	-0.855	-0.79	-0.785	-0.46	-0.445	-1.12
hSQ001478	64968::6526	-1.905	-1.51	-1.515	-2.01	-2.185	-1.725
hSQ001481	3249	-3.04	-1.77	-3.39	-2.925	-1.18	-2.35
hSQ001482	64754	-0.965	-0.925	-1.135	-0.97	-1.14	-0.815
hSQ001485	11200	0.94	0.53	0.775	0.56	1	0.49
hSQ001487	51552	-0.005	0.065	-0.165	-0.84	0.005	0.18
hSQ001488	284349	0.715	0.76	0.575	0.72	0.365	0.965
hSQ001491	6167	1.755	1.765	1.785	1.68	1.92	2.51
hSQ001493	5881	3.8	3.785	4	3.555	4.15	4.155
hSQ001494	196483	-0.4	-0.27	-0.37	-0.48	-0.28	-0.17
hSQ001497	280657	-4.64	-6.26	-5.19	-5.075		-6.725
hSQ001499	282997	-0.59	-1.22	-1.51	-1.745		-1.15
hSQ001503	2880		-1.67	-1.87	-1.83	-0.57
hSQ001506	348926::402162	0.545		0.38	0.775	0.24	0.27
hSQ001508	3163	1.575	1.43	1.655	1.015	1.78	2.04
hSQ001509	339456	0.065	0.05	0.315	0.215	0.295	0.185
hSQ001510	27141::56413	0.77	0.81	0.99	0.75	0.88	1.02
hSQ001511	57570	1.225	1.65	1.695	1.395	1.08	0.765
hSQ001512	27022	0.6	0.71	1.29	1.38	1.03	0.76
hSQ001514	6605	1.885	1.825	1.935	0.995	1.84	1.725
hSQ001515	64216	0.275	0.365	0.375	0.44	0.11	0.4
hSQ001517	79810	-0.555	-0.66	-0.95	-0.545	-0.535	0.04
hSQ001518	55380	-1.64	-1.3	-1.32	-0.215	-1.11	-1.42
hSQ001519	55706	1.34	1.41	1.33	1.47	0.9	0.695
hSQ001520	161742	-2.795	-2.935	-3.23	-2.7	-3.36	-3.34
hSQ001521	9987	3.385	2.075	3.805	3.305	3.52	2.945
hSQ001526	7222	0.125	-0.17	0.05	0.8	0.33	0.25
hSQ001527	1660	0.415	1.39	0.98	1.295	0.595	0.77
hSQ001528	402340	-0.33	-0.435	-0.49	-0.195	-0.19	-0.015
hSQ001529	6575	0.025	0.25	-0.03	-0.115	-0.2	0.145
hSQ001532	653431	-2.965	-2.38	-2.22	-1.84	-2.94	-2.855
hSQ001533	91942	0.905	0.82	0.815	1.09	0.85	0.34
hSQ001534	93653	-2.79	-3.55	-3.77	-3.615	-3.08	-3.185
hSQ001535	10397	-0.84	-0.87	-1.54	-0.045	-1.025	-0.535
hSQ001537	157506	2.7	2.575	2.85	0.46	0.155	0.65
hSQ001539	339047	-1.5	-1.225	-1.84	-0.875	-1.21	-1.37
hSQ001540	158511	-0.665	-0.655	-0.505	-0.72	-0.455	-0.85
hSQ001558	55917	-0.16	-0.19	-0.27	-0.075	-0.56	-0.66
hSQ001559	11140	1.83	2.02	2.255	2.18	2.155	2.25
hSQ001565	284942	1.015	1.13	1.075	1.5	0.99	-0.035
hSQ001569	51559	-0.56	0.03	-0.005	0.225	-0.245	0.325
hSQ001571	92912	0.185	0.42	0.14	0.735	0.435	0.39
hSQ001574	400960	-0.265	-0.435	-0.84	-0.79	-0.68	-0.22
hSQ001575	83608	3.3	3.06	3.45	3.405	3.34	3.685
hSQ001576	3625	-1.88	-2.355	-1.775	-1.605	-1.77	-2.135
hSQ001578	83903	1.77	1.9	1.9	1.885	1.865	1.18
hSQ001579		-0.29	-0.505	-0.645	-0.765	-0.425	-0.525
hSQ001580	83937	-3.485	-3.655	-3.605	-3.935	-3.33	-3.35
hSQ001581	9659	-4.905	-4.93	-5.11	-5.54	-4.705	-5.55
hSQ001582	11319	0.41	0.37	-0.11	0.755	0.325	0.5
hSQ001585	57697	-1.58	-1.04	-0.85	-1.07	-1.405	-0.57
hSQ001586	10580	-3.635	-3.54	-3.89	-3.64	-3.77	-4.11
hSQ001587	79022	1.78	1.625	1.82	1.64	2.08	1.76
hSQ001588	10465	0.885	1.08	1.26	1.48	1.1	1.84
hSQ001589	84920	0.845	0.785	1.03	1.115	1.105	1.09
hSQ001591	401904	2.1	2.18	1.695	1.755	1.78	0.915
hSQ001592	8496	-2.035	-1.59	-2.245	-1.935	-1.645	-2.565
hSQ001593	5577	-0.08	-0.315	-0.34	0.09	0.19	-0.3
hSQ001596	7391	0.26	0.52	0.51	1.13		0.21
hSQ001597	54886	-6.18	-5.945	-7.215	-6.23	-6.195	-7.85
hSQ001600	375775	-3.6	-3.325	-3.585	-3.255	-3.415	-3.365
hSQ001602	284406	-7.7	-7.15	-7.305	-6.86	-7.79	-7.08
hSQ001603	54206	-2.82	-2.15	-2.365	-1.735	-2.29	-3.115
hSQ001605	79066	1.215	1.32	1.36	1.36	1.235	1.805
hSQ001608	9659	0.135	0.09	0.325	0.385	-0.035	0.445
hSQ001609	3014	2.525	1.9	2.39	1.88	2.52	3.155
hSQ001611	80851	-0.105	-0.24	0.065	-0.15	0.035	0.3
hSQ001612	1893	-6.4	-7.14	-6.195	-6.21	-7.1	-6.065
hSQ001614	80042	-7.655	-4.84	-4.16	-3.98	-6.71	-5.645
hSQ001617	1022	0.395	0.15	0.17	0.505	0.16	0.385
hSQ001619	51076	2.335	2.04	2.46	1.63	2.085	2.035
hSQ001621	89801	-1.56		-1.15	-1.74	-0.69	-0.79
hSQ001626	6793	-1.91	-1.895	-2.12	-2.395	-2.095	-1.92
hSQ001628	27063	-5.145	-5.03	-4.355	-4.105	-5.46	-4.73
hSQ001629	10424	0.4	0.245	0.15	-0.815	-0.86	-1.42
hSQ001630	51626	1.61	1.44	1.45	1.365	1.76	2.02
hSQ001632	442158	2.07	1.66	2.125	2.26	1.76	1.715
hSQ001634	442441	0.91	0.385	0.77	0.95	1.035	1.04
hSQ001635	6296	-3.36	-3.37	-3.375	-3.38	-3.735	-3.795
hSQ001636	55103	0.075	0.175	0.155	0.44	-0.005	0.175
hSQ001637	285321	-2.21	-2.445	-2.255	-2.605	-2.14	-1.705
hSQ001639	388579	0.835	0.925	0.985	1.16	1.19	0.985
hSQ001642	221362::730101	-1.7	-1.885	-1.69	-1.575	-1.86	-1.945
hSQ001643	10336	-1.07	0.06	-0.45	-0.95	-0.49	-2.34
hSQ001649	126170	0.69	0.93	1.22	1.45	1.425	1.11
hSQ001651	5901	4.375	4.27	3.51	3.3	4.345	3.625
hSQ001653	29087	0.405	0.01	0.215	0.06	0.32	0.47
hSQ001655	256355	2.365	1.63	1.795	1.575	2.48	1.885
hSQ001657	5430	0.15	0.315	0.13	0.06	0.055	0.585
hSQ001658	54832	-3.645	-2.65	-2.745	-2.795	-3.57	-3.115
hSQ001659	5111	2.58	1.72	1.75	2.735	1.89	2.515
hSQ001660	5349	-4.495	-4.55	-3.755	-3.865	-4.525	-4.3
hSQ001662	388533	-0.57	-0.95	-0.46	-0.315	-0.435	-0.36
hSQ001664	7533	1.665	1.43	1.325	1.6	1.7	1.745
hSQ001665	9820	-2.68	-2.605	-2.35	-3.03	-2.6	-2.395
hSQ001668	3078	-2.7	-3.41	-2.94	-2.625	-2.585	-3.085
hSQ001669	79962	-2.085	-2.21	-2.655	-2.81	-2.175	-2.85
hSQ001670	24140	-0.25	-0.285	-0.035	-0.19	-0.3	-0.015
hSQ001672	896	-0.77	-0.695	-0.145	-0.17	-0.565	-0.345
hSQ001675	8649	0.54	0.43	0.785	0.92	0.44	0.215
hSQ001676	440548	0.09	0.38	0.45	-0.005	0.11	0.41
hSQ001680	284358	-0.03	-0.27	0.19	0.19	0.76	0.85
hSQ001681	4566::4568	-0.83	0.205	-0.385	-0.205	-0.695	0.1
hSQ001682	962	-4.655	-4.885	-5.05	-4.67	-4.99	-4.665
hSQ001683	317649	1.635	1.15	1.04	0.675	1.335	1.205
hSQ001692	63971	-1.815	-1.87	-1.73	-1.09	-1.525	-1.435
hSQ001693	285711		-3.91	-8.46	-5.44	-3.83
hSQ001694	55589	-1.53	-1.16	-0.99	-0.305	-1.78	-1.2
hSQ001696	221935	-2.865	-2.63	-3.03	-3.415	-3.09	-3.145
hSQ001697	157278	-3.89	-3.24	-2.87	-2.8		-3.13
hSQ001699	79017	0.905	0.73	0.57	0.46	0.845	0.64
hSQ001702	283383	-6.135	-5.405	-5.71	-5.645	-6.32	-8.045
hSQ001704	84364	0.68	0.72	1.22	1.145	0.965	0.48
hSQ001705	51095	-1.005	-0.71	-0.835	-0.255	-0.92	-1.71
hSQ001706	150291	1.43	1.63	1.62	1.98	1.955	1.435
hSQ001716	6141	3	3.14	2.4	2.34	3.795	3.07
hSQ001721	1978	2.42	1.96	2.36	1.645	1.82	2.025
hSQ001722	90480	1.71	1.595	1.635	1.16	1.925	1.96
hSQ001723	27320	-0.25	-0.725	-0.375	-0.12	-0.395	-0.37
hSQ001724	54892	-0.3	-0.12	-0.245	-0.01	-0.835	-0.42
hSQ001725	55696	1.72	1.615	1.785	1.96	1.525	1.54
hSQ001726	6130	3.38	3.32	3.085	3.345	2.71	3.71
hSQ001729	644823::442573	-0.265	-0.515	-0.445	-0.38	-0.195	-0.46
hSQ001731	27335	1.95	1.655	1.57	1.195	2.04	1.835
hSQ001734	25836	-1.495	-1.12	-1.15	-1.17	-1.31	-0.995
hSQ001736	53838	0.25	0.145	0.24	-0.205	0.2	0.815
hSQ001737	401522	-0.575	-0.92	-0.2	-0.655	-0.35	-0.635
hSQ001738	2923	-0.15	-0.36	-0.015	-0.97	-0.47	0
hSQ001739	4867	1.8	2.11	1.83	1.92		1.8
hSQ001740	84140	0.77	0.97	0.59	1.13	1.21	0.96
hSQ001741	51503	1.26	1.01	1.535	1.395	1.195	1.38
hSQ001742	283651	2.275	2	2.585	1.92	2.515	2.235
hSQ001743	64577	0.86	1.335	1.025	1.11	0.59	1.31
hSQ001745	51091	-1.995	-1.85	-1.34	-0.945	-1.755	-1.51
hSQ001747	6166	3.37	2.945	4.17	3.995	3.295	4.24
hSQ001749	57650	0.795	0.665	0.265	1.675	1.39	-0.425
hSQ001751	4891	0.335	0.42	0.3	1.02	0.92	0.665
hSQ001753	51067	1.81	1.61	1.865	1.63	1.71	1.945
hSQ001757	387680	0.105	0.255	0.155	-0.355	-0.07	0.515
hSQ001761	5097	-2.4	-2.4	-1.99	-2.385		-2.19
hSQ001763	51192	0.075	-0.175	-0.15	-0.225	0.305	-0.74
hSQ001767	64167	-3.985	-3.54	-3.025	-4.125	-3.93	-4.435
hSQ001768	8454	1.46	1.42	1.575	2.085	1.385	1.895
hSQ001769	8601	-2.865	-2.85	-3.18	-2.78	-2.68	-3.435
hSQ001770	378805	-1.49	-1.74	-1.64	-1.14	-1.375	-1.69
hSQ001774	8544	-1.375	-1.55	-1.61	-2.195	-1.17	-1.36
hSQ001776	119437	-3.775	-1.97	-3.37	-1.595	-3.095	-3.25
hSQ001780	387882	-0.13	-0.12	-0.505	-0.97	-0.305	-0.28
hSQ001783	23155	0.995	0.995	1.265	0.975	1.23	1.315
hSQ001797	284802	-4.13	-3.87	-4.9	-2.63	-3.485	-4.11
hSQ001798	91851	-5.085	-5.23	-5.31	-5.005	-5.15	-5.885
hSQ001800	112770	1.6	1.515	1.885	1.425	1.62	1.47
hSQ001801	55568	-0.53		0.45	-1.29		-0.38
hSQ001804	79882	0.665	0.705	0.805	0.995	0.78	1.325
hSQ001808	4170	0.99	1.325	1.27	1.81	0.965	0.96
hSQ001810	57348	1.775	2.005	2.38	1.45	2.34	2.475
hSQ001811	6141	3.27	2.73	2.89	2.425	2.695	3.075
hSQ001813	79665	0.59	0.695	1.075	0.92	0.635	0.91
hSQ001817	5188	0.85	0.845	1.05	0.86	0.895	0.69
hSQ001818	170463	-0.97	-1.355	-1.14	-1.43	-0.885	-0.78
hSQ001820	158381	-0.225	-0.26	0.015	0.065	-0.105	-0.695
hSQ001821	379025	0.71	0.265	0.5	0.56	0.93	0.465
hSQ001822	81554	1.215	1.5	1.525	1.61	1.125	1.125
hSQ001823	10939	-0.28	-0.055	-0.13	0	-0.61	0.225
hSQ001826	91392	-0.57	-0.71	-0.655	-0.12	-0.37	-0.15
hSQ001827	25936	1.865	1.77	2.125	1.85	1.995	1.905
hSQ001829	51447	0.61	1.04	1.225	1.37	1.29	0.675
hSQ001830	7503	2.355	3.13	3.015	3.18	2.505	2.355
hSQ001831	2483	-1	-0.785	-0.895	-0.375	-0.56	-1.705
hSQ001832	6173	3.705	3.295	3.22	2.085	3.87	2.645
hSQ001833	304	0.23	-1.03	-0.92	-0.165	-0.935	0.345
hSQ001834	22839	-1.73	-2.23	-1.86	-2.14	-1.82	-1.905
hSQ001836	439967	0.105	0.355	0.565	0.865	-0.01	0.815
hSQ001838	441866	3.015	2.805	2.22	2.22	2.32	1.875
hSQ001839	800	-0.645	-0.05	-0.575	-0.21	-0.17	0.42
hSQ001840	80153	0.525	0.395	0.29	0.23	0.41	0.91
hSQ001841	51028	0.25	0.515	0.355	0.75	0.63	0.47
hSQ001842	4116	2.215	1.935	1.595	1.92	1.73	2.25
hSQ001848	4921	-4.11	-5.075	-4.875	-4.15	-3.81	-3.89
hSQ001849	1028	-2.055	-2.375	-2.865	-2.69	-1.97	-2.68
hSQ001850	348751	-2.68	-3.6	-2.18	-2.095	-2.62	-3.115
hSQ001853	2965	0.795	0.615	0.52	0.74	0.74	1.02
hSQ001854	79158	-1.38	-1.04	-1.235	-1.43	-1.26	-1.425
hSQ001855	4155	-3.21	-2.83	-4.61	-4.12		-3.73
hSQ001856	1211	2.17	1.76	2.54	2.47	2.27	2.46
hSQ001857	84679	-0.415	-1.02	-0.25	-0.435	-0.31	-0.25
hSQ001858	1537	1.635	1.22	1.59	1.445	1.4	1.585
hSQ001859	54856	-0.66	-0.655	-0.865	-0.75	-0.725	-0.1
hSQ001860	27295	2.37	2.065	2.485	1.69	2.3	2.525
hSQ001864	10158	-0.3	0.43	0.2	-0.92	0.25	-0.62
hSQ001866	5710	1.51	1.525	1.95	1.65	1.95	2.095
hSQ001867	10797	1.795	1.97	2.08	1.65	1.745	1.49
hSQ001869	56940	-1.565	-2.255	-1.725	-1.635	-1.685	-1.955
hSQ001871	8940	-0.14	-0.39	-0.11	-0.24	-0.14	0.01
hSQ001874	11031	-1.115	-1.29	-1.2	-1.415	-1.535	-1.48
hSQ001876	7755	0.53	0.43	0.7	0.71	0.68	0.915
hSQ001878	142940	1.715	1.785	1.625	2.58	1.755	1.225
hSQ001882	23163	-0.14	-0.025	0.495	0.08	0.03	0.305
hSQ001883	391809	0.655	1.09	1.415	1.67	1.375	0.67
hSQ001885	1660	1.23	2.105	1.92	2.535	1.25	1.255
hSQ001886	79140	1.23	0.81	1.015	0.84	1.47	1.335
hSQ001887	157562	-3.26	-2.71	-2.84	-2.92	-2.71	-3.14
hSQ001888	441122	-1.345	-0.905	-0.975	-1.45	-1.15	-0.745
hSQ001890	28232	-2.43	-3.2	-1.78	-1.885		-2.1
hSQ001892	26512	-1.555	-1.565	-1.975	-1.705	-1.69	-1.46
hSQ001896	869	-1.57	-1.53	-1.22	-1.145	-1.865	-1.405
hSQ001898	3978			0.81	1.01	0.86
hSQ001899	10076	-0.645	-0.9	-0.63	-0.83	-0.825	-0.555
hSQ001902	10439	-5.03	-3.71	-4.64	-3.52	-3.65	-4.505
hSQ001904	9400	-0.695	-0.88	-0.235	-0.98	-0.955	-0.975
hSQ001906	2166	-1.105	-1.625	-1.165	-0.835	-1.775	-1.045
hSQ001908	5710	1.99	1.4	2.045	1.535	1.63	2.015
hSQ001910	5727	-1.78	-1.85	-1.355	-0.92	-1.65	-1.995
hSQ001911	5464	3.765	3.295	4.175	3.395	3.23	3.57
hSQ001912	1434	1.4	2.14	1.795	2.29	1.33	0.235
hSQ001913	140862	-0.48	-1.075	-0.595	-0.28	-0.56	-1.15
hSQ001920	9603	-1.455	-1.825	-1.97	-1.83	-1.855	-1.805
hSQ001922	27238	1.14	1.13	0.92	0.32	1.015	1.12
hSQ001923	51538	1.88	1.56	2.06	1.325	1.505	2.255
hSQ001926	149501	-1.075	-1.56	-1.66	-1.315	-2.06	-0.79
hSQ001929	442081	2.79	2.64	3.09	3.205	3.02	2.84
hSQ001930	51750	-1.22	-0.75	-0.66	-1.59	-1.33	-0.48
hSQ001933	162632	-1.365	-1.18	-1.7	-0.675	-1.425	-0.885
hSQ001935	6629	2.425	1.555	1.59	2.135	1.905	2.635
hSQ001939	145767	2.095	2.12	1.91	2.375	1.74	2.46
hSQ001940	51042	2.225	1.885	2.23	1.535	2	2.585
hSQ001942	391722	-0.39	-0.24	0.14	0.11	0.17	-0.47
hSQ001943	10043	0.5	1.145	0.955	0.84	0.93	-0.125
hSQ001944	10138	0.385	0.415	0.125	0.225	0.61	0.05
hSQ001949	9218	-0.33	-0.235	-0.27	-0.295	-0.16	-0.4
hSQ001950	11345	1.78	1.335	1.915	1.69	1.815	1.925
hSQ001951	79574	-2.99	-2.59	-2.52	-2.62	-2.76	-2.8
hSQ001952	5201	1.655	1.665	2.12	1.58	1.8	1.8
hSQ001953	5202	1.865	1.655	1.945	1.745	2.08	2.105
hSQ001954	8728	-0.81	-0.88	-1.43	-1.64	-0.83	-1.42
hSQ001956	58505	-0.18	0.13	0.05	0.17	-0.005	-1.375
hSQ001958	2768	-0.82	-0.69	-0.935	-2.555	-2.545	-1.97
hSQ001959	10227	0.405	0.5	0.395	0.235	0.6	0.325
hSQ001960	55245	0.75	0.955	0.95	1.205	0.685	0.62
hSQ001961	157567	2.695	2.08	2.12	2.08	2.705	3.225
hSQ001962	55161	1.61	1.575	1.585	1.59	1.455	1.315
hSQ001963	1945	0.59	0.465	0.715	0.86	0.645	0.485
hSQ001965	5740	-5.225	-4.98	-5.87	-3.61	-5.63	-5.715
hSQ001966	129831	0.93	0.625	0.74	0.61	0.745	0.885
hSQ001967	283464	0.815	0.75	0.74	-0.49	-1.04	-0.315
hSQ001969	51347	-1.835	-2.025	-2.125	-1.655	-1.95	-2.28
hSQ001971	54801	2.22	2.96	2.84	3.39	2.315	2.105
hSQ001972	8536	2.895	2.75	3.22	2.765	2.88	2.925
hSQ001973	3572	-3.63	-2.2	-2.34	-1.49	-2.47	-3.355
hSQ001975	389385	0.825	0.805	0.825	1.06	0.91	0.925
hSQ001978	81562	0.16	-0.04	0.235	-0.675	-1.01	-0.42
hSQ001979	29068	-0.04	0.255	0.145	0.225	-0.24	-0.035
hSQ001980	9099	2.03	1.78	1.91	0.835	0.97	0.725
hSQ001982	9221	1.83	1.985	1.865	2.205	2.085	2.13
hSQ001983	10734	-3.35	-6.41	-4.61	-5.05	-3.62	-4.35
hSQ001986	3481	-3.76	-4.315	-4.37	-4.29	-3.8	-3.755
hSQ001988	285971	-0.22	-0.645	-0.495	-0.325	-0.12	-0.11
hSQ001991	23170	1.375	1.255	1.58	1.065	1.77	2.005
hSQ001997	344371	1.605	2.14	2.305	1.995	2.155	1.7
hSQ001998	440085	1.835	1.655	1.71	2.28	1.71	1.9
hSQ002000	135295	4.525	4.055	4.795	4.195	4.395	4.925
hSQ002002	695	-4.695	-4.855	-5.81	-4.58	-3.3	-4.425
hSQ002003	64965	1.885	1.835	1.915	2.045	1.67	1.745
hSQ002004	246126	-9.15	-8.465	-7.98	-10.1	-9.88	-9.895
hSQ002005	85007	0.13	0.245	0.495	0.055	0.195	0.55
hSQ002006	27327	-1.73	-0.78	-1.06	-1.805	-2.25	-2.085
hSQ002010	501	0.525	0.24	0.205	0.31	0.26	0.63
hSQ002013	10571::441084	-7.285	-5.23	-6.9	-8.99	-4.8	-5.16
hSQ002014	390637	2.24	1.95	2.53	2.79	1.58	2.97
hSQ002017	29969	1.08	0.74	1.21	1.13	1.345	1.38
hSQ002021	6883	0.655	0.45	0.67	0.505	0.4	0.8
hSQ002023	388461	-1.035	-1.87	-1.68	-1.8	-1.42	-1.855
hSQ002025	147172	0.065	0.145	-0.275	-0.23	-0.23	0.01
hSQ002026	51602	1.76	2.015	1.325	1.46	1.66	2.315
hSQ002030	3620	-4.97	-4.6	-4.555	-5.735	-5.975	-5.205
hSQ002033	57510	0.765	0.69	0.98	0.52	0.795	1.6
hSQ002036	84769	1.95	1.79	2.01	1.695	2.075	2.395
hSQ002038	286256	-0.7	-0.765	-0.53	-0.49	-0.43	-0.26
hSQ002040	6829	-0.37	-0.585	-1	-0.69	-0.465	0.01
hSQ002044	57175	-0.58	-0.59	-0.6	-0.89	-0.32	-0.235
hSQ002047	9455	1.415	1.78	1.52	1.925	2.02	1.4
hSQ002048	94239	1.52	0.93	1.545	1.695	1.48	1.555
hSQ002049	55357	-1.62	-2.05	-1.7	-1.99	-1.58	-1.345
hSQ002051	339674		2.47	2.75	1.91	1.87	2.7
hSQ002052	125150	2.43	1.955	2.125	1.92	2.405	2.195
hSQ002056	1969	-1.89	-2.03	-2.35	-1.85	-2.6	-2.36
hSQ002059	7704	1.585	0.82	1.635	0.28	1.415	1.125
hSQ002061	5499	0.845	0.935	0.935	0.795	0.77	1.075
hSQ002063	171177	-0.845	-0.51	-0.05	0.255	-0.08	-0.29
hSQ002065	604	-1.505	-1.71	-1.46	-1.16	-1.95	-1.535
hSQ002066	79929	1.28	1.63	1.775	1.31	1.455	1.19
hSQ002069	718	-2.2	-2.285	-1.745	-2.895	-2.49	-2.995
hSQ002070	5032	0.435	0.515	0.53	0.765	0.695	0.785
hSQ002071	375775	-4.155	-4.36	-3.38	-3.19	-4.4	-3.75
hSQ002078	64975	2	1.655	2.005	1.525	1.915	2.215
hSQ002079	64753	-0.73	-0.73	-0.605	-1.08	-0.82	-0.29
hSQ002080	51465	0.81	0.705	0.48	0.685	1.115	1.16
hSQ002082	284029	1.735	1.255	1.5	0.98	1.565	1.47
hSQ002083	9526	1.555	1.6	1.45	1.57	1.64	1.945
hSQ002085	285368	0.82	0.425	0.68	0.755	1.195	0.73
hSQ002086	360205	1.82	0.97	1.42	1.24		0.95
hSQ002087	83463	-0.895	-1.16	-1.3	-1.335	-0.71	-0.765
hSQ002088	5376	-0.63	-0.985	-0.78	-0.845	-1.115	-0.84
hSQ002090	53349	-0.65	-0.37	-0.73	-0.295	-0.77	-1.48
hSQ002092	10449	0.2	-0.105	0.14	-0.745	-1.265	-1.41
hSQ002093	1024	0.4	0.215	0.15	0.665	0.26	0.365
hSQ002094	10907	-0.055	-0.22	0.215	0.53	0.3	0.62
hSQ002097	84626	0.725	0.71	0.795	0.555	1.06	0.915
hSQ002099	7335	0.345	0.435	0.865	0.87	0.835	0.265
hSQ002104	25897	1.05	0.7	0.75	1.2	1.48	1.545
hSQ002106	4286	0.705	0.83	1.105	0.8	0.395	0.06
hSQ002110	7584	1.24	1.435	1.525	1.98	1.15	2.19
hSQ002115	5442	0.645	0.48	1.07	0.5	0.79	1.34
hSQ002117	23049	-2.81	-1.525	-1.98	-1.005	-2.575	-2.29
hSQ002118	27068	2.06	1.57	1.64	1.13	1.89	1.42
hSQ002120	84133	-0.25	-0.095	-0.33	0.085	-0.08	-0.75
hSQ002122	23643	-6.47	-7.055	-7.635	-7.225	-6.74	-7.415
hSQ002124	10988	2.345	2.215	2.615	2.645	2.225	2.505
hSQ002125	55028	1.36	1.605	1.62	1.605	1.13	0.895
hSQ002126	55215	0.045	0.26	0.46	-0.11	-0.045	0.59
hSQ002127	7558::7582	-0.26	0.155	-0.385	-0.03	-0.12	-0.685
hSQ002129	4150	-0.47	-0.205	-0.455	-0.325	-0.045	-0.405
hSQ002131	5193	-0.4	-0.595	-0.62	-0.52	-0.675	-0.47
hSQ002135	283412	3.56	2.99	3.945	3.405	3.565	4.08
hSQ002138	55004	1.235	1.19	1.215	1.08	1.645	1.12
hSQ002140	57018	-0.415	-0.07	-0.045	0.27	-0.33	-0.075
hSQ002141	2538	-4.735	-4.545	-5.855	-5.055	-4.745	-3.83
hSQ002142	4839	1.365	1.29	1.415	1.25	1.17	1.42
hSQ002143	63027	-0.515	-1.07	-0.535	-1.16	-0.35	-0.405
hSQ002148	6470	0.79	0.685	0.61	0.64	0.935	0.875
hSQ002149	53340	1.2	0.62	0.77	0.56	1.005	1.195
hSQ002150	10102	2.045	1.82	2.095	1.8	1.61	2.015
hSQ002152	5886	0.255	0.07	-0.055	-0.145	0.43	0.37
hSQ002154	55556	0.075	-0.215	0.03	0.11	-0.095	-0.005
hSQ002156	2022	1.15	1.27	1.66	2.405	2.09	1.66
hSQ002161	8843	-4.57	-3.98	-5.97	-6.17	-7.735	-7.19
hSQ002162	9978	2.96	2.38	3.52	2.465	3.14	3.145
hSQ002164	6456	2.845	2.845	2.76	3.005	3.03	3.54
hSQ002166	1737	1.03	1.175	1.265	1.36	0.975	0.64
hSQ002168	389816	-1.935	-2.37	-2.49	-2.175	-2.02	-1.88
hSQ002177	441351	1.72	1.305	1.76	1.78	1.13	1.47
hSQ002179	6633	2.885	2.72	2.765	2.66	2.505	2.91
hSQ002180	3985	0.8	0.84	0.87	1.17	-0.31	0.65
hSQ002181	220906	0.975	0.61	0.985	0.815	0.91	0.955
hSQ002184	8792	-1.42	-1.555	-1.48	-1.37	-0.8	-1.305
hSQ002188	252983	1.485	0.805	1.09	1.495	1.755	1.015
hSQ002189	343990	-4.015	-5.22	-4.255	-4.57	-3.755	-5.375
hSQ002190	3308	1.365	1.575	1.28	1.35	1.27	1.56
hSQ002192	909	-4.01	-3.53	-3.72	-3.7	-4.71	-4.085
hSQ002193	151516	-1.01		-0.72	-1.64		-2
hSQ002197	444	-1.49	-1.15	-1.08	-0.535	-1.545	-1.89
hSQ002199	90288	-1.165	-1.57	-1.23	-1.33	-1.045	-0.765
hSQ002201	388794	0.26	-0.35	0.07	0.1	0.45	0.395
hSQ002202	57156	0.35	0.24	-0.005	-1.41	-1.55	-0.405
hSQ002204	5691	1.56	1.22	1.615	1.11	1.7	1.815
hSQ002205	54065	-0.09	-0.06	-0.04	0.49	0.16	-0.09
hSQ002206	9048	-2.065	-2.425	-2.115	-2.445	-2.15	-1.87
hSQ002207	222159::285949	-1.785	-2.11	-2.405	-1.43	-1.895	-1.42
hSQ002208	3909	2.83	2.43	3.13	2.74	3.1	3.04
hSQ002209	64924	-0.33	0.005	-0.105	0.115	-0.435	-0.45
hSQ002211	55779	-1.05	-0.24	-0.27	-0.265	-1.085	-0.005
hSQ002212	8717	0	-0.085	-0.35	-0.43	0.25	-0.095
hSQ002215	9726	-1.575	-1.44	-1.03	-1.245	-1.275	-1.23
hSQ002217	1994	1.91	1.825	1.86	1.65	2.18	1.64
hSQ002219	143888	0.85	0.725	0.315	0.49	0.8	0.425
hSQ002220	85007	-0.33	-0.935	-0.935	-0.64	-1.11	-0.62
hSQ002225	55657	-0.315	-0.295	-0.07	-0.23	-0.47	0.145
hSQ002227	25946	-1	-2.04	-2.14	-1.91	-0.6	-1.45
hSQ002228	90407	0.69	0.715	1.05	0.105	-0.19	-0.29
hSQ002231	440344	-3.1	-4.06	-3.93	-3.14	-2.11	-4.09
hSQ002232	3959	-2.07	-2.975	-2.62	-2.455	-2.74	-2.73
hSQ002241	26233	0.4	0.39	0.45	0.35	0.495	0.53
hSQ002243	353093	-0.54	-0.41	0.09	-0.36	-0.54	-0.6
hSQ002244	83460	2.395	2.205	2.605	2.165	2.59	2.785
hSQ002246	7453	0.21	-0.15	-0.205	-0.555	-0.095	-0.03
hSQ002247	7089	-2.7	-2.675	-2.35	-2.395	-2.715	-1.965
hSQ002250	8417	-0.715	-0.69	-0.605	-0.515	-0.305	-0.6
hSQ002253	118472	1.905	1.6	2.07	1.57	1.875	1.845
hSQ002257	440421	-3.28	-3.275	-4.12	-3.52	-3.18	-2.795
hSQ002260	155368	-1.745	-1.845	-1.89	-1.99	-1.755	-1.53
hSQ002261	1363	-1.36	-1.73	-1.77	-1.685	-1.475	-1.995
hSQ002262	10669	-1.97	-2.21	-2.56	-4.04	-3.28	-2.46
hSQ002265	127933	-1.915	-2.015	-2.555	-1.855	-1.98	-1.42
hSQ002269	442209	3.205	2.34	3.75	2.905	3.2	3.025
hSQ002270	168850	-0.485	-0.35	-0.73	0.04	-0.365	-0.13
hSQ002272	3312	1.735	2.015	1.9	2.305	1.94	2.2
hSQ002276	3603	-2.03	-3.9	-5.51	-5.66	-2.39	-5.01
hSQ002278	10664	0.61	0.645	0.575	0.685	0.47	1.15
hSQ002280	9372	-1.585	-1.785	-1.69	-0.965	-1.7	-1.77
hSQ002283	140739	1.25	1.075	1.265	1.125	1.375	1.23
hSQ002285	64225	-0.225	0.03	-0.09	0.33	-0.36	0.035
hSQ002286	54764	0.13	0.56	0.145	0.775	0.075	0.475
hSQ002287	4815	-3.69	-4.125	-2.97	-2.715	-3.64	-3.205
hSQ002289	3012	-3.825	-3.625	-3.675	-3.245	-3.705	-3.635
hSQ002290	222699	0.49	0.6	0.7	0.475	0.2	0.51
hSQ002292	8568	-0.565	-0.395	-0.68	-0.39	-0.2	-0.23
hSQ002297	5690	1.865	1.285	1.64	1.8	1.77	2.18
hSQ002299	23250	-2.77		-1.87	-1.765	-2.87	-2.26
hSQ002302	85007	-0.06	0.08	0.625	0.14	-0.25	0.155
hSQ002304	23148	-0.02	-0.96	-0.16	-1.035	-1.01	-0.3
hSQ002306	10867	-0.57	-0.88	-0.2	0.085	0.02	-0.16
hSQ002308	64852	0.295	0.085	0.48	-0.11	0.145	0.855
hSQ002309	84680	-1.93	-2.265	-2	-2.095	-2.075	-2.185
hSQ002312		-0.59	-0.775	-1.2	-0.975	-0.325	-0.655
hSQ002313	6217	1.915	1.69	2.125	1.44	2.185	2.26
hSQ002314	84960	-1.46	-1.705	-1.68	-1.33	-1.31	-1.695
hSQ002315	91368	1.235	1.035	1.26	1.13	1.545	1.025
hSQ002317	85865	0.395	0.375	0.54	1	0.375	0.64
hSQ002320	55626	-0.195	-0.535	-0.3	-0.44	-0.225	0.12
hSQ002323	8351	-2.79	-2.39	-2.32	-2.34	-2.335	-1.92
hSQ002324	79745	-2.205	-1.725	-2.27	-1.995	-2.325	-1.92
hSQ002326	2893	-5.66	-5.63	-3.67	-4.72	-6.09	-5.38
hSQ002328	59338	0.665	0.44	0.525	0.61	0.32	0.48
hSQ002329	80204	-0.815	-0.995	-0.99	-0.415	-1.055	-0.775
hSQ002331	54469	-0.465	-0.66	-0.375	-0.32	-0.75	-1.325
hSQ002337	7422	-3.615	-3.18	-2.575	-3.09	-2.49	-2.99
hSQ002340		-4.93	-5.16	-6.86	-4.555	-5.23	-4.67
hSQ002341	29890	0.405	0.42	0.44	0.145	0.475	0.54
hSQ002342	11273	-1.36	-1.305	-1.705	-1.55	-1.22	-1.475
hSQ002344	7490	-1.27	-0.985	-0.915	-1.03	-1.37	-0.99
hSQ002346	10939	-0.09	0.375	0.3	0.06	0.27	0.69
hSQ002347	339745	-0.535	-0.235	-0.085	0.485	-0.515	-0.8
hSQ002348	92815	1.905	1.86	2.2	1.97	2.18	1.85
hSQ002349	3913	-1.685	-1.55	-1.9	-1.855	-1.9	-1.13
hSQ002350	8396	-1.53	-1.44	-1.11	-1.79	-1.74	-1.18
hSQ002354	79767	-2.65	-2.3	-2.43	-2.535	-2.38	-1.995
hSQ002356	57473	-0.41	-0.375	-0.115	0.06	-0.15	0.425
hSQ002357		0.46	0.67	0.34	0.965	0.28	0.51
hSQ002361	10848	-0.735	-1.17	-1.25	-1.45	-1.39	-1.14
hSQ002362	341412	1.97	1.81	2.805	2.79	2	2.07
hSQ002363	2177	-0.625	-0.095	-0.3	-0.15	-0.34	0.015
hSQ002364	2159	-4.55	-4.83	-5.28	-5.025	-5.035	-6.075
hSQ002365	9031	0.815	0.7	1.3	1.375	0.9	1.44
hSQ002366	58504	0.925	0.875	1.03	0.785	1.17	1.245
hSQ002367	3697	-3.64	-0.86	-5.54		-3.37	-5.86
hSQ002368	64924	0.415	0.78	0.77	0.745	0.555	-0.185
hSQ002371	2907	-0.85	-0.915	-1.2	-1.16	-0.365	-0.63
hSQ002373	977	0.35	0.145	0.04	-0.085	-0.575	-0.195
hSQ002375	2593	1.045	1.055	1.055	0.845	1.09	1.29
hSQ002377	389125	0.47	0.31	0.19	0.2	0.1	0.51
hSQ002379	340335	-2.215	-2.105	-1.835	-1.72	-2.02	-1.755
hSQ002382	9674	-2.095	-2.745	-2.49	-3.595	-3.59	-3.485
hSQ002385	126070	-2.525	-2.2	-2.3	-2.435	-2.7	-2.88
hSQ002386	10817	-1.22	-1.125	-1.08	-0.99	-0.29	-0.365
hSQ002387	57224	-1.88	-2.155	-2.235	-2.485	-2.17	-2.04
hSQ002389	10126	0.365	0.035	0.275	-0.11	0.48	0.425
hSQ002390	26036	-0.66	-0.35	-0.635	-0.995	-0.54	-0.415
hSQ002391	5937::192137	-1.155	-1.375	-1.445	-2.505	-2.96	-2.12
hSQ002393	80014	-0.95	-1.025	-1.01	-0.72	-1.095	-1.495
hSQ002394	90768	-1.215	-2.095	-1.235	-1.795	-1.45	-1.295
hSQ002396	440986	-5.665	-7.71	-6.14	-5.56	-4.52	-4.69
hSQ002398	335	-3.23	-3.1	-3.1	-2.875	-3.005	-2.94
hSQ002402	55094	0.04	0.19	0.34	0.105	0.05	0.11
hSQ002404	51226	-4.025	-4.33	-4.255	-3.96	-4.2	-4.21
hSQ002405	64844	0.22	0.2	0.22	0.01	0.09	0.08
hSQ002408	23107	0.82	0.735	0.91	0.9	0.655	0.525
hSQ002411	126017	-6.29	-4.56		-7.7		-8.64
hSQ002412	6713	-0.14	0.14	-0.12	-0.205	-0.23	-0.2
hSQ002413	200894	3.09	3.11	3.28	3.085	3.345	3.49
hSQ002414	388460	2.72	2.695	2.245	1.965	2.785	2.05
hSQ002415	55284	-0.18	-0.1	-0.35	1.245	0.47	0.29
hSQ002416	79414	-0.24	-0.21	-0.28	-0.225	-0.03	0.235
hSQ002419		-1.07	-0.505	-0.96	-1.995	-0.885	-1.455
hSQ002420	84848	1.685	1.77	2.025	1.825	1.93	2.07
hSQ002422	54802	0.445	0.385	0.15	0.8	0.375	0.445
hSQ002426	23312	-2.81	-2.19	-2.41	-2.12	-3.115	-2.255
hSQ002430	3508	-0.01	0.035	0.01	0.2	0.19	0.36
hSQ002437	10455	2.08	1.535	1.985	1.45	1.59	1.09
hSQ002438	2140	0.105	-0.28	-0.32	0.23	0.365	-0.26
hSQ002439	2058	0.66	1.04	1.095	0.765	0.37	0.515
hSQ002440	160428	0.77	0.855	0.755	0.09	0.72	-0.195
hSQ002441	127343	-0.675	-0.57	-1.25	-1.35	-0.64	-1.285
hSQ002446	56114	-5.52	-3.62	-6.03	-5.47	-2.7	-6.33
hSQ002447	6758	-3.78	-2.69	-2.98	-2.67	-2.96	-2.83
hSQ002450	24139	0.76	0.005	0.51	0.365	0.47	0.41
hSQ002452	84321	2.955	2.625	2.97	2.75	3.205	3.075
hSQ002453	26002	-0.79	-1.235	-1.555	-1.465	-1.015	-1.1
hSQ002454	1622	2.33	1.69	1.415	1.67	1.915	1.725
hSQ002455	9468	-1.93	-1.69	-1.66	-1.81	-1.42	-1.145
hSQ002456	440001	0.34	0.34	0.125	0.72	0.41	-0.74
hSQ002458	25816	-2.55	-2.94	-2.75	-2.85	-2.615	-3.38
hSQ002463	55631	2.04	1.775	1.505	1.54	1.79	1.42
hSQ002464	344729	0.35	0.12	0.525	-0.23	0.485	0.475
hSQ002465	51019	-0.055	-0.39	-0.115	-0.035	-0.005	0.06
hSQ002466	92285	1.07	1.19	0.86	2.09	1.01	0.72
hSQ002467	11041	1.4	1.33	1.825	1.305	1.005	0.79
hSQ002469	10342	1.7	1.395	1.485	1.49	1.835	1.015
hSQ002471	90459	-0.265	-0.35	-0.35	-0.275	-0.51	-0.385
hSQ002474	2054	-0.07	-0.21	-0.23	-1.595	-1.71	-1.77
hSQ002476	27438::440787	-2.3	-3.115	-2.57	-2.76	-2.74	-2.795
hSQ002479	55319	1.57	1.595	1.555	1.8	1.765	1.98
hSQ002480	25914	-1.31	-1.17	-1.465	-1.245	-2.05	-0.975
hSQ002481	10428	0.915	0.575	0.905	0.645	0.7	1.335
hSQ002483	5936	2	1.685	1.915	1.77	1.895	1.945
hSQ002487	9204::253150	-6.355	-4.25	-5.79	-6.605		-6.39
hSQ002488	400879	-0.08	-0.175	-0.11	-0.27	-0.225	0.05
hSQ002491	81691	-0.23	-0.5	-0.28	-0.025	-0.1	-0.295
hSQ002492	60509	-0.03	-0.625	-0.13	-0.835	-0.135	0.205
hSQ002493	25957	-0.125	-0.205	-0.33	-0.15	0.08	0.625
hSQ002494	7468	-1.225	-1.025	-1.14	-0.695	-1.07	-0.26
hSQ002495	11101	2.49	2.365	2.495	2.71	2.62	2.635
hSQ002496	2243	-7.865	-8.41	-9.26	-8.665	-8.515	-8.49
hSQ002498	205	-0.73	-0.875	-0.785	0.03	-0.18	-1.705
hSQ002499	26150	-0.005	0.005	-0.02	-0.515	-0.77	-0.265
hSQ002500	1388	-0.63		-0.56	-0.615	-1.18	0.51
hSQ002502	57409	0.815	0.445	0.62	0.405	0.92	0.42
hSQ002506	8295	-8.6	-2.7	-3.13	-2.38	-3.91	-2.745
hSQ002507	50807	-1.135	-1.205	-1.3	-1.285	-1.205	-1.08
hSQ002508	3217	1	1.11	1.29	0.975	1.15	1.065
hSQ002510	92126	-6.41	-5.735	-6.855	-6	-6.195	-6.38
hSQ002511	50809	-0.965	-0.61	-0.26	-0.07	-0.92	-1.605
hSQ002512	11325	0.625	0.72	0.81	0.435	0.585	0.605
hSQ002514	55719	-1.995	-1.445	-1.72	-1.31	-2.08	-1.88
hSQ002515	7336	1.11	1.435	1.275	1.69	1.56	0.755
hSQ002516	79635	1.5	1.26	1.38	1.025	0.68	1.075
hSQ002517	23028	1.04	0.925	0.88	1.165	1.065	1.07
hSQ002520	51054	-1.58	-1.88	-1.535	-0.88	-1.415	-1.96
hSQ002525	199857	2.435	2.23	2.62	2.595	2.615	2.82
hSQ002528	116496	-4.81	-4.525	-5.045	-4.655	-4.75	-5.75
hSQ002529	5830	-0.31	-0.495	-0.635	-0.4	-0.44	-0.08
hSQ002531	4494::4498	-3.37	-3.585	-3.985	-3.195	-2.89	-3.375
hSQ002533	10971	1.33	1.38	0.42	1.075	1.505	1.34
hSQ002535	26140	-1.085	-0.905	-0.945	-1.11	-1.125	-0.78
hSQ002536	79850	1.63	1.425	1.835	-0.6	-0.725	-0.51
hSQ002539	8502	-1.33	-0.65	-1.65	-1.74		-1.28
hSQ002540	10159	0.82	0.395	0.425	-0.08	0.605	1.005
hSQ002542	8165	1.07	1.16	0.97	1.28	1.125	1.465
hSQ002543	95	0.335	-0.425	0.2	-0.185	-0.605	-0.445
hSQ002546	1649	-0.635	-0.675	-0.915	-0.815	-0.63	-0.39
hSQ002567	10052	1.125	0.625	0.865	1.12	0.86	1.025
hSQ002571	54536	1.735	1.89	1.04	1.495	1.88	1.6
hSQ002574	8636	1.945	1.635	1.985	1.68	2.05	2.095
hSQ002576	55170	2.09	1.745	1.925	1.835	1.515	2.04
hSQ002577	4644	-2.44	-2.44	-2.79	-2.405	-2.285	-2.475
hSQ002579	56890	-0.27	-0.14	-0.27	-0.205	-0.145	-0.135
hSQ002583	51629	2.06	1.705	1.635	0.96	1.575	1.61
hSQ002587	517	1.925	1.69	1.46	1.375	1.96	1.6
hSQ002588	7247	1.8	1.75	2.015	1.745	1.475	1.765
hSQ002589	400571	0.495	0.315	0.555	0.515	0.195	0.805
hSQ002591	23654	-1.77	-1.56	-2.045	-2.07	-2.135	-1.895
hSQ002593	6563	-7.285	-6.61	-6.635	-5.97	-6.945	-6.56
hSQ002594	196792	-1.575	-2.025	-1.815	-1.37	-1.715	-1.995
hSQ002595	55862	1.235	1.205	1.21	0.88	1.015	0.81
hSQ002596	23102	-0.085	0.07	0.25	-0.145	-0.42	0.125
hSQ002599	7485	1.62	1.24	1.38	1.555	1.875	1.445
hSQ002606	91614	0.645	0.605	0.405	0.845	0.64	-0.095
hSQ002607	145508	-2.13	-2.15	-2.23	-1.565	-1.845	-3.965
hSQ002609	55222	0.555	-0.325	0.345	-0.455	0.61	0.695
hSQ002611	55342	0.225	0.215	0.28	0.145	0.365	-0.35
hSQ002612	192111	2.735	2.67	2.925	2.89	2.98	2.86
hSQ002613	146542	-0.04	-0.265	-0.005	-0.98	-0.19	-0.275
hSQ002614	10011	1.48	1.29	1.445	1.42	1.19	1.575
hSQ002616	1819	1.465	1.4	1.6	0.92	0.735	1.085
hSQ002618	55836	-0.09	-0.455	-0.05	0.095	0.22	0.09
hSQ002620	6617	-0.2	-0.345	-0.305	-0.395	-0.33	-0.42
hSQ002621	64432	2.1	1.875	2.53	2.135	2.03	1.905
hSQ002623	10551	-4.955	-4.38	-4.725	-5.42	-4.74	-4.885
hSQ002624	114928	4.11	3.89	4.05	3.275	3.69	4.325
hSQ002626	441549	-1.64	-1.535	-1.33	-1.975	-2.09	-1.895
hSQ002631	26263	0.065	-0.04	-0.11	-0.07	0.16	-0.045
hSQ002633	23358	-0.845	-0.11	-0.49	0.105	-0.705	-0.41
hSQ002635	1595	0.995	0.885	0.04	0.02	0.975	0.74
hSQ002637	23341	-1.35	-1.055	-0.8	-0.495	-0.84	-0.85
hSQ002638	200316	-2.6	-3.685	-2.635	-3.09	-3.165	-2.96
hSQ002639	26240	1.59	1.26	1.405	1.41	1.82	1.83
hSQ002642	144203	-1.72	-1.72	-1.635	-1.765	-1.935	-1.85
hSQ002646	4904	3.99	3.89	4.425	4.12	4.33	4.57
hSQ002649	5530	-0.435	-0.365	-0.525	-0.845	-0.59	-0.65
hSQ002650	6760	0.99	1.075	1	1.08	0.79	0.895
hSQ002651	286423	1.48	1.655	1.615	1.69	1.8	1.97
hSQ002652	905	-0.035	0.315	-0.3	0.925	0.035	-0.015
hSQ002653	57217	-2.285	-2.76	-2.455	-3.76	-3.54	-3.3
hSQ002655	8887	-0.08	-0.195	0.055	0.01	-0.005	-0.21
hSQ002656	253260	-3.14	-3.145	-3.205	-2.675	-3.36	-2.73
hSQ002659	80063	-2.46	-2.795	-2.71	-2.445	-2.435	-2.07
hSQ002660	29979	0.4	0.665	0.94	0.855	0.84	0.665
hSQ002663	5563	2.595	2.46	2.51	2.785	2.77	3.17
hSQ002666	440921	0.885	0.525	0.81	1.37	1.07	1.485
hSQ002668	989	0.115	-0.025	0.775	0.665	0.145	-0.245
hSQ002671	26953	-0.67	-0.44	-0.575	0.07	-0.605	-1.035
hSQ002675	5305	-0.49	-0.525	-0.41	0.275	-0.065	-0.545
hSQ002676	372	1	1.395	0.91	1.335	1.12	0.15
hSQ002679	10184	-1.96	-1.82	-2.3	-2.18	-2.025	-1.41
hSQ002681	7172	-0.38	-0.81	-0.495	-0.275	-0.115	-1.565
hSQ002682	9120	-4.435	-4.03	-4.25	-3.74	-3.955	-4.3
hSQ002683	10777	-9.07	-9.075	-11.1	-7.81	-8.59	-8.665
hSQ002684	55183	0.175	0.89	0.555	1.265	0.05	0.87
hSQ002685	5984	1.075	0.76	0.82	0.755	0.945	0.9
hSQ002687	27005	0.095	-0.105	0.455	0.335	0.265	0.585
hSQ002689	9315	-3.35	-3.435	-3.355	-2.985	-3.04	-3.72
hSQ002694	64965	1.925	1.66	2.095	1.715	1.81	2.23
hSQ002695	26128	1.67	1.74	1.76	2.235	2.03	1.19
hSQ002697	23463	2.05	1.84	2.445	1.575	1.61	1.575
hSQ002698	4134	-0.585	-0.58	-0.2	1.155	0.465	0.315
hSQ002699	51759	0.41	-0.21	0.005	0.11	0.39	0.535
hSQ002702	10645	0.565	0.95	0.625	0.56	0.585	1.095
hSQ002703	2954	1.435	0.92	0.935	0.66	1.565	1.12
hSQ002704	1857	-0.93	-1.355	-1.55	-1.175	-1.32	-0.93
hSQ002705	5162	2.48	1.7	2.26	2.125	2.155	2.48
hSQ002706	441804	1.015	1.12	1.445	1.345	1.095	1.39
hSQ002709	89782	-1.405	-1.465	-1.395	-1.025	-1.245	-1.665
hSQ002711	80031	-4.785	-4.855	-4.26	-4.375	-3.975	-4.45
hSQ002713	54879	-0.325	-0.97	-0.09	-0.245	-0.58	-0.5
hSQ002717	22938	1.245	1.13	1.25	1.41	1.18	1.485
hSQ002718	2512	-0.625	0.42	1.11	0.92	-0.63	1.095
hSQ002719	81533	-1.965	-1.565	-2.255	-1.53	-1.4	-2.405
hSQ002721	10090	1.195	1.21	1.33	1.63	1.415	1.305
hSQ002723	387357	-7.885	-8.255	-8.395	-7.865	-8.33	-8.43
hSQ002724	84661	1.255	1.105	0.93	1.22	0.905	0.925
hSQ002725	400010	1.75	1.68	1.72	1.49	1.625	1.665
hSQ002727	2273	2.785	2.02	2.145	1.85	2.155	1.87
hSQ002729	5165	0.465	0.02	0.265	-0.395	0.285	0.505
hSQ002730	1066	-2.51		-2.435	-2.12	-2.97	-3.035
hSQ002733	2060	0.04	-0.145	-0.17	0.095	-0.195	-0.2
hSQ002734	64648	-4.57	-4.525	-5.22	-4.98	-4.47	-4.41
hSQ002740	54438	0.19	0.315	0.5	0.72	0.015	0.465
hSQ002743	51657	-0.475	-0.46	-0.35	-0.775	-0.39	-0.365
hSQ002745	121457	0.275	0.4	0.39	-0.435	-0.265	-0.435
hSQ002748	9440	0.255	0.335	0.235	0.14	0.415	0.605
hSQ002749	324	-0.665	-0.275	-0.35	0.165	-0.89	-0.76
hSQ002750	6059	2.075	2.02	1.675	2.215	1.61	2.015
hSQ002752	29980	1.295	1.19	0.84	0.665	0.9	1
hSQ002755	4076	0.18	0.985	0.43	0.79	0.955	0.705
hSQ002756	5089	0.635	0.395	1.27	0.215	1.095	-0.165
hSQ002758	23389	-1.925	-1.975	-1.88	-1.875	-2.23	-2.405
hSQ002759	80235	-2.875	-3.13	-2.25	-2.635	-2.52	-1.895
hSQ002761	55110	1.035	0.675	0.9	0.75	0.6	0.99
hSQ002762	1666	-1.465	-1.495	-1.81	-1.94	-1.29	-1.925
hSQ002764	26057	-0.45	-0.32	-0.205	-0.23	-0.42	-0.72
hSQ002766	23015	0.26	0.075	0.585	0.835	0.39	1.505
hSQ002767	8453	-0.01	0.23	0.4	0.295	-0.05	-0.26
hSQ002769	4697	1.675	1.405	0.83	0.74	0.925	1.25
hSQ002770	6493	1.65		1.74	1.92	2.25	2.22
hSQ002771	6696	-6.73	-5.555	-6.955	-5.03	-6.345	-6.28
hSQ002773	23181	-0.935	-1.73	-1.38	-1.045	-1.91	-1.465
hSQ002774	7458	1.91	1.67	2.635	1.66	2.235	2.405
hSQ002775	375056::348477	-1.21	-0.405	-0.38	-0.485	-0.59	-1.135
hSQ002776	9425	-0.73	-0.715	-0.74	-0.515	-0.79	-1.215
hSQ002777	221035	0.38	0.895	0.635	-0.025	-0.92	-1.135
hSQ002781	60592	0.45	0.38	0.42	0.475	0.18	-0.325
hSQ002783	10302	0.595	0.605	0.52	0.25	0.52	0.455
hSQ002786	55193	0.3	0.675	0.59	0.73	0.025	0.765
hSQ002788	11124	0.1	0.295	0.09	0.05	0.125	-0.05
hSQ002790	3953	-4.075	-4.17	-5.09	-3.595	-4.77	0.54
hSQ002791	58488	-0.03	-0.085	-0.105	-0.3	-0.015	-0.415
hSQ002796	8209	0.81	0.605	0.855	0.11	0.67	0.535
hSQ002797	55556	-0.31	-0.23	-0.025	-0.48	-0.745	-0.255
hSQ002798	54880	0.585	0.4	0.995	1.9	0.88	1.76
hSQ002799	11124	0.04	0.24	0.135	0.02	0.14	0
hSQ002801	79903	0.25	-0.09	0.27	-0.07	0.09	0.315
hSQ002802	54987	1.12	1.07	0.865	0.61	0.83	0.815
hSQ002805	442422	-1.8	-0.975	-1.28	-0.755	-1.51	-2.195
hSQ002806	60674	-0.225	0.9	1.01	0.84	-0.14
hSQ002807	23471	1.225	1.095	0.555	0.915	1.11	0.715
hSQ002808	124997	-0.535	-0.38	-0.135	-0.33	-1.03	-0.22
hSQ002809	55719	-1.345	-0.94	-1.265	-1.475	-0.845	-0.57
hSQ002810	54958	2.56	2.41	2.41	1.89	2.715	2.385
hSQ002811	56937	-1.345	-1.485	-1.505	-1.34	-1.635	-1.67
hSQ002812	10135	-1.045	-1.11	-1.215	-1.16	-1.39	-1.595
hSQ002813	79786	-1.305	-1.17	-1.41	-1.54	-1.14	-1.215
hSQ002815	152404	-4.85	-5.23	-4.445	-3.58	-4.445	-4.53
hSQ002818	80174			0.94	1.1		1.09
hSQ002819	1551	0.075	-0.07	0.22	0.325	0.27	0.06
hSQ002824	55761	-1.185	-1.04	-1.295	-0.85	-1.07	-0.455
hSQ002826	6838	1.73	1.98	2.175	1.805	1.905	2.045
hSQ002827	27348	-0.52	-0.66	-0.635	-0.77	0.035	-0.67
hSQ002829	392791	-4.61	-3.69			-4.15	-8.58
hSQ002830	441731	-1.04	-0.3	-0.08	-0.615	-0.855	-0.9
hSQ002839	1397	-1.12	-0.89	-0.515	-1.33	-0.985	-0.97
hSQ002840	8882	1.165	1.19	1.345	0.965	1.295	1.265
hSQ002846	6935	-1.625	-1.505	-1.755	-1.645	-2.01	-1.875
hSQ002850	253665	0.88	0.7	0.575	0.27	1.16	1.055
hSQ002852	51149	1.245	1.08	1.535	1.025	1.325	1.56
hSQ002856	55813	1.1	1.175	1.215	1.65	0.94	1.49
hSQ002858	81873	1.025	0.81	0.96	0.98	0.73	0.87
hSQ002862	23185	-0.52	-0.14	-0.14	-0.06	-0.55	-0.195
hSQ002863	1434	2.045	1.85	2.155	2.025	1.7	1.845
hSQ002865	8226	0.205	0.17	0.255	0.185	0.165	0.355
hSQ002868	989	-0.065	0.035	0.055	0.41	0.125	-0.16
hSQ002871	1781	0.555	0.595	0.31	0.24	0.635	0.865
hSQ002879	79692	0.805	0.83	1.115	1.19	0.36	0.52
hSQ002881	2188	-8.26	-7.1	-10.825	-6.62	-8.68	-10.15
hSQ002887	284071	2.14	2.01	1.67	1.305	1.725	2.025
hSQ002888	51411	-3.22	-2.89	-2.685	-3.745	-4.43	-3.045
hSQ002889	10548	0.48	-0.035	0.595	0.55	0.74	0.695
hSQ002890		1.915	2.22	0.8	1.405	2.21	0.99
hSQ002894	9039	0.825	0.815	0.95	1.14	0.63	1.555
hSQ002895	4137	1.555	1.595	1.885	1.925	1.97	1.715
hSQ002896	10644	-1.44		-1.75	-1.3	-1.45
hSQ002899	55908	-3.395	-1.95	-3.2	-3.205	-1.51	-3.35
hSQ002902	9949::286505	0.87	0.83	0.355	0.545	0.375	1.03
hSQ002911	130340	2.15	2.31	2.315	2.41	2.795	2.88
hSQ002912	57606	-2.2	-2.465	-2.27	-3.3	-3.395	-2.795
hSQ002921	9512	0.29	0.3	0.565	0.735	0.515	-0.655
hSQ002923	10038	1.355	1.29	1.25	1.52	1.25	1.215
hSQ002924	79844	-3.05	-2.81	-2.835	-2.63	-3.11	-2.935
hSQ002925	440141	0.855	0.87	1.43	1.915	0.765	0.53
hSQ002926	2665	0.175	0.785	0.59	1.385	0.06	0.815
hSQ002927	55847	0.565	0.605	0.48	1.375	0.585	-0.59
hSQ002934	10802	-1.425	-1.16	-1.465	-1.155	-1.56	-1.775
hSQ002936	51202	1.025	1	1.125	1.035	0.63	0.9
hSQ002939	1797	1.63	1.51	1.69	1.435	1.6	1.71
hSQ002941	1298	-2.11	-3.7	-4.09	-3.32	-1.6	-3.48
hSQ002944	4285	0.885	0.845	0.89	0.395	0.97	1.095
hSQ002945	23224	-8.04	-5.08	-5.84	-3.68	-4.19
hSQ002946	10630	0.155	0.19	0.09	-0.41	0.04	0.11
hSQ002950	4299	-1.415	-1.17	-1.38	-1.6	-1.77	-2
hSQ002951	7011	-3.37	-2.19	-2.72	-2.115	-2.46	-3.23
hSQ002952	80209	1.17	1.35	1.045	1.085	1.37	1.7
hSQ002954	661	-1.36	-1.445	-1.625	-1.51	-1.31	-1.27
hSQ002956	4627	-2.53	-2.155	-2.955	-3.455	-3.83	-3.33
hSQ002960	10956	-0.255	-0.315	-0.265	-0.425	-0.23	-0.49
hSQ002961	7551	0.57	0.68	0.245	0.61	0.615	0.69
hSQ002962	64342	2.415	2.19	2.6	2.35	2.53	2.39
hSQ002963	9698	1.395	1.505	1.83	1.545	1.395	1.39
hSQ002964	54936	1.28	1.01	1.085	0.965	1.32	1.71
hSQ002965	8536	2.9	2.62	2.575	2.605	3.17	2.915
hSQ002967	26802	1.375	1.825	2.31	2.525	1.4	2.005
hSQ002968	8326	1.49	1.415	1.62	1.56	2.31	2.245
hSQ002970	26805	0.135	0.815	0.485	0.72	0.065	0.32
hSQ002972	10617	0.925	1.1	0.97	1.22	1.28	0.495
hSQ002973	9697	-3.075	-2.97	-2.895	-3.05	-2.86	-2.835
hSQ002974	55786	-8	-8.41	-6.57	-6.25	-7.06	-7.1
hSQ002975	158160	0.825	0.42	0.555	0.755	0.815	0.795
hSQ002976	54453	-5.82	-6.515	-5.72	-5.16	-5.525	-6.015
hSQ002977	3075	-1.085	-2.115	-1.58	-0.86	-1.03	-2.585
hSQ002980	80833	-2.92	-3.115	-3.335	-2.97	-3.5	-4.66
hSQ002982	204851	-2.5	-2.375	-2.42	-2.425	-3.295	-4.135
hSQ002984	1774	0.36	0	0.045	0.3	0.365	0.725
hSQ002987	5764	-5.58	-7.295	-5.97	-4.55		-8.08
hSQ002988	440733	2.99	2.845	2.29	1.97	1.86	2.81
hSQ002989	80127	-0.21	-0.365	-0.54	-0.83	-0.22	-0.305
hSQ002991	5441	2.535	1.78	2.01	2.005	1.63	3.105
hSQ002994	10979	-0.515	-0.32	-0.485	-0.26	-0.625	-1.23
hSQ002996	51070	1.545	1.575	1.905	1.075	1.605	2.045
hSQ003002	51105	-5.275	-4.855	-5.99	-5.58	-5.63	-4.375
hSQ003003	6810	1.015	0.84	1.05	1.26	0.84	1.345
hSQ003007	10280	2.285	2.05	1.885	1.495	2	2.215
hSQ003009	54726	-0.555	0.11	0.11	1.205	0.36	-0.065
hSQ003011	9101	-1.12	-0.975	-1.23	-0.44	-1.13	-2.145
hSQ003013	54879	0.55	0.59	0.765	0.495	0.47	0.03
hSQ003014	5387	-0.265	-0.445	-0.29	-0.215	-0.21	-0.355
hSQ003015	6744	-1.935	-1.81	-2.095	-2.545	-3.24	-2.84
hSQ003018		0.93	1.15	1.195	0.885	1.435	0.665
hSQ003020	10295	0.495	0.25	0.32	-0.07	0.585	0.53
hSQ003021	23049	-1.22	-1.315	-1.16	-0.61	-1.68	-1.535
hSQ003022	119764	-0.215	-0.415	-0.255	-0.76	-0.11	0.725
hSQ003024	65975	2.18	1.99	2.235	1.83	2.19	2.18
hSQ003026	10626	-0.855	-1.115	-1.03	-1.055	-0.7	-0.84
hSQ003027	10521	-0.505	0.165	0.165	1.08	-0.04	0.12
hSQ003028	79660::286044	-1.74	-1.47	-1.99	-3.08	-3.42	-2.87
hSQ003030	10240	2.08	2.085	1.85	2.03	1.975	2.21
hSQ003032	57621	0.565	0.66	0.6	0.48	0.1	0.21
hSQ003035	9168	0.58	0.19	-0.725	-0.865	0.89	-0.66
hSQ003036	150384	1.59	1.03	1.7	1.09	1.66	1.65
hSQ003037	84271	1.16	1.4	1.43	1.59	1.485	1.065
hSQ003039	9424	-3.05	-2.945	-3.81	-3.43	-2.94	-3.89
hSQ003044	57212	1.555	1.515	1.73	1.265	0.94	1.355
hSQ003047	22890	-4.46	-3.705	-3.95	-3.38	-4.255	-5.485
hSQ003050	444	-0.745	-0.86	-0.75	-0.46	-0.62	-0.72
hSQ003052	57862	0.115	-0.26	-0.26	0.055	-0.19	-0.24
hSQ003054	9349	1.615	1.95	1.98	1.765	1.725	1.905
hSQ003058	2049	-3.42	-3.705	-4.83	-2.77	-3.825	-3.48
hSQ003059	79027	0.095	0.36	0.335	0.54	0.235	0.455
hSQ003060	55326	-0.665	-0.51	-0.72	-1.2	-1.465	-1.16
hSQ003061	391126	3.21	2.7	3.48	2.64	2.86	3.805
hSQ003063	5289	-0.705	-0.825	-1.145	-0.91	-1.61	-0.825
hSQ003064	2124	-5.79	-5.58	-5.975	-5.58	-5.865	-5.64
hSQ003065	6675	0.595	0.345	0.68	0.6	0.025	0.46
hSQ003066	51244	0.43	0.81	0.475	0.115	0.175	0.69
hSQ003069	39	1.61	1.64	1.55	1.445	1.77	1.755
hSQ003070	8678	1.65	1.655	1.71	1.61	1.865	2.05
hSQ003071	5147	1.175	0.96	1.305	0.915	1.075	0.915
hSQ003073	92906	-0.155	-0.01	-0.175	-1.035	-0.545	-0.5
hSQ003074	29915	0.73	0.66	0.725	1	0.62	0.945
hSQ003075	84289	-0.015	0.13	0.105	0.08	0.045	-0.78
hSQ003077	60685	-0.495	-0.645	-0.655	-0.82	-0.61	-0.985
hSQ003082	1677	2.165	2.24	2.205	1.67	1.595	0.82
hSQ003084	8604	-0.065	-0.065	0.085	0.48	0.415	-0.07
hSQ003085	6432	3.455	3.38	3.495	3.795	3.535	3.945
hSQ003086		-1.475	-1.285	-1.43	-1.465	-1.15	-1.495
hSQ003087	1084	-3.965	-4.58	-3.71	-3.57	-4.5	-3.34
hSQ003088	5775	0.47	0.39	0.67	1.005	0.76	0.93
hSQ003090	51642	2.28	1.74	1.63	1.47	2.205	2.55
hSQ003091	22800	0.645	0.46	0.7	0.41	0.6	0.785
hSQ003093	9150	-0.42	-0.81	-0.75	-0.835	-0.8	-0.445
hSQ003094	54681	-3.5	-3.98	-3.705	-4.055	-3.78	-3.735
hSQ003095	83694	1.305	1.21	1.445	1.17	1.145	1.53
hSQ003098	161436	1.03	1.475	0.9	1.345	0.945	0.27
hSQ003099	55794	1.405	0.9	1.12	1.515	1.245	1.515
hSQ003100	10643	-0.88	-1.09	-0.905	-1.455	-0.675	-0.12
hSQ003102	116936	1.44	1.135	1.51	1.36	1.15	1.52
hSQ003103	10713	1.565	1.68	1.635	1.465	1.68	1.565
hSQ003104	2581	-4.185	-3.785	-4.15	-4.245	-3.955	-4.475
hSQ003105	23598	-0.205	0.265	-0.025	-0.235	-0.415	-0.25
hSQ003106	993	3.19	2.64	2.555	2.925	2.885	3.745
hSQ003107	23033	-0.015	0.36	0.42	0.63	-0.215	0.515
hSQ003111	8618		-5.78	-7.185	-5.62	-6.53	-6.7
hSQ003112	54882	-0.79	0.055	-0.03	0.425	-0.85	-0.015
hSQ003114	128061	2.82	2.89	3.05	2.81	2.755	1.98
hSQ003116	114803	0.23	0.51	-0.06	0.44	-0.04	-0.5
hSQ003118	55227	-1.04	-1.195	-1.155	-2.27	-3.425	-5.435
hSQ003119	5612	0.175	0.3	0.385	0.38	-0.225	0.275
hSQ003120	440917	1.01	0.84	0.78	0.99	1.26	0.755
hSQ003122	24138	0.76	0.56	0.405	1.01	0.5	0.755
hSQ003124	103910	-0.085	-0.145	-0.385	-0.505	-0.59	-0.055
hSQ003125	26130	-0.585	-0.4	-0.605	-0.405	-0.795	-0.215
hSQ003126	1736	1.315	1.655	1.755	1.56	1.385	1.845
hSQ003130	7328	-1.265	-1.19	-1.655	-0.57	-0.59	-1.36
hSQ003132	9655	-2.08	-1.91	-1.91	-1.79	-2.045	-1.645
hSQ003133	144983	1.51	1.41	1.26	1.17	1.675	1.745
hSQ003137	84693	-0.6	-0.835	-0.56	-0.525	-0.645	-0.86
hSQ003139	7812	0.71	0.945	0.27	0.615	0.31	-0.1
hSQ003140	9709	-0.44	-0.425	0.1	-0.73	-0.855	-0.645
hSQ003141	10018	-0.095	0.1	0.155	0.185	0.215	0.08
hSQ003147	1459	-0.5	-0.02	0.08	0.33	-0.795	-1.235
hSQ003148	56655	2.225	1.98	2.03	1.655	2.245	2.58
hSQ003149	221150	1.18	1.085	0.975	1.05	1.045	1.155
hSQ003150	22900	0.845	0.795	0.575	0.82	0.87	1.48
hSQ003151	10056	2.12	2.1	2.15	1.975	2.055	1.43
hSQ003155	23080	-1.145	-0.96	-1.29	-0.88	-0.8	-1.37
hSQ003156	57552	-3.09	-2.995	-3.175	-2.345	-2.48	-2.32
hSQ003158	9868	0.995	0.68	0.655	1.035	0.82	1.49
hSQ003161	284385	-0.67	-0.64	-0.715	-0.325	-0.395	-0.465
hSQ003164	7381	2.005	1.77	1.97	2.05	2.03	1.78
hSQ003167	567	-0.485	-1.065	-0.835	-1.35	-0.545	-1.575
hSQ003169	3081	-4.095	-3.93	-4.18	-4.215	-3.785	-3.995
hSQ003171	64326	0.015	-0.06	-0.04	0.16	0.005	-0.515
hSQ003172	8784	-1.93	-2.005	-1.555	-0.915	-1.345	-1.025
hSQ003173	51326	1.05	0.64	1.245	1.45	1.21	1.315
hSQ003175	169834	-2.87	-2.755	-3.015	-2.63	-2.255	-2.87
hSQ003178	84264			-1.55	-2.055		-2.1
hSQ003180	10950	0.515	0.33	0.4	0.175	-0.42	-0.525
hSQ003183	2534	0.28	-0.045	0.425	-0.185	0.23	-0.165
hSQ003185	5886	0.925	0.9	1.13	0.795	1.355	1.235
hSQ003188	80273	2.49	2.18	2.445	2.375	2.525	2.605
hSQ003189	55103	0.125	0.255	0.11	0.33	0.035	-0.115
hSQ003190	2181	-1.05	-0.665	-0.83	-0.595	-0.87	-1.335
hSQ003191	6005	-3.105	-2.78	-2.995	-2.655	-3.59	-3.065
hSQ003197	6007	-7.02	-4.75	-7.62	-7.955	-9.44	-10.26
hSQ003199	57489	1.18	1.275	1.355	1.855	1.375	0.14
hSQ003203	79053	1.715	1.525	1.765	1.7	1.81	1.9
hSQ003204	25791	-1.42	-1.725	-1.99	-2.21	-1.3	-1.68
hSQ003205	1855	-0.415	-0.905	-0.635	-0.26	-0.26	-0.49
hSQ003206	79643	0.665	0.51	1.235	1.105	1.195	1.115
hSQ003208	337876	0.56	0.23	0.455	-0.26	-0.67	0.245
hSQ003212	7203	2.53	2.525	2.79	1.89	2.615	2.135
hSQ003213	346887	-0.055	-0.6	-0.25	0.035	-0.03	0.2
hSQ003216	3843	0.525	0.7	0.38	0.7	0.33	0.305
hSQ003217	51005	0.105	-0.085	-0.175	-0.245	0.36	-0.21
hSQ003220	63035	-0.02	-0.21	0.395	0.105	0.385	0.5
hSQ003221	5763	-0.28	-0.37	-0.81	-0.21	-0.065	-0.265
hSQ003222	54882	-1.025	-0.31	-0.75	-0.715	-1.11	-0.14
hSQ003223	3295	0.785	0.96	0.635	0.915	0.645	0.42
hSQ003224	9077	-2.69	-2.555	-2.885	-2.385	-2.53	-2.375
hSQ003226	6296	-3.43	-3.17	-3.38	-4	-3.5	-2.945
hSQ003228	52	0.235	0.31	0.5	0.165	0.45	0.33
hSQ003231	79828	0.66	0.775	0.595	0.555	0.69	0.625
hSQ003233		1.745	1.485	1.675	1.855	2	1.72
hSQ003234	5110	2.08	1.58	2.01	1.645	1.575	1.07
hSQ003236	23300	-0.1	-0.285	0.06	-0.865	-1.115	-0.575
hSQ003237	10224	-0.285	-0.5	-0.57	-0.575	-0.455	0.03
hSQ003244	5300	2.175	1.93	2.08	1.515	2.185	2.615
hSQ003245	23029	2.01	2.035	2.305	2.085	2.05	1.665
hSQ003246	9813	-0.66	-0.555	-0.81	-1.075	-1.075	-0.645
hSQ003248	9182	-7.19	-6.02	-5.06	-5.83	-5.28	-5.68
hSQ003249	148534	-0.655	-0.43	-0.665	-0.48	-0.385	-0.94
hSQ003250	143098	-0.525	-0.795	-0.925	-1.015	-0.73	-0.525
hSQ003252	7178	-0.415	-0.3	-0.23	-0.385	-0.495	-0.235
hSQ003253	5216	0.605	1.04	-0.11	0.15	1.21	0.53
hSQ003254	9169	-0.8	-0.555	-0.56	-0.88	-0.955	-0.515
hSQ003256	10468	-4.125	-3.755	-3.335	-3.37	-4.105	-3.425
hSQ003258	4435	3.395	3.28	3.605	3.61	3.26	3.6
hSQ003259	3688	-1.84	-1.72	-1.33	-2.445	-2.85	-2.93
hSQ003261	9054	0.29	0.125	0.345	0.425	0.355	-0.18
hSQ003265	5394	0.375	0.475	0.58	0.465	0.47	1.065
hSQ003271	9124	0.725	0.76	0.65	-0.02	0.88	0.815
hSQ003272	5037	2.39	1.81	1.415	1.89	2.22	1.9
hSQ003273	28982	0.645	0.575	0.43	0.565	0.45	0.68
hSQ003274	11120	0.25	0.135	0.14	0.385	0.195	0.47
hSQ003275	441297	-0.605	-0.74	-0.69	-1.175	-0.44	-0.75
hSQ003276	257218	-0.995	-0.55	-0.72	0.275	-1.06	-1.75
hSQ003278	148479	-0.335	-0.755	-0.59	-0.14	-0.635	0.095
hSQ003281	1452	1.225	1.27	1.185	1.215	1.285	0.84
hSQ003282	64771	-0.33	-0.26	-0.145	0.31	0.125	0.2
hSQ003284	23201	-1.195	-1.2	-1.455	-1.525	-0.92	-0.665
hSQ003285	5411	2.23	2.19	2.22	1.735	1.66	2.26
hSQ003286	440248::400322	-0.47	0.26	-0.115	0.08	-0.47	-0.26
hSQ003289	4267	0.955	0.405	0.975	0.17	0.595	0.22
hSQ003291	57038	0.295	0.225	0.24	0.74	0.165	-0.075
hSQ003292	9603	-2.875	-2.81	-2.995	-2.97	-2.55	-2.61
hSQ003293	432	-4.54	-4.34	-5.19	-4.53	-4.5	-4.92
hSQ003295	7019	1.495	1.415	1.485	2.13	1.475	0.745
hSQ003296	79979	0.2	0.655	0.4	0.36	0.735	-1.155
hSQ003297	11065	2.815	2.32	2.655	2.345	2.715	2.885
hSQ003299	126626	-0.77	-0.075	-0.585	-0.805	-0.655	-0.78
hSQ003301	84224	-0.07	0.225	0.03	-0.35	-0.76	-1.715
hSQ003302	50650	-0.985	-1.335	-1.455	-1.06	-1.165	-1.55
hSQ003304	22944	-0.46	-0.375	-0.235	-0.015	-0.82	-0.095
hSQ003305	253725	-0.045	0.155	-0.28	-0.17	-0.21	0.175
hSQ003306	55747	-0.015	0.145	-0.04	0.08	-0.225	0.265
hSQ003307	84516	0.85	1.31	1.285	1.48	1.285	0.78
hSQ003308	5681	-1.18	-1.12	-1.14	-2.185	-3.53	-2.015
hSQ003309	285605	1.075	0.95	0.68	0.735	1.01	-0.055
hSQ003312	6945	1.4	1.46	1.425	1.505	2	1.615
hSQ003314	7259	2.46	2.315	2.865	2.545	2.72	2.41
hSQ003315	2589	0.43	0.54	0.675	0.455	0.625	0.61
hSQ003317	5283	1.8	1.455	1.8	1.66	1.875	1.64
hSQ003318	6144	2.12	1.21	2.29	1.11	1.75	0.9
hSQ003320	388389	1.705	1.47	1.77	1.455	1.41	1.77
hSQ003324	6035	-2.86	-2.35	-5.92	-5.18	-2.67	-5.4
hSQ003325	2571	-0.305	0.745	0.425	0.96	0.09	0.575
hSQ003326	8491	-2.08	-1.91	-2.21	-1.81	-2.18	-2.905
hSQ003327	1787	0.29	0.285	0.39	0.565	0.85	0.8
hSQ003328	9919	-0.735	-0.46	-0.91	-0.6	-0.65	-0.775
hSQ003329	2534	0.395	0.555	0.615	0.375	0.435	-0.23
hSQ003331	2079	2.24	1.485	1.9	2.765	2.38	2.105
hSQ003332	22873	0.515	0.82	0.665	0.36	0.17	0.86
hSQ003333	148987	1.29	0.97	1.105	0.61	1.465	1.395
hSQ003334	112616	1.84	1.56	1.78	1.33	1.31	1.765
hSQ003335	149076	-0.685	-1.295	-1.045	-1.2	-0.26	-0.745
hSQ003336	5519	-0.21	0.03	-0.4	-1.14		-0.12
hSQ003338	284387	3.82	2.785	3.52	2.71	3.515	3.77
hSQ003345	25927	-1.05	-1.43	-1.185	-1.27	-1.305	-1.45
hSQ003347	143279	-0.63	0.025	-0.335	0.17	-0.985	-1.14
hSQ003348	1967	1.435	1.245	1.115	0.61	0.585	1.085
hSQ003349	2994::2996	-6.31	-6.675	-7.92	-6.17	-5.72	-5.905
hSQ003350	9693	-1.6	-1.675	-1.695	-1.16	-1.42	-0.765
hSQ003352	200844	-2.745	-2.955	-2.975	-3.07	-2.925	-3.27
hSQ003354	27085	0.155	0.4	0.005	1.78	0.16	0.54
hSQ003356	1723	0.125	0.245	0.29	0.24	0.84	0.995
hSQ003357	8243	3.165	3.48	3.625	3.62	3.71	3.695
hSQ003359	9266	0.32	0.11	0.21	0.46	0.435	0.365
hSQ003360	389562	0.315	-0.25	0.075	-0.515	-0.055	0.06
hSQ003361	8559	1.675	1.755	1.945	1.73	1.73	2.295
hSQ003368	91355		0.45	0.945	0.235	0.7	1.11
hSQ003372	3831	-0.03	-0.01	0.19	0.63	0.18	0.345
hSQ003373	9101	-1.735	-1.265	-1.565	-0.91	-1.82	-2.21
hSQ003375	3692	1.74	1.46	1.11	1.6	1.855	1.615
hSQ003377	84622	-0.42	-0.245	-0.39	-0.09	-0.595	-0.245
hSQ003378	3949	-2.2	-1.925	-1.76	-2.225	-2.225	-2.09
hSQ003379	8673	-0.25	-0.6	-0.88	-0.755	-0.27	-0.665
hSQ003381	80822	-1.605	-0.95	-1.935	-1.13	-2.17	-1.415
hSQ003383	10535	1.935	1.525	1.975	2.02	2.075	2.255
hSQ003389	91283	-0.125	-0.525	-0.025	-0.185	-0.145	-0.375
hSQ003390	57479	-1.115	-1.47	-1.25	-1.395	-0.89	-0.85
hSQ003395	440396	0.65	0.45	0.6	0.725	0.655	0.67
hSQ003396	388545	-0.665	-0.29	-0.48	0.085	-0.71	-0.595
hSQ003397	284988	-0.14	-0.58	-0.53	-0.54	-0.28	-0.28
hSQ003399	8664	2.46	2.325	1.895	1.72	2.335	2.435
hSQ003400		2.44	2.555	2.74	2.26	2.6	3.12
hSQ003402	10458	-0.34	-1.12	-0.39	-0.51	-0.27	-0.25
hSQ003403	1613	2.15	2.195	2.195	2.505	2.405	2.37
hSQ003406	1509	-2.52	-1.61	-3.21	-1.5	-1.88	-2.31
hSQ003409	6888	0.91	1.11	1.08	0.81	0.97	1.01
hSQ003410	605	1.14	1.34	1.31	1.6	1.32	1.22
hSQ003411	23208	-4.5	-7.38	-5.89	-4.9	-4.595	-3.57
hSQ003417	144455	-0.37	-0.805	-0.42	-0.37	-0.735	-0.135
hSQ003418	64175	-0.04	-0.23	0.11	-0.05	-0.07	-0.025
hSQ003421	6120	0.13	-0.035	-0.095	0.74	0.04	-0.97
hSQ003423	3337	0.535	0.5	0.73	1.04	0.775	0.55
hSQ003427	152789	-2.67	-2.81	-3.81	-4.21	-2.93	-3.4
hSQ003430	10609	1.29	0.985	1.145	0.61	1.215	1.255
hSQ003433	11160	-0.21	-0.375	-0.225	0.1	0.17	-0.03
hSQ003434	1	0.28	-0.34	-0.05	-0.545	0.235	0.205
hSQ003435	22932	-1.4	-1.9	-1.52	-1.375	-1.95	-1.685
hSQ003437	80221	-3.2	-3.46	-3.95	-3.41	-3.43	-3.365
hSQ003438	5813	1.115	1.31	1.515	1.4	1.515	2.11
hSQ003439	915	-4.89	-4.65	-5.885	-4.62	-4.73	-5.485
hSQ003440	55341	1.22	1.88	1.58	1.99	1.75	1.175
hSQ003442	55132	0.8	0.715	0.755	1.125	0.905	1.405
hSQ003447	6629	1.81	1.585	1.62	1.515	1.51	1.55
hSQ003448	55031	-1.52	-1.42	-1.215	-2.055	-2.36	-1.61
hSQ003449	23138	-2.8	-3.09	-3.03	-2.75	-3.33	-2.805
hSQ003450	51111	-0.97	-0.81	-1.41	-0.66	-0.8	-0.365
hSQ003451	64170	-4.22	-5.055	-4.205	-3.655	-4.01	-3.87
hSQ003454	79609	-0.1	0.335	0.045	0.955	0.435	-0.23
hSQ003455	158563::1184	-1.515	-0.84	-1.005	-1.38	-1.595	-0.835
hSQ003457	57555	-0.16	-0.185	-0.23	-0.59	-0.345	-0.11
hSQ003458	79929	0.895	0.64	1.24	1.06	1.08	1.165
hSQ003459	6118	2.275	2.02	2.125	2.32	2.395	2.215
hSQ003460	9929	0.565	0.12	0.345	0.12	0.15	0.71
hSQ003461	64838	0.13		-0.01	0	0.69	0.32
hSQ003462	63895	-5.755	-4.67	-5.5	-4.325	-6.255	-5.15
hSQ003464	93556	-3.58	-2.425	-3.19	-2.585	-3.01	-2.59
hSQ003466	3371	-7.59	-3.69	-7.565	-4.69	-9.91	-4.77
hSQ003472	440469	-0.615	-0.35	-0.455	-0.52	-0.215	-0.1
hSQ003473	51438	-6.335	-5.89	-6.9	-6.52	-5.765	-6.735
hSQ003477	54841	-0.79	-0.93	-1.08	-1.07	-1.02	-0.885
hSQ003481	164022	3.025	2.545	2.595	3.15	2.77	3.225
hSQ003482	268	-0.72	-0.84	-1.08	-0.54	-0.58	-0.595
hSQ003483	63926	-0.95	-0.725	-0.565	-0.515	-1.335	-1.315
hSQ003485	8994	-0.055	0.065	-0.26	-0.25	-0.3	-0.495
hSQ003486	401284	-0.03	-0.16	0.08	-0.04	0.19	0.055
hSQ003490	55379	2.38	2.19	2.26	2.12	1.83	2.27
hSQ003493	51319	-0.705	-0.45	-0.56	-0.39	-0.465	-1.155
hSQ003497	91695	-3.24	-3.895	-3.525	-3.59	-3.665	-3.33
hSQ003498	122616	0.62	1.01	1.04	0.81	0.83
hSQ003500	622		-4.96	-3.95	-5.96	-5.71	-5.41
hSQ003502	211	2.03	1.845	2.07	2.01	2.41	1.815
hSQ003505	27335	1.88	1.64	1.57	1.535	1.945	2.255
hSQ003510	3069::55498	-0.67	-0.95	-0.97	-1.1	-0.65	-0.83
hSQ003511	7711	-0.71	-1.17	-1.395	-0.395	-0.5	-0.5
hSQ003512	7126	0.045	-0.195	-0.49	-0.31	0.24	0.165
hSQ003513	920	-1.75	-1.72	-1.32	-1.78		-1.33
hSQ003515	115110	-4.19	-4.22	-5.085	-4.565	-3.74	-4.335
hSQ003516		1.085	1.825	1.79	1.615	1.35	1.705
hSQ003517	26071	2.08	1.565	2.06	1.71	2.11	2.275
hSQ003526	79670	-1.17	-0.83	-1.265	-0.9	-1.42	-1.53
hSQ003527	388727	-2.32		-2.39	-2.1		-2.59
hSQ003530	9650	1.725	1.275	1.31	1.25	1.555	1.87
hSQ003532	949	-1.28	-0.925	-1.83	-2.04	-0.97	-1.87
hSQ003533	1207	1.26	1.235	2.235	1.63	1.665	1.86
hSQ003534	2048	-0.315	-0.425	-0.515	-0.475	-0.315	-0.195
hSQ003535	10171	0.825	0.83	0.6	0.57	0.49	0.92
hSQ003536	7584	0.715	0.675	1	0.965	0.57	1.595
hSQ003537	79026	-1.69	-2.6	-1.74	-1.715	-2.485	-1.74
hSQ003538	23503	-1.025	-0.935	-0.645	-1.355	-1.445	-0.245
hSQ003539	3673	-3.615	-3.575	-3.27	-3.38	-3.15	-3.22
hSQ003540		1.46	1.425	1	1.345	1.115	1.375
hSQ003541	5833	-0.595	-0.995	-0.365	-1.02	-0.56	-0.525
hSQ003544	147841	1.205	0.9	1.05	0.76	1.33	1.245
hSQ003549	56252	0.03	-0.085	-0.095	0.27	-0.03	0.645
hSQ003554	8220	2.205	2.045	2.305	1.92	2.32	2.81
hSQ003556	23135	-0.81	-1.09	-0.86	-1.015	-0.865	-0.64
hSQ003557	3688	-0.35	-0.365	-0.38	-2.77	-3.6	-2.525
hSQ003558	286148	-1.365	-1.215	-1.595	-1.73	-1.67	-1.6
hSQ003559	10903	-4.18	-4.125	-4.03	-3.955	-3.735	-3.68
hSQ003561	27341	2.945	2.38	2.67	2.205	2.89	3.36
hSQ003562	123	-1.52	-1.765	-2.025	-2.08	-1.755	-1.84
hSQ003563	392164	-0.62	-0.505	-0.32	-0.505	-0.855	-0.54
hSQ003567	3216	3.04	3.015	3.765	3.345	3.46	3.89
hSQ003568	283970	-1.76	-1.38	-1.3	-1.41	-1.17	-1.23
hSQ003570	55152	0.89	0.72	0.91	0.965	1.13	1.16
hSQ003572	84243	-0.87	-1.21	-0.53	-0.84	-0.865	-0.515
hSQ003573	6427	2.275	2.4	2.23	2	2.21	2.135
hSQ003574	9638	-3.075	-3.09	-3.035	-3.675	-3.06	-3.23
hSQ003582	81554	1.39	1.5	1.635	1.765	1.31	1.755
hSQ003585	57167	-5.05	-4.905	-5.055	-4.475	-3.99	-6.175
hSQ003586	975	1.565	0.985	1.28	0.67	1.635	1.825
hSQ003587	8892	1.53	1.37	1.265	1.49	1.41	1.935
hSQ003591	131870	1.365	1.165	1.2	1.04	1.64	1.55
hSQ003594	117177	0.475	0.425	0.42	0.595	0.66	0.495
hSQ003595	7284	0.575	0.33	0.605	0.125	0.07	1.295
hSQ003601	10940	1.08	1.145	1.21	1.235	0.615	1.73
hSQ003603		0.75	0.45	0.655	1.655	1.905	1.86
hSQ003608	8669	0.35	0.515	0.255	0.285	0.135	-0.415
hSQ003609	163933	-1.935	-1.6	-1.77		-2.15	-2.98
hSQ003611	85365	0.525	0.42	0.22	0.605	0.285	0.745
hSQ003612	9473	-0.675	-1.065	-1.18	-0.77	-0.79	-0.92
hSQ003619	148362	0.035	0.15	-0.005	0.25	0.155	-0.01
hSQ003620	5488::344797	-1.225	-1.44	-1.36	-0.225	-1.025	-1.515
hSQ003622	3537	0.995	-0.18	1.11	1.075	-0.165	0.86
hSQ003623	1739	-1.275	-0.895	-1.3	-1.01	-1.41	-1.245
hSQ003628	391169	0.15	-0.14	0.075	0.12	0.21	0.6
hSQ003630	80829	0.675	0.72	0.02	0.935	0.96	1.115
hSQ003631	125476	2.79	2.655	2.735	1.42	1.24	1.605
hSQ003632	1111	1.015	0.9	0.92	1.05	1.125	0.96
hSQ003633	90024	-0.035	-0.185	0.455	-0.125	-0.005	0.33
hSQ003634	5516	-0.045	0.08	-0.055	0.1	0.085	0
hSQ003635	441100	-3.36	-2.12	-2.33		-5.23	-2.63
hSQ003636	1629	0.13	0.48	0.35	0.365	-0.13	-0.795
hSQ003638	90957	-0.63	0.54	0.53	1.2		-0.07
hSQ003639	221079	-0.47	-0.17	-0.94	-0.475	-0.88	-0.975
hSQ003640	689	3.545	3.06	2.985	3.065	2.11	3.785
hSQ003641	7270	0.59	0.66	0.53	1.095	0.595	0.605
hSQ003652	2869	-1.08	-1.185	-1.55	-1.09	-0.845	-1.27
hSQ003656	10498	0.995	0.725	0.635	0.595	1.1	1.03
hSQ003657	488	-2.06	-1.425	-2.47	-1.595	-1.33	-2.15
hSQ003659	51259	1.24	1.105	1.2	0.59	0.925	1.12
hSQ003662	43847	-1.025	-0.69	-0.82	-0.705	-0.84	-0.38
hSQ003664	23224	-5.325	-3.08	-3.16	-2.45	-3.805	-2.525
hSQ003665	4281	1.655	2.045	1.895	2.035	1.73	2.27
hSQ003666	85004	-0.925	-0.79	-0.685	-0.495	-0.685	-0.07
hSQ003669	54475	2.03	1.865	2.205	1.81	2.1	2.04
hSQ003670	170960	-1.87	-1.295	-1.42	-0.69	-1.38	-0.855
hSQ003671	4571	-0.905	-0.455	-1.725	-1.305	-0.415	-0.175
hSQ003674	56267	0.99	0.635	0.445	0.435	0.355	0.305
hSQ003678	9043	0.475	1.07	0.99	1.275	0.295	0.78
hSQ003685	4998	0.3	0.085	0.285	0.2	-0.155	0.08
hSQ003686	26297	1.27	0.92	1.335	1.235	1.44	1.27
hSQ003687	9352	0.72	0.77	0.645	0.76	0.745	0.885
hSQ003689	23052	-0.72	-0.88	-1.135	-2.35	-2.165	-2.02
hSQ003694	54843	-4.12	-4.13	-6.375	-4.865	-6.795	-6.4
hSQ003699	65125	-0.035	0.27	0.07	0.165	-0.125	-0.355
hSQ003703		-8.44	-5.26	-5.21	-5.36	-8.82	-4.86
hSQ003704	7073	1.26	0.855	1.125	0.915	0.945	1.495
hSQ003708	51100	0.35	0.24	0.485	0.395	0.43	0.375
hSQ003709	1052	-0.915	-0.785	-1.1	-0.745	-3.245	-0.485
hSQ003713	93627	-1.375	-1.025	-1.315	-1.285	-0.98	-0.955
hSQ003715	9325	-0.395	-0.29	-0.345	-0.76	-0.465	0.185
hSQ003716	8811	1.965	2.29	1.785	1.755	2.05	2.615
hSQ003717	51134	0.09	0.29	0.225	0.12	0.17	0.61
hSQ003722	4835	0.19	-0.21	-0.135	-0.48	0.31	0.115
hSQ003728	5116	-0.565	-0.32	-0.1	-0.155	-0.65	-0.11
hSQ003731	103910	1.66	0.525	0.91	0.41	1.805	0.935
hSQ003732	56954	0.125	-0.235	0.27	-0.075	0.075	0.32
hSQ003734	23307	-0.475	-0.195	-0.26	-0.745	-0.595	0.025
hSQ003737	52	1.19	0.995	1.245	0.915	1.065	1.01
hSQ003739	401048	-1.245	-1.475	-1.295	-1.185	-1.25	-0.955
hSQ003742	386757	-0.11	-0.19	-0.12	0.11	0.245	0.44
hSQ003743	60488	0.855	0.635	0.825	0.465	1.095	0.795
hSQ003744	23286	0.28	-0.09	0.185	0.575	-0.06	0.545
hSQ003746	57153	-1.88	-2.665	-2.07	-3.245	-3.045	-2.835
hSQ003749	89910	-2.605	-1.755	-1.73	-1.62	-2.385	-1.81
hSQ003752	126129	2.28	1.78	1.89	1.88	2.44	2.615
hSQ003753	9588	2.26	1.845	1.81	2.265	2.08	2.13
hSQ003754	4134	1.6	1.46	2.11	2.46	2.25	2.205
hSQ003755	58508	-4.07	-3.585	-3.33	-2.995	-3.61	-3.59
hSQ003757	9100	0.99	1.42	1.14	1.28	0.84	1.315
hSQ003758	55506	1.98	1.995	2.065	2.015	2.55	1.4
hSQ003759	9135	0.365	0.69	0.255	0.68	0.23	0.075
hSQ003760	1676	2.975	2.585	3.155	2.925	3.15	3.165
hSQ003765	125988	2.02	1.9	2.47	1.565	2.27	2.515
hSQ003766	55958	0.97	0.965	1.115	1.03	0.815	1.24
hSQ003769	10785	1.465	1.825	1.73	1.705	1.845	1.93
hSQ003770	5033	-1.855	-1.73	-1.645	-1.835	-2.025	-2.285
hSQ003776	55668	-0.09	-0.045	0.03	0.285	0.2	0.24
hSQ003780	80003			-0.07	0.09		-0.17
hSQ003782	197407	1.19	0.915	1.52	1.195	1.2	1.355
hSQ003783	3206	3.785	3.325	3.78	3.65	4.19	4.505
hSQ003784	23399	0.005	-0.075	0.065	-0.255	0.195	0.435
hSQ003787	1459	-1.745	-1.315	-1.715	-1.615	-1.33	-1.54
hSQ003788	55787	2.285	2.49	2.545	2.86	2.335	2.37
hSQ003790	865	0.33	0.315	0.5	0.775	0.395	0.155
hSQ003792	6449	1.18	1.035	1.145	0.945	1.205	1.245
hSQ003793	80119	-0.67	-0.395	-0.285	-0.015	-0.38	-0.215
hSQ003795	84501	-0.955	-1.415	-1.37	-1.71	-1.2	-1.15
hSQ003797	1161::80060	-2.58	-2.2	-1.95	-1.315	-1.81	-1.55
hSQ003798	347715	-2.72	-2.06	-2.81	-2.695	-2.14	-2.955
hSQ003800	1620		-1.78	-1.61	-2.66		-1.81
hSQ003801	23325	-1.785	-1.35	-1.835	-1.38	-1.705	-1.315
hSQ003806	2889	-0.63	-0.69	-0.87	-1.165	-0.775	-0.39
hSQ003807	10124	0.135	-0.08	0.205	0.275	0.175	0.06
hSQ003808	6591	0.145	0	0	-1.635	-2.035	-1.915
hSQ003812	5351	-1.06	-0.795	-1.56	-1.625	-1.055	-1.465
hSQ003813	145474	-5.7	-4.765	-6.035	-5.66	-5.3	-5.225
hSQ003815	91056	-0.765	-1.08	-0.925	-1.075	-0.865	-1.17
hSQ003819	83548	-0.805	-0.705	-0.505	-0.875	-1.34	-0.68
hSQ003821	23366	1.01	1.105	0.86	1.705	1.215	0.075
hSQ003823	7257	1.57	1.48	1.47	1.66	1.78	1.15
hSQ003824	3537	-2.62	-2.195	-1.56	-2.925	-2.04	-2.1
hSQ003826	8476	-1.135	-0.48	-0.515	-0.59	-0.9	-0.97
hSQ003830	5579	-4.05	-3.9	-3.79	-4.175	-4.49	-3.835
hSQ003832	27307	4.1	4.035	3.77	3.155	3.865	4.04
hSQ003836	6878	-1.28	-1.63	-1.565	-1.245	-1.4	-1.85
hSQ003842	63875	1.28	0.91	0.845	1.255	1.4	1.74
hSQ003849	144097	-0.015	-0.09	0.24	-0.505	-0.1	0.095
hSQ003850	5094	0.3	-0.26	-0.19	0.065	0.3	-0.02
hSQ003851	390773	-0.13	-0.42	0.145	0.17	-0.17	-0.66
hSQ003853	9722	-3.13	-2.17	-3.93	-2.945	-2.51	-2.01
hSQ003854	919	-4.935	-5.385	-6.75	-4.97	-6.07	-5.215
hSQ003858	11315	2.115	1.83	1.65	1.675	2.215	2.615
hSQ003860	148423	0.78	0.915	0.675	0.68	0.845	0.895
hSQ003863	7756	1.4	1.345	1.47	1.5	1.54	1.485
hSQ003864	155465	-8.67	-9.02	-9.705	-8.15	-9.2	-8.885
hSQ003869	25852	0.095	0.265	0.02	0.815	0.355	0.155
hSQ003870	27292	1.5	1.89	1.63	1.555	1.35	1.75
hSQ003871	11322	-2.3	-2.435	-2.46	-2.465	-2.75	-2.185
hSQ003872	391511	-1.29	-1.11	-1.3	-1.165	-0.985	-1.38
hSQ003875	51765	1.43	1.6	1.6	1.235	0.53	1.125
hSQ003877		1.335	1.29	1.35	1.115	1.16	1.405
hSQ003878	55871	0.315	0.535	0.59	1.095	0.465	-0.635
hSQ003881	5872	0.77	-0.125	0.39	0.405	0.575	0.52
hSQ003882	23463	2.375	2.04	2.165	1.675	1.9	1.94
hSQ003883	387923	2.01		2.52	2.84	2.03	2.56
hSQ003885	908	2.08	1.96	1.79	2.035	1.96	2.15
hSQ003887	55239	0.85	0.8	0.92	0.66	0.7	0.88
hSQ003889		-6.255	-5.625	-7.115	-5.855	-7.19	-4.69
hSQ003893	51248	1	0.975	1.08	0.745	1.405	1.07
hSQ003895	149603	1.66	0.94	0.655	0.765	1.41	1.545
hSQ003897	154467	2.47	2.1	2.39	1.86	2.85	2.415
hSQ003898	25852	-0.34	0.03	-0.385	0.355	-0.1	0.25
hSQ003900	23595	0.72	0.325	0.53	0.135	0.35	-0.09
hSQ003901	64430	-0.51	-0.605	-0.405	-0.67	-0.925	-0.695
hSQ003903	54940	0.155	-0.065	0.325	0.185	0.06	-0.61
hSQ003906	56892	-6.05	-5.535	-6.645	-5.785	-5.98	-6.455
hSQ003907	84317	-0.2	-0.645	-0.405	-0.55	0	-0.63
hSQ003910	4799	0.875	0.84	0.9	1.125	0.79	1.04
hSQ003913	84888	-0.515	-0.725	-0.54	-1.405	-1.345	-0.465
hSQ003916	284361	0.78	1.05	0.47	0.54		0.33
hSQ003918	5297	-3.26		-2.395	-1.575	-3.65	-2.22
hSQ003919	84826	-0.3	-0.295	-0.19	-1.345	-1.35	-0.615
hSQ003920	2509	0.755	0.635	0.48	0.74	0.77	0.225
hSQ003921	8331	-1.71	-1.865	-1.605	-1.505	-1.44	-1.58
hSQ003924	23181	-2.16	-1.285	-1.64	-1.645	-1.9	-1.71
hSQ003925	55854	1.8	1.755	1.775	1.995	1.67	1.78
hSQ003926	10206	0.01	0.73	0.47	0.645	0.57	0.16
hSQ003928	55148	0.65	0.79	1	0.92	1.08	1.32
hSQ003930	5878	1.14	1.09	1.21	1.075	1.53	0.705
hSQ003932	9466	-1.11	-0.835	-0.835	-1.06	-1.03	-1.24
hSQ003933	392352	1.23	1.05	1.26	1.385	1.32	1.075
hSQ003937	81	-0.52	0.77	0.72	0.04	-0.22	-1.27
hSQ003940	4849	-0.445	-0.32	-0.725	-0.325	-0.075	-0.265
hSQ003941	392334	-2.93	-2.405	-2.61	-2.17	-2.82	-2.935
hSQ003946	9687	-2.86	-2.58	-2.205	-3.13	-2.74	-2.96
hSQ003951	10190	0.945	0.615	1.065	0.975	0.32	0.5
hSQ003953	220213	-0.31	-0.59	0.03	0.535	-0.245	-0.605
hSQ003956	1154	-2.745	-3.005	-2.675	-2.635	-2.87	-3.4
hSQ003957	10521	2.46	2.53	2.805	1.815	2.445	2.845
hSQ003959	79073	2.08	1.985	1.96	-0.855	-0.38	-0.32
hSQ003961	6574	0.49	0.24	0.305	0.665	0.485	0.435
hSQ003963	3659	-1.46	-1.25	-1.015	-1.32	-2.07	-2.08
hSQ003969	7249	-0.47	-0.52	-0.495	-0.46	-0.43	-0.155
hSQ003970	29781	0.98	1.04	1.045	0.75	0.835	1.035
hSQ003974	373863	0.115	0.25	0.36	0.05	0.345	0.805
hSQ003977	1910	-6.175	-6.09	-6.465	-6.46	-6.735	-7.595
hSQ003982	9638	-3.025	-3.14	-3.885	-3.695	-3.23	-3.565
hSQ003984	51603	1.435	1.34	1.245	1.02	1.235	2.025
hSQ003986	26577	0.31	0.43	0.465	0.64	0.35	0.33
hSQ003987	2825	-5.155	-6.575	-5.045	-4.68	-4.805	-5.645
hSQ003990	90390	0.025	-0.045	0.39	0.46	0.2	-0.915
hSQ003991	9497	-2.84	-2.31	-2.17	-1.17	-2.78	-3.34
hSQ003994	2519	-0.13	0.06	-0.13	0.025	-0.405	-0.68
hSQ003995	51136	0.97	0.795	1.17	1.015	0.71	-0.55
hSQ003996	96459	-0.825	-0.51	-0.805	-0.16	-0.77	-0.72
hSQ003997		-1.16	-1.045	-1.215	-1.64	-1.39	-1.33
hSQ003998	140826	0.97	1.83	2.03	2.355	1.65	1.47
hSQ003999	83640	1.79	1.615	1.935	1.7	1.75	2.125
hSQ004000	23567	1.42	1.7	1.955	1.89	1.845	1.04
hSQ004003	394	0.055	0.435	0.55	0.945	0.085	-0.175
hSQ004011	124512	1.185	0.885	1.01	0.915	0.84	0.8
hSQ004012	25996	0.62	0.68	0.625	0.415	0.76	0.795
hSQ004013	4857	0.15		-0.05	-0.12	0.66	0.32
hSQ004015	488	-0.64	-0.28	-0.145	-0.02	-0.29	-0.48
hSQ004020	6634	2.65	2.935	2.75	2.91	3.645	3.22
hSQ004021	125950	0.655	0.53	0.23	0.135	-0.06	0.135
hSQ004023	26040::284262	-5.255	-5.635	-5.66	-5.39	-5.27	-5.735
hSQ004024	912	-9.59	-4.68	-5.25	-4.29		-4.67
hSQ004025	57580	-3.87	-3.73	-4	-3.84	-3.5	-3.55
hSQ004026	401085	0.15	-0.79	0.34	-0.19	0.335	0.19
hSQ004031	8555	-1.63	-1.925	-1.775	-1.68	-2.55	-2.2
hSQ004032	5876	2.435	2.63	2.58	2.83	2.45	2.66
hSQ004033	5169	-4.49		-4.845	-5.49	-6.485	-5.905
hSQ004034	23530	-2.115	-2.19	-2.49	-2.685	-2.405	-1.695
hSQ004036	4052	-3.995	-3.725	-4	-4	-3.985	-3.7
hSQ004039	150468	-1.015	-0.77	-0.61	0.195	-0.315	-1.7
hSQ004041	57559	-1.06	-1.41	-1.02	-1.52	-1.125	-1.31
hSQ004042	7112	1.02	1	1.005	1.205	1.21	1.05
hSQ004043	3209	2.155	1.56	2.01	2.56	2.37	2.74
hSQ004044	7469	0.385	0.15	0.22	0.355	0.42	0.39
hSQ004048	9937	0.305	0.575	0.575	1.245	0.22	-1.035
hSQ004051	56479		0.51		0.89	-0.73	-1.08
hSQ004053	64755	-2.07	-2.105	-2.535	-2.455	-2.285	-2.025
hSQ004056	5795	-2.615	-3.11	-2.66	-3.115	-2.805	-2.79
hSQ004057	4747	3.34	3.165	3.05	3.435	3.22	3.92
hSQ004058	2618	0.515	0.65	1.045	0.65	-0.03	0.57
[truncated: 21,801 more rows]

## Sheet: expression_SAM_output
gene_id	entrez_id	Score.d.	Numerator.r.	Denominator.s.s0.	Fold.Change	q.value...	localfdr...	group1_mean	group2_mean
hSQ023086	64215	-7.99829	-3.01544	0.37701	0.123529	0	2.3918	2.07107	-0.944371
hSQ027209	9341	-7.19122	-4.0321	0.560698	0.0630364	0	1.98413	1.1544	-2.8777
hSQ037593	8763	-7.0628	-3.1271	0.442757	0.113511	0	1.97515	1.33607	-1.79104
hSQ015895	4833	-6.54175	-2.73877	0.41866	0.149892	0	2.05074	1.90107	-0.837704
hSQ033367	27230	-6.50174	-2.4021	0.369456	0.188873	0	2.05928	0.251067	-2.15104
hSQ022379	9341	-6.25212	-3.04044	0.486305	0.122599	0	2.10449	1.8244	-1.21604
hSQ013280	9341	-5.97989	-3.20377	0.535757	0.109828	0	2.12014	1.3644	-1.83937
hSQ000269	84061	-5.92524	-2.42044	0.408496	0.186422	0	2.11936	1.06773	-1.3527
hSQ005510	55227	-5.25411	-2.2621	0.43054	0.20723	0	2.08024	0.532733	-1.72937
hSQ039798	10066	-5.22554	-2.03377	0.389198	0.243579	0	2.07506	1.87107	-0.162704
hSQ031984	6591	-5.22454	-2.21877	0.424682	0.214562	0	2.07487	0.2594	-1.95937
hSQ003959	79073	-5.18757	-2.52377	0.486504	0.176247	0	2.06708	2.33607	-0.187704
hSQ002536	79850	-5.10506	-2.23877	0.438539	0.210934	0	2.04497	1.95773	-0.281037
hSQ040757	28971	-4.99542	-2.16044	0.432484	0.225069	0	2.00427	1.68773	-0.472704
hSQ038608	55707	-4.98573	-2.0571	0.412598	0.240446	0	2.00004	1.12773	-0.929371
hSQ027663	7456	-4.91199	-2.37544	0.4836	0.191834	0	1.96455	-1.32393	-3.69937
hSQ001537	157506	-4.85024	-2.28377	0.470857	0.206806	0	1.93047	3.03607	0.752296
hSQ019749	10066	-4.84919	-1.98877	0.410124	0.253035	0	1.92986	1.56273	-0.426037
hSQ027436	5725	-4.77917	-1.98377	0.415087	0.25412	0	1.88635	1.8444	-0.139371
hSQ004527	166929	-4.72553	-2.7221	0.576042	0.152711	0	1.8494	1.18607	-1.53604
hSQ018983	1875	-4.63113	-2.2371	0.483058	0.214853	0	1.77612	2.2644	0.0272961
hSQ019511	80155	-4.53131	-1.73544	0.382988	0.300747	0	1.68614	1.42773	-0.307704
hSQ023000	220323	-4.52805	-1.95877	0.432586	0.258745	0	1.68297	-0.383933	-2.3427
hSQ011124	391	-4.48762	-2.1921	0.488478	0.221446	0	1.64223	0.617733	-1.57437
hSQ003808	6591	-4.43017	-1.9071	0.430481	0.26805	0	1.57994	0.376067	-1.53104
hSQ014452	113189	-4.406	-1.90544	0.432464	0.26729	0	1.55218	0.307733	-1.5977
hSQ043542	125476	-4.38581	-1.7971	0.409754	0.288918	0	1.52827	3.70607	1.90896
hSQ016805	6856	-4.36556	-2.6871	0.615523	0.159865	0	1.50366	-0.0555999	-2.7427
hSQ024812	84061	-4.33727	-2.85877	0.659118	0.140753	0	1.46816	1.88273	-0.976037
hSQ017561	8992	-4.27105	-2.62377	0.614315	0.156082	0	1.38008	1.23273	-1.39104
hSQ017728	64834	-4.24593	-1.89877	0.447198	0.269802	0	1.34482	1.12107	-0.777704
hSQ022414	90488	-4.18042	-1.8671	0.44663	0.274696	0	1.24848	0.636067	-1.23104
hSQ027946	9204::253150	-4.17575	-2.21877	0.531347	0.217933	0	1.24138	0.2094	-2.00937
hSQ035598	125476	-4.10634	-2.09877	0.511105	0.234441	0	1.13297	3.66107	1.5623
hSQ003557	3688	-4.10585	-2.5971	0.632537	0.173201	0	1.13219	-0.0372666	-2.63437
hSQ026104	7866	-4.09198	-2.0521	0.501495	0.238013	0	1.1099	3.67273	1.62063
hSQ033387	84068	-4.06732	-2.22044	0.545921	0.215137	0	1.06986	0.971067	-1.24937
hSQ012769	253558	-4.06234	-1.9521	0.480536	0.260622	0	1.06171	1.81107	-0.141037
hSQ002474	2054	-4.05386	-1.51877	0.374648	0.348979	0	1.04778	0.157733	-1.36104
hSQ015789	58190	-4.04295	-2.27044	0.56158	0.206916	0	1.02977	-0.2956	-2.56604
hSQ014137	125476	-4.03353	-1.61877	0.401329	0.326054	0	1.01416	3.05273	1.43396
hSQ034210	84061	-4.01806	-1.78877	0.445182	0.290909	0	0.98841	2.3444	0.555629
hSQ015940	117581	-4.00834	-1.76377	0.440025	0.293718	0	0.972138	-1.07227	-2.83604
hSQ015799	285362	-3.99594	-1.92877	0.482683	0.265632	0	0.951308	-0.693933	-2.6227
hSQ021962	3032	-3.99336	-2.38877	0.598185	0.193864	0	0.946969	0.586067	-1.8027
hSQ012695	57045	-3.93244	-2.5521	0.648988	0.177334	0	0.843707	-0.7506	-3.3027
hSQ009171	58190	-3.81752	-2.2521	0.589938	0.20851	0	0.649328	-0.2056	-2.4577
hSQ020988	64215	-3.78401	-1.86877	0.493859	0.273589	0	0.594261	0.0844001	-1.78437
hSQ038545	64834	-3.67943	-1.5571	0.423191	0.33902	0	0.43295	0.4744	-1.0827
hSQ011324	8677	-3.65874	-2.06377	0.564066	0.242096	0	0.403593	1.1194	-0.944371
hSQ036416	54537	-3.64031	-1.46877	0.403474	0.361354	0	0.378364	0.771067	-0.697704
hSQ032581	339745	-3.57719	-1.74877	0.488868	0.302117	0	0.29982	-0.3906	-2.13937
hSQ017090	253512	-3.57041	-1.74044	0.487461	0.302005	0	0.292218	0.717733	-1.0227
hSQ034724	9444	-3.56402	-2.06877	0.58046	0.244824	0	0.285208	-0.833933	-2.9027
hSQ036881	26503	-3.52496	-1.7221	0.488546	0.300748	0	0.246049	-0.0189332	-1.74104
hSQ027685	7813	-3.46094	-1.8271	0.527921	0.278931	0	0.19768	0.131067	-1.69604
hSQ020953	9144	-3.46007	-1.78877	0.516975	0.293194	0	0.197174	2.30107	0.512296
hSQ015245	157506	-3.41428	-1.39544	0.408706	0.378323	1.59517	0.177037	2.3144	0.918963
hSQ031728	283464	-3.40189	-1.4221	0.418033	0.37508	1.59517	0.173886	0.117733	-1.30437
hSQ045255	10953	-3.387	-1.59544	0.471047	0.333422	1.59517	0.171481	2.11607	0.520629
hSQ028046	115548	-3.36761	-1.4121	0.41932	0.375449	1.59517	0.1707	-0.4306	-1.8427
hSQ032961	11104	-3.3443	-1.39377	0.41676	0.381784	1.59517	0.173447	1.9794	0.585629
hSQ043240	55536	-3.33915	-1.2521	0.374976	0.419436	1.59517	0.174615	-0.553933	-1.80604
hSQ034887	56935	-3.33008	-1.71044	0.513633	0.306561	1.59517	0.177187	2.02107	0.310629
hSQ010032	347344	-3.3258	-1.57877	0.474704	0.338927	1.59517	0.178628	-0.7606	-2.33937
hSQ018372	29956	-3.28651	-1.4321	0.435752	0.372964	1.59517	0.199155	1.23773	-0.194371
hSQ008153	83879	-3.28457	-1.4171	0.431443	0.37594	1.59517	0.200532	1.7344	0.317296
hSQ042659	55276	-3.24531	-1.54877	0.477234	0.341442	1.59517	0.236192	0.6444	-0.904371
hSQ008275	9321	-3.23444	-1.18377	0.365989	0.440279	1.59517	0.248855	-0.6056	-1.78937
hSQ043586	27236	-3.22275	-1.5471	0.480057	0.34662	1.59517	0.263914	1.10607	-0.441037
hSQ028780	1050	-3.20635	-1.3571	0.423255	0.389151	1.59517	0.287626	0.2444	-1.1127
hSQ005898	2773	-3.20092	-1.76544	0.551541	0.295994	1.59517	0.296168	0.421067	-1.34437
hSQ035455	51205	-3.18777	-1.30877	0.410559	0.404406	1.59517	0.318289	0.7694	-0.539371
hSQ023489	25923	-3.16741	-1.62377	0.51265	0.324019	1.59517	0.356766	-2.9656	-4.58937
hSQ030794	11018	-3.15578	-1.1671	0.369831	0.445466	1.59517	0.381097	1.68607	0.518963
hSQ021901	2683	-3.1435	-1.36377	0.433839	0.389357	1.59517	0.408735	-0.0939332	-1.4577
hSQ038942	29956	-3.13718	-1.6521	0.526621	0.325295	1.59517	0.423751	0.972733	-0.679371
hSQ044716	283635	-3.13521	-1.72377	0.54981	0.309729	1.59517	0.428535	-0.208933	-1.9327
hSQ007065	1019	-3.12791	-1.14544	0.366199	0.451465	1.59517	0.446753	1.89773	0.752296
hSQ026522	57761	-3.10689	-1.37044	0.441097	0.389858	1.59517	0.503441	-0.7406	-2.11104
hSQ003631	125476	-3.10586	-1.3021	0.419241	0.407498	1.59517	0.506357	3.0544	1.7523
hSQ023379	10622	-3.10431	-1.94377	0.626152	0.273143	1.59517	0.510814	1.8994	-0.0443706
hSQ031496	4811	-3.09773	-1.7071	0.551083	0.312792	1.59517	0.530138	-0.262267	-1.96937
hSQ029101	10449	-3.09468	-1.33044	0.429911	0.399277	1.59517	0.539278	0.126067	-1.20437
hSQ034545	57530	-3.08945	-1.34044	0.433876	0.395955	1.59517	0.55534	1.7294	0.388963
hSQ025845	2004	-3.08533	-2.10377	0.681862	0.249025	1.59517	0.568259	-3.06393	-5.1677
hSQ034687	9144	-3.07808	-1.78877	0.581132	0.298289	1.9705	0.591647	2.7694	0.980629
hSQ013142	54751	-3.07708	-1.13877	0.370082	0.454284	1.9705	0.594937	-1.0856	-2.22437
hSQ043486	27301	-3.07477	-1.42544	0.463592	0.375296	1.9705	0.6026	0.411067	-1.01437
hSQ037939	201725	-3.05577	-1.7121	0.560285	0.306664	1.9705	0.668823	1.7094	-0.00270395
hSQ019449	369	-3.05346	-1.46544	0.479927	0.366249	1.9705	0.677296	0.4194	-1.04604
hSQ027329	125476	-3.05078	-1.5421	0.505479	0.347486	1.9705	0.687217	2.85273	1.31063
hSQ031628	6566	-3.04759	-2.1321	0.699604	0.24568	1.9705	0.699188	1.63107	-0.501037
hSQ008536	2040	-3.02776	-1.56044	0.515377	0.343754	1.9705	0.777427	-0.962267	-2.5227
hSQ027030	55227	-3.02148	-1.9971	0.660969	0.264921	1.9705	0.803645	0.9494	-1.0477
hSQ024776	9060	-3.0171	-1.3071	0.433232	0.404821	1.9705	0.82234	0.0277334	-1.27937
hSQ034555	10455	-3.01253	-1.6621	0.551731	0.313737	1.9705	0.842245	1.25773	-0.404371
hSQ034661	5937	-3.01183	-1.38377	0.459445	0.383537	1.9705	0.845312	0.3244	-1.05937
hSQ031849	64395	-3.00941	-1.15877	0.385049	0.448287	1.9705	0.856007	0.556067	-0.602704
hSQ019402	56650	-2.99834	-1.42544	0.475408	0.377067	1.9705	0.906381	1.26773	-0.157704
hSQ033290	338382	-2.9857	-2.36044	0.790581	0.207753	1.9705	0.96674	-4.87727	-7.2377
hSQ021124	3032	-2.98226	-1.42044	0.476295	0.370083	1.9705	0.983678	0.9694	-0.451037
hSQ001958	2768	-2.9656	-1.53877	0.518873	0.349883	1.9705	1.06907	-0.487267	-2.02604
hSQ005338	2885	-2.95194	-1.54544	0.523532	0.337572	1.9705	1.14326	1.66107	0.115629
hSQ029297	5888	-2.94853	-1.59044	0.5394	0.329781	1.9705	1.1624	0.737733	-0.852704
hSQ013394	8826	-2.9365	-1.4221	0.484285	0.369714	1.9705	1.23181	-2.2106	-3.6327
hSQ027747	79589	-2.93319	-1.61877	0.551881	0.333256	1.9705	1.25149	0.476067	-1.1427
hSQ000817	5587	-2.93149	-1.38044	0.470899	0.387409	1.9705	1.26166	0.0794001	-1.30104
hSQ037173	57104	-2.92861	-1.4421	0.492419	0.371035	1.9705	1.27905	0.202733	-1.23937
hSQ012348	29083	-2.8826	-1.53544	0.532657	0.347143	1.9705	1.58277	2.5944	1.05896
hSQ005843	25845	-2.86817	-1.2871	0.448755	0.406156	1.9705	1.68842	0.307733	-0.979371
hSQ042222	23753	-2.85011	-1.65044	0.579078	0.32529	1.9705	1.82801	2.3344	0.683963
hSQ016057	3915	-2.84776	-1.4371	0.504644	0.368919	1.9705	1.84686	-0.992267	-2.42937
hSQ014250	113612	-2.84308	-1.1721	0.412266	0.445754	1.9705	1.88471	-0.0705999	-1.2427
hSQ034510	115201	-2.83248	-1.2571	0.443817	0.421785	1.9705	1.97253	1.9194	0.662296
hSQ022543	6584	-2.82714	-1.26877	0.448782	0.418138	1.9705	2.01791	1.1844	-0.0843706
hSQ022996	116064	-2.82704	-2.20544	0.780123	0.225509	1.9705	2.01882	1.7044	-0.501037
hSQ010960	#N/A	-2.80383	-1.3771	0.491151	0.38685	1.9705	2.22536	-0.642267	-2.01937
hSQ035147	10640	-2.79485	-1.6021	0.573235	0.326823	1.9705	2.30936	0.216067	-1.38604
hSQ018035	10040	-2.77568	-1.10044	0.396457	0.467998	1.9705	2.49643	1.9294	0.828963
hSQ038197	10635	-2.77001	-1.18877	0.429157	0.439501	1.9705	2.55379	1.29773	0.108963
hSQ045287	9991	-2.76839	-1.1721	0.423389	0.446097	1.9705	2.57045	-0.768933	-1.94104
hSQ034020	221061	-2.76317	-1.28877	0.46641	0.409434	1.9705	2.62437	0.6744	-0.614371
hSQ045297	538	-2.76242	-1.5521	0.561864	0.346919	1.9705	2.63221	-3.69393	-5.24604
hSQ029892	1500	-2.76184	-1.5271	0.55293	0.354909	1.9705	2.63827	-2.46393	-3.99104
hSQ010708	10146	-2.76004	-2.0221	0.732636	0.263615	1.9705	2.65716	2.5544	0.532296
hSQ043400	1019	-2.75479	-1.29544	0.47025	0.40541	2.12314	2.71281	2.00273	0.707296
hSQ001053	54800	-2.74999	-1.15877	0.421373	0.449982	2.12314	2.76441	-2.36227	-3.52104
hSQ027141	83871	-2.74686	-1.40544	0.511652	0.38153	2.12314	2.79837	0.8444	-0.561037
hSQ038410	282809	-2.74658	-1.4221	0.517774	0.379877	2.12314	2.80151	-0.1256	-1.5477
hSQ021711	83591	-2.74485	-1.29877	0.473166	0.41067	2.12314	2.82041	-0.487267	-1.78604
hSQ042306	29083	-2.73862	-1.12377	0.410341	0.45971	2.12314	2.88942	2.35273	1.22896
hSQ023252	50862	-2.732	-1.33377	0.488203	0.401214	2.12314	2.96415	0.4894	-0.844371
hSQ037601	347735	-2.73074	-1.2571	0.460353	0.41677	2.12314	2.97856	-0.857267	-2.11437
hSQ034070	259230	-2.72881	-1.16544	0.427086	0.447023	2.12314	3.00065	-1.4056	-2.57104
hSQ028383	79837	-2.71667	-1.06377	0.391571	0.479718	2.12314	3.14261	0.0860668	-0.977704
hSQ003689	23052	-2.716	-1.26377	0.465306	0.415608	2.12314	3.15065	-0.583933	-1.8477
hSQ022513	54537	-2.71364	-1.25377	0.462026	0.420554	2.12314	3.17884	0.4394	-0.814371
hSQ024043	10163	-2.71225	-1.16877	0.430923	0.444848	2.12314	3.19551	-0.757267	-1.92604
hSQ008766	345757	-2.70315	-1.04044	0.384899	0.485031	2.12314	3.30649	0.3694	-0.671037
hSQ031913	10106	-2.69363	-1.1271	0.418433	0.457585	2.12314	3.42549	1.0894	-0.0377039
hSQ034708	64850	-2.67636	-1.23877	0.462857	0.42546	2.12314	3.64951	0.982733	-0.256037
hSQ000592	121260	-2.65021	-1.2421	0.468681	0.427805	2.12314	4.00875	0.241067	-1.00104
hSQ024710	54502	-2.64827	-1.1621	0.438816	0.447088	2.12314	4.03642	-2.72893	-3.89104
hSQ013845	353189	-2.64584	-1.51877	0.574021	0.35358	2.12314	4.07121	2.2744	0.755629
hSQ028910	25845	-2.63597	-1.34377	0.509781	0.398477	2.12314	4.21495	0.7294	-0.614371
hSQ015828	54868	-2.6349	-1.7321	0.65737	0.316067	2.12314	4.23084	0.822733	-0.909371
hSQ001967	283464	-2.62154	-1.38044	0.526576	0.392434	2.12314	4.43185	1.09607	-0.284371
hSQ032607	894	-2.61645	-1.1721	0.447975	0.440491	2.12314	4.51016	-1.27727	-2.44937
hSQ023829	50848	-2.61631	-1.36044	0.519984	0.383924	2.12314	4.51239	-0.713933	-2.07437
hSQ036909	222484	-2.61292	-1.26877	0.485576	0.420354	2.12314	4.56516	0.497733	-0.771037
hSQ003028	79660::286044	-2.61201	-1.3871	0.531048	0.382524	2.12314	4.57935	-1.4056	-2.7927
hSQ001980	9099	-2.61074	-1.06044	0.406183	0.479668	2.12314	4.59934	2.2344	1.17396
hSQ041351	200014	-2.58421	-1.07877	0.417447	0.473749	2.12314	5.03042	0.0727334	-1.00604
hSQ041045	5631	-2.58268	-1.3271	0.513848	0.405834	2.12314	5.05612	3.61607	2.28896
hSQ044726	5140	-2.58166	-1.43044	0.554077	0.373915	2.12314	5.07335	-0.4706	-1.90104
hSQ007658	84282	-2.5763	-1.30877	0.508003	0.406852	2.12314	5.16435	1.2394	-0.0693706
hSQ030378	84295	-2.57522	-1.26377	0.490744	0.41725	2.12314	5.18297	3.87773	2.61396
hSQ023989	113829	-2.57394	-1.56544	0.608187	0.347069	2.12314	5.20489	2.26607	0.700629
hSQ011761	5324	-2.57308	-1.16377	0.452287	0.448869	2.12314	5.21971	0.876067	-0.287704
hSQ033286	116064	-2.57129	-1.9521	0.759191	0.273416	2.12314	5.25057	1.5694	-0.382704
hSQ041035	154043	-2.55663	-1.41877	0.554938	0.384191	2.12314	5.50901	1.2294	-0.189371
hSQ044699	23189	-2.53462	-1.1421	0.450602	0.457304	2.12314	5.91402	-2.6406	-3.7827
hSQ001220	3688	-2.53348	-1.4871	0.586982	0.351449	2.12314	5.93563	-1.61893	-3.10604
hSQ040668	55227	-2.53246	-1.8371	0.725423	0.296604	2.12314	5.95488	1.19773	-0.639371
hSQ041529	54463	-2.53189	-1.1671	0.460962	0.444257	2.12314	5.96579	-0.692267	-1.85937
hSQ023250	64784	-2.52699	-1.08044	0.427559	0.475177	2.12314	6.05928	0.522733	-0.557704
hSQ041004	6502	-2.52278	-1.53877	0.60995	0.359391	2.12314	6.14053	2.0094	0.470629
hSQ045264	2526	-2.52259	-1.25377	0.497017	0.419201	2.12314	6.14425	-0.243933	-1.4977
hSQ001629	10424	-2.52072	-1.29377	0.513254	0.413815	2.12314	6.1806	0.592733	-0.701037
hSQ008508	7421	-2.5163	-0.888771	0.353205	0.54047	2.12314	6.26724	0.952733	0.0639627
hSQ012291	57761	-2.50645	-1.05044	0.419094	0.484573	2.12314	6.46337	-0.0305999	-1.08104
hSQ034607	84245	-2.50397	-1.22377	0.488732	0.433872	2.12314	6.51348	2.33607	1.1123
hSQ032918	84282	-2.48644	-1.50544	0.605458	0.364518	2.12314	6.87538	0.5544	-0.951037
hSQ034352	4090	-2.48419	-0.947104	0.381253	0.519269	2.12314	6.92301	0.4494	-0.497704
hSQ039482	2040	-2.48129	-1.5021	0.605373	0.366749	2.60351	6.98456	-1.25893	-2.76104
hSQ008149	201725	-2.47803	-1.39044	0.561105	0.387064	2.60351	7.05404	2.00607	0.615629
hSQ014748	10553	-2.47326	-1.05377	0.426065	0.482094	2.60351	7.15696	-1.08227	-2.13604
hSQ009716	11261	-2.45882	-1.28377	0.522109	0.419596	2.60351	7.47493	-0.203933	-1.4877
hSQ013485	118924	-2.45839	-0.887104	0.360848	0.540562	2.60351	7.48456	1.1194	0.232296
hSQ035067	1528	-2.44926	-1.60877	0.656839	0.32242	2.60351	7.69085	1.53273	-0.0760373
hSQ025068	84617	-2.44633	-1.52377	0.62288	0.360664	2.60351	7.75794	2.14273	0.618963
hSQ011155	56650	-2.43607	-1.11877	0.459252	0.461923	2.60351	7.99615	2.9394	1.82063
hSQ017477	84327	-2.43554	-1.35544	0.556524	0.398949	2.60351	8.00857	0.426067	-0.929371
hSQ044939	79080	-2.43315	-1.39044	0.571455	0.379759	2.60351	8.06488	2.97273	1.5823
hSQ000790	1371	-2.42733	-0.925437	0.381258	0.527401	2.60351	8.20324	1.24773	0.322296
hSQ024161	79080	-2.42279	-1.0821	0.446635	0.474954	2.60351	8.31225	1.84607	0.763963
hSQ030022	9525	-2.42006	-0.980437	0.40513	0.507091	2.60351	8.37838	-0.0889332	-1.06937
hSQ007025	10217	-2.41904	-1.12544	0.465242	0.456705	2.60351	8.40315	-0.452267	-1.5777
hSQ010497	84295	-2.41606	-1.0371	0.429254	0.486545	2.60351	8.47578	2.50773	1.47063
hSQ033784	11212	-2.41542	-1.0121	0.419018	0.497025	2.60351	8.49147	1.56273	0.550629
hSQ012529	219654	-2.40778	-1.53877	0.639081	0.347152	2.60351	8.68008	-1.7756	-3.31437
hSQ040717	2790	-2.4076	-1.09544	0.454992	0.466842	2.60351	8.68477	1.6844	0.588963
hSQ014142	10783	-2.39858	-1.09377	0.456007	0.469254	2.60351	8.9113	0.0327334	-1.06104
hSQ015240	1432	-2.38924	-1.37877	0.577076	0.394551	2.60351	9.15067	0.0277334	-1.35104
hSQ011716	80194	-2.38469	-1.0121	0.424418	0.493609	2.60351	9.26881	0.656067	-0.356037
hSQ018466	56935	-2.38167	-1.64877	0.692275	0.339526	2.60351	9.34774	1.22273	-0.426037
hSQ043099	10635	-2.3788	-1.39877	0.588015	0.389857	2.60351	9.42334	1.02773	-0.371037
hSQ009965	3032	-2.37794	-1.29877	0.546174	0.410397	2.60351	9.44599	0.962733	-0.336037
hSQ022995	200014	-2.37772	-1.23044	0.517486	0.430878	2.60351	9.45178	-0.232267	-1.4627
hSQ015974	4893	-2.35701	-1.18544	0.50294	0.444515	2.60351	10.011	0.126067	-1.05937
hSQ027104	26353	-2.35641	-1.36377	0.578748	0.386798	2.60351	10.0275	0.546067	-0.817704
hSQ035304	114884	-2.35638	-0.885437	0.375762	0.54178	2.60351	10.0286	-2.11727	-3.0027
hSQ026089	640	-2.35441	-2.35377	0.999728	0.174281	2.60351	10.0829	-5.76727	-8.12104
hSQ011723	29969	-2.33563	-2.9771	1.27465	0.180818	3.75684	10.6127	-2.2606	-5.2377
hSQ006328	9334	-2.32145	-1.0171	0.438132	0.497689	3.75684	11.0252	0.0994001	-0.917704
hSQ002092	10449	-2.31985	-1.21544	0.523929	0.437416	3.75684	11.0726	0.406067	-0.809371
hSQ020431	1019	-2.30567	-0.992104	0.430288	0.499966	3.75684	11.4976	2.0294	1.0373
hSQ020685	196264	-2.30334	-1.03877	0.450984	0.484044	3.75684	11.5686	-0.942267	-1.98104
hSQ040181	9749	-2.29925	-0.883771	0.384374	0.541059	3.75684	11.6939	-1.13893	-2.0227
hSQ042826	6259	-2.29666	-1.2371	0.538655	0.433763	3.75684	11.7738	0.266067	-0.971037
hSQ022180	90407	-2.29044	-1.09877	0.479721	0.46869	3.75684	11.967	0.7294	-0.369371
hSQ041537	5888	-2.28882	-0.985437	0.430544	0.504123	3.75684	12.0175	1.02273	0.0372961
hSQ028956	54751	-2.28085	-1.0121	0.443741	0.49915	3.75684	12.2692	-1.13393	-2.14604
hSQ028828	157506	-2.27728	-1.35377	0.594468	0.405086	3.75684	12.3829	2.3744	1.02063
hSQ000086	115201	-2.27103	-1.27044	0.559409	0.419872	3.75684	12.5838	2.34107	1.07063
hSQ033277	538	-2.27069	-1.89544	0.834739	0.238872	3.75684	12.5949	-3.05893	-4.95437
hSQ021561	23062	-2.26789	-1.02544	0.452155	0.490104	3.75684	12.686	1.64107	0.615629
hSQ000721	136306	-2.26466	-2.40877	1.06364	0.154573	3.75684	12.7914	-4.4756	-6.88437
hSQ004990	55974	-2.24956	-1.11877	0.497328	0.458156	3.75684	13.292	1.49273	0.373963
hSQ019324	5671	-2.24884	-2.66044	1.18302	0.167701	3.75684	13.3161	-3.50227	-6.1627
hSQ004366	51099	-2.24315	-1.1921	0.531441	0.445917	3.75684	13.5086	0.6794	-0.512704
hSQ042768	10558	-2.24119	-1.00377	0.447874	0.499972	3.75684	13.5754	0.3894	-0.614371
hSQ002382	9674	-2.23826	-1.11044	0.496116	0.455984	3.75684	13.6756	-2.1156	-3.22604
hSQ023952	4833	-2.23772	-1.0721	0.479106	0.48038	3.75684	13.6942	0.767733	-0.304371
hSQ033165	79080	-2.23317	-0.873771	0.391268	0.547403	3.75684	13.8507	1.85607	0.982296
hSQ039131	8087	-2.23122	-0.912104	0.408791	0.529245	3.75684	13.9184	0.571067	-0.341037
hSQ032480	163702	-2.22217	-0.883771	0.397706	0.54212	4.62532	14.2348	1.96273	1.07896
hSQ008543	8826	-2.22205	-1.23544	0.555991	0.421324	4.62532	14.2392	-0.722267	-1.9577
hSQ020554	10449	-2.22175	-1.25877	0.566567	0.420422	4.62532	14.2497	0.1444	-1.11437
hSQ004264	10449	-2.21428	-1.22877	0.55493	0.428443	4.62532	14.5147	0.0627334	-1.16604
hSQ008622	10016	-2.20647	-1.09544	0.496466	0.467873	4.62532	14.7956	1.24273	0.147296
hSQ044318	192137	-2.20641	-1.08877	0.493459	0.466832	4.62532	14.7979	-1.06893	-2.1577
hSQ041842	81558	-2.19317	-0.990437	0.4516	0.507795	4.62532	15.2823	0.192733	-0.797704
hSQ028166	54956	-2.18834	-0.958771	0.438127	0.513501	4.62532	15.462	0.4744	-0.484371
hSQ033931	#N/A	-2.17536	-0.890437	0.409328	0.540487	4.62532	15.9514	-0.7456	-1.63604
hSQ004128	654	-2.17176	-0.922104	0.424587	0.527671	4.62532	16.0889	-1.07393	-1.99604
hSQ025319	2040	-2.1684	-1.09377	0.504413	0.476596	4.62532	16.2181	-1.2006	-2.29437
hSQ012413	94241	-2.16566	-1.04377	0.481964	0.485086	4.62532	16.3241	-2.51227	-3.55604
hSQ002004	246126	-2.16066	-1.42377	0.658953	0.354155	4.62532	16.5187	-8.20393	-9.6277
hSQ021155	8879	-2.15747	-0.970437	0.449804	0.515177	4.62532	16.6435	0.557733	-0.412704
hSQ029225	4337	-2.1562	-1.0021	0.464755	0.500285	4.62532	16.6933	1.1194	0.117296
hSQ014850	5873	-2.15521	-1.03044	0.478115	0.489399	4.62532	16.7324	-2.7206	-3.75104
hSQ010592	11130	-2.14023	-0.923771	0.431622	0.5262	4.62532	17.3293	3.40607	2.4823
hSQ036024	26148	-2.13367	-1.02877	0.482159	0.492138	4.62532	17.5953	0.187733	-0.841037
hSQ019614	3537	-2.13291	-1.0021	0.46983	0.497049	4.62532	17.6265	1.77607	0.773963
hSQ003259	3688	-2.13141	-1.10877	0.520205	0.463103	4.62532	17.6878	-1.30227	-2.41104
hSQ027041	54101	-2.13037	-0.882104	0.414062	0.541652	4.62532	17.7304	-1.89393	-2.77604
hSQ020618	1836	-2.1269	-1.1671	0.548735	0.451774	4.62532	17.8729	-0.0872666	-1.25437
hSQ044118	23303	-2.12403	-0.993771	0.46787	0.500555	4.62532	17.9913	-1.96393	-2.9577
hSQ002391	5937::192137	-2.123	-1.20044	0.565443	0.445922	4.62532	18.0338	-0.997267	-2.1977
hSQ044690	338598	-2.11971	-1.2271	0.578903	0.437035	4.62532	18.1709	0.0677334	-1.15937
hSQ008043	50848	-2.11939	-1.04877	0.494846	0.484733	4.62532	18.1842	-0.677267	-1.72604
hSQ025328	220042	-2.11646	-0.807104	0.381345	0.572171	4.62532	18.3062	1.07107	0.263963
hSQ036121	26119	-2.11641	-0.842104	0.397893	0.55831	4.62532	18.3087	0.6544	-0.187704
hSQ037764	219654	-2.10942	-0.993771	0.471112	0.501433	4.62532	18.6029	-1.43227	-2.42604
hSQ034027	159371	-2.09541	-1.67377	0.798778	0.349376	4.62532	19.2018	1.7744	0.100629
hSQ041112	10635	-2.0947	-1.1571	0.552396	0.460825	4.62532	19.2327	0.712733	-0.444371
hSQ003118	55227	-2.09447	-2.5771	1.23043	0.235532	4.62532	19.2426	-0.802267	-3.37937
hSQ016931	754	-2.09431	-1.42377	0.679829	0.379141	4.62532	19.2496	0.221067	-1.2027
hSQ026784	8312	-2.08317	-0.817104	0.39224	0.568102	4.62532	19.7359	0.831067	0.0139627
hSQ013857	5780	-2.08268	-1.12377	0.539579	0.469238	4.62532	19.7575	0.3544	-0.769371
hSQ045349	27242	-2.08219	-1.11377	0.534902	0.462798	4.62532	19.7789	-1.1256	-2.23937
hSQ034297	831	-2.07919	-1.06877	0.514033	0.483216	4.62532	19.9118	-0.6456	-1.71437
hSQ038488	831	-2.07564	-0.993771	0.478779	0.505514	4.62532	20.0695	-0.5756	-1.56937
hSQ031525	10217	-2.07482	-0.878771	0.423541	0.543433	4.62532	20.1059	0.4294	-0.449371
hSQ002161	8843	-2.07309	-2.18877	1.0558	0.208942	4.62532	20.1829	-4.51227	-6.70104
hSQ025840	813	-2.07006	-1.1071	0.534818	0.462495	4.62532	20.3188	-0.8756	-1.9827
hSQ034650	9444	-2.06664	-1.58044	0.764737	0.356798	4.62532	20.4725	-2.32227	-3.9027
hSQ005074	3399	-2.06342	-0.925437	0.448497	0.530966	4.62532	20.6181	0.717733	-0.207704
hSQ002653	57217	-2.06191	-1.03044	0.499748	0.489916	4.62532	20.6864	-2.17227	-3.2027
hSQ005406	54956	-2.05867	-1.09877	0.533728	0.477601	4.62532	20.834	-0.182267	-1.28104
hSQ032927	10044	-2.03787	-1.04377	0.512187	0.475925	4.62532	21.7974	-0.992267	-2.03604
hSQ041550	5725	-2.03385	-1.21044	0.595145	0.442259	4.62532	21.9867	1.21273	0.00229605
hSQ038704	2040	-2.03076	-1.5721	0.774145	0.364882	4.62532	22.1332	-1.19893	-2.77104
hSQ030229	79576	-2.0248	-0.883771	0.436474	0.54204	4.62532	22.4174	2.2544	1.37063
hSQ036922	9414	-2.02459	-1.11544	0.550946	0.457107	4.62532	22.4275	-1.0056	-2.12104
hSQ006919	55227	-2.02295	-1.30877	0.646961	0.426289	4.62532	22.5059	0.851067	-0.457704
hSQ007445	55571	-2.02223	-0.865437	0.427962	0.545963	4.62532	22.5405	0.696067	-0.169371
hSQ042808	22856	-2.01973	-1.0121	0.501108	0.503997	4.62532	22.6607	-0.113933	-1.12604
hSQ045008	79772	-2.01566	-2.61377	1.29673	0.121238	4.62532	22.8576	-5.38227	-7.99604
hSQ026626	1432	-2.01503	-1.08044	0.536188	0.482316	4.62532	22.8879	0.522733	-0.557704
hSQ014586	8577	-2.01098	-1.12377	0.558819	0.466273	4.62532	23.0852	0.2344	-0.889371
hSQ001120	84976	-2.00882	-0.938771	0.467323	0.524135	4.62532	23.1903	0.2494	-0.689371
hSQ000282	637	-2.00865	-0.847104	0.421729	0.557718	4.62532	23.199	1.20107	0.353963
hSQ013249	51388	-2.00258	-0.945437	0.472109	0.523095	4.62532	23.4969	1.40273	0.457296
hSQ011739	85013	-2.00004	-0.800437	0.400212	0.574315	4.62532	23.6226	0.9144	0.113963
hSQ002228	90407	-1.99929	-0.940437	0.470387	0.520965	4.62532	23.6597	1.14607	0.205629
hSQ044029	9546	-1.99851	-0.792104	0.396348	0.579148	4.62532	23.6984	0.1544	-0.637704
hSQ027534	344838	-1.99838	-1.00044	0.500623	0.493139	4.62532	23.7044	-1.26727	-2.2677
hSQ028128	9501	-1.99208	-1.03044	0.517267	0.491693	5.13715	24.0184	-1.07227	-2.1027
hSQ035993	657	-1.98224	-0.780437	0.393714	0.582122	5.13715	24.5133	0.126067	-0.654371
hSQ038920	84886	-1.98146	-0.965437	0.487236	0.517598	5.13715	24.553	1.29773	0.332296
hSQ043879	285381	-1.97976	-0.808771	0.40852	0.570167	5.13715	24.6392	2.48607	1.6773
hSQ018707	3688	-1.97959	-1.36044	0.687232	0.417835	5.13715	24.6478	-1.87393	-3.23437
hSQ005355	54908	-1.9794	-1.11544	0.563524	0.472474	5.13715	24.6577	2.3394	1.22396
hSQ021708	114884	-1.97753	-1.0121	0.511803	0.50151	5.13715	24.7528	-1.36393	-2.37604
hSQ029482	373156	-1.97352	-0.910437	0.461327	0.529591	5.13715	24.9575	1.19107	0.280629
hSQ044244	2054	-1.96328	-0.912104	0.464581	0.536378	5.13715	25.4848	1.30773	0.395629
hSQ030546	83480	-1.96325	-0.958771	0.488358	0.521966	5.13715	25.4865	1.28607	0.327296
hSQ002777	221035	-1.95853	-1.3271	0.677602	0.416908	5.13715	25.732	0.9644	-0.362704
hSQ012262	54537	-1.94925	-1.03877	0.532907	0.484763	5.13715	26.2187	0.796067	-0.242704
hSQ018979	#N/A	-1.94745	-2.0721	1.06401	0.27185	5.13715	26.3138	-5.41727	-7.48937
hSQ003197	6007	-1.94578	-2.7521	1.4144	0.125013	5.13715	26.4023	-6.1356	-8.8877
hSQ024221	5789	-1.94578	-1.39377	0.716306	0.351575	5.13715	26.4026	-5.1256	-6.51937
hSQ033466	5888	-1.94467	-0.843771	0.433889	0.559992	5.13715	26.4614	0.681067	-0.162704
hSQ029103	1785	-1.94234	-1.2871	0.662657	0.428017	5.13715	26.5851	0.592733	-0.694371
hSQ025152	113612	-1.94233	-0.930437	0.479032	0.529289	5.13715	26.5857	0.167733	-0.762704
hSQ023388	10163	-1.94116	-1.08544	0.55917	0.460054	5.13715	26.6479	0.1744	-0.911037
hSQ006568	83786	-1.93672	-1.08877	0.562171	0.480775	5.13715	26.8848	-0.0755999	-1.16437
hSQ022308	#N/A	-1.93371	-2.5771	1.33272	0.132188	5.13715	27.0463	-5.76227	-8.33937
hSQ007606	1019	-1.93304	-1.06544	0.551172	0.491087	5.13715	27.0825	2.02107	0.955629
hSQ034788	196	-1.93192	-1.35377	0.70074	0.393155	5.13715	27.143	-3.12893	-4.4827
hSQ012369	29128	-1.92693	-0.923771	0.4794	0.531551	5.13715	27.4123	0.652733	-0.271037
hSQ033122	9477	-1.92578	-0.952104	0.4944	0.524741	5.13715	27.4748	0.632733	-0.319371
hSQ042040	126374	-1.91988	-0.818771	0.42647	0.567047	5.13715	27.796	0.672733	-0.146037
hSQ002202	57156	-1.91432	-1.31377	0.686285	0.427933	5.13715	28.1005	0.522733	-0.791037
hSQ030603	84079	-1.91074	-1.09377	0.572434	0.473883	5.13715	28.298	0.3644	-0.729371
hSQ011158	58528	-1.90585	-0.908771	0.476833	0.530651	5.13715	28.5687	0.6294	-0.279371
hSQ002745	121457	-1.90408	-0.730437	0.383617	0.603181	5.13715	28.6669	0.682733	-0.0477039
hSQ018897	29128	-1.90073	-1.11044	0.584218	0.461001	5.13715	28.854	0.496067	-0.614371
hSQ021824	223	-1.89661	-1.01044	0.53276	0.498789	5.13715	29.0843	1.6044	0.593963
hSQ028836	9411	-1.89098	-1.2721	0.672723	0.438305	5.13715	29.4012	-1.02727	-2.29937
hSQ026930	2000	-1.89007	-0.955437	0.505503	0.524894	5.13715	29.4524	0.162733	-0.792704
hSQ018783	146223	-1.88462	-0.868771	0.460979	0.549774	5.13715	29.7614	-0.218933	-1.0877
hSQ011793	91947	-1.88351	-0.650437	0.345332	0.636829	5.13715	29.8243	-0.6456	-1.29604
hSQ022980	302	-1.88011	-2.6421	1.40529	0.160966	5.84276	30.0183	-4.4056	-7.0477
hSQ010965	1785	-1.87719	-0.952104	0.507196	0.514691	5.84276	30.1855	0.421067	-0.531037
hSQ043190	123606	-1.87472	-0.818771	0.436743	0.563692	5.84276	30.3274	0.2844	-0.534371
hSQ027384	64342	-1.8736	-0.995437	0.531295	0.49779	5.84276	30.3915	0.702733	-0.292704
hSQ021281	114882	-1.86527	-0.987104	0.529203	0.499691	5.84276	30.8735	-1.55227	-2.53937
hSQ042810	6259	-1.86398	-1.13877	0.610934	0.473589	5.84276	30.9479	-0.233933	-1.3727
hSQ015907	81137	-1.86306	-0.948771	0.509255	0.526237	5.84276	31.0019	1.30607	0.357296
hSQ011095	1525	-1.86053	-0.675437	0.363036	0.625709	5.84276	31.1494	0.306067	-0.369371
hSQ033368	389840	-1.85891	-0.775437	0.417147	0.586658	5.84276	31.2439	1.9594	1.18396
hSQ042287	26119	-1.85869	-0.882104	0.474584	0.547972	5.84276	31.2567	1.05107	0.168963
hSQ031425	138716	-1.8537	-0.868771	0.468667	0.547898	5.84276	31.5489	2.64607	1.7773
hSQ027616	10801	-1.85115	-1.05377	0.569251	0.481049	5.84276	31.6991	-0.518933	-1.5727
hSQ041902	79695	-1.84731	-0.702104	0.380067	0.613347	5.84276	31.9258	-2.77393	-3.47604
hSQ016820	286333	-1.84515	-2.0021	1.08506	0.213452	5.84276	32.0539	-5.2756	-7.2777
hSQ034817	369	-1.84511	-1.18044	0.639766	0.461051	5.84276	32.0565	0.4794	-0.701037
hSQ027277	10269	-1.84161	-0.923771	0.50161	0.522033	5.84276	32.2642	1.6994	0.775629
hSQ005756	112597	-1.83614	-1.14377	0.622921	0.456492	5.84276	32.5908	-1.21893	-2.3627
hSQ038843	23213	-1.83227	-0.867104	0.473241	0.550979	5.84276	32.8231	-0.982267	-1.84937
hSQ026586	23052	-1.82835	-1.05544	0.577262	0.492241	5.84276	33.0589	-0.453933	-1.50937
hSQ028375	55048	-1.82737	-1.24877	0.68337	0.451636	5.84276	33.1182	1.35107	0.102296
hSQ036131	64802	-1.824	-0.893771	0.490007	0.544858	5.84276	33.3225	0.0460668	-0.847704
hSQ016666	84335	-1.82287	-0.787104	0.431794	0.582887	5.84276	33.3906	0.9294	0.142296
hSQ045278	1400	-1.81805	-0.777104	0.427438	0.579552	5.84276	33.6838	-0.4206	-1.1977
hSQ003308	5681	-1.81496	-1.4271	0.786301	0.409185	5.84276	33.8726	-0.818933	-2.24604
hSQ032225	23729	-1.80921	-0.895437	0.494932	0.541136	5.84276	34.2251	0.821067	-0.0743706
hSQ039279	4772	-1.80702	-1.06544	0.58961	0.484537	5.84276	34.3602	-0.7806	-1.84604
hSQ038023	1479	-1.80095	-0.700437	0.388928	0.617072	5.84276	34.7358	0.9744	0.273963
hSQ029768	83593	-1.7977	-1.07044	0.595449	0.494069	5.84276	34.9375	-1.88227	-2.9527
hSQ000835	10146	-1.79445	-1.2121	0.675475	0.457082	5.84276	35.1401	2.18607	0.973963
hSQ044979	137392	-1.78996	-0.818771	0.457424	0.56683	5.84276	35.4207	1.41773	0.598963
hSQ035347	91947	-1.78105	-0.745437	0.418539	0.599646	7.95479	35.9815	-0.227267	-0.972704
hSQ032604	5970	-1.77932	-0.860437	0.483577	0.558321	7.95479	36.0909	0.617733	-0.242704
hSQ041769	6595	-1.77873	-0.797104	0.44813	0.576108	7.95479	36.1279	-1.96393	-2.76104
hSQ030537	55159	-1.77756	-0.755437	0.424985	0.59487	7.95479	36.202	1.3094	0.553963
hSQ026526	55571	-1.77689	-0.815437	0.458914	0.574209	7.95479	36.245	0.867733	0.0522961
hSQ022120	205428	-1.77504	-1.03877	0.58521	0.500946	7.95479	36.3622	0.1144	-0.924371
hSQ037264	5873	-1.77455	-1.09877	0.619182	0.455125	7.95479	36.3932	-6.15393	-7.2527
hSQ035006	10973	-1.77406	-1.16877	0.658813	0.462182	7.95479	36.4248	-0.4606	-1.62937
hSQ035404	10635	-1.77177	-0.778771	0.439544	0.586441	7.95479	36.5705	3.0444	2.26563
hSQ031619	2050	-1.76946	-0.977104	0.552205	0.521585	7.95479	36.7178	-0.673933	-1.65104
hSQ026224	51611	-1.76878	-0.665437	0.376212	0.630211	7.95479	36.761	1.6644	0.998963
hSQ006709	79837	-1.76617	-0.967104	0.547571	0.514201	7.95479	36.9281	-0.363933	-1.33104
hSQ003015	6744	-1.76591	-0.925437	0.524056	0.534314	7.95479	36.9447	-1.61893	-2.54437
hSQ028469	78996	-1.76257	-0.733771	0.416308	0.604441	7.95479	37.1592	1.67273	0.938963
hSQ036356	54919	-1.76124	-0.805437	0.457312	0.576853	7.95479	37.2444	0.4744	-0.331037
hSQ027826	23062	-1.75959	-0.903771	0.513625	0.539758	7.95479	37.3506	1.05107	0.147296
hSQ034016	9444	-1.75797	-1.54877	0.881	0.388737	7.95479	37.4554	-0.718933	-2.2677
hSQ026149	6947	-1.75667	-3.02377	1.72131	0.100972	7.95479	37.5394	-5.36893	-8.3927
hSQ030923	83742	-1.75596	-0.798771	0.454892	0.579092	7.95479	37.5853	0.281067	-0.517704
hSQ028184	10217	-1.74927	-0.835437	0.477591	0.559653	7.95479	38.0185	0.9294	0.0939627
hSQ026170	146227	-1.74892	-1.6321	0.933207	0.28344	7.95479	38.0416	-4.55893	-6.19104
hSQ036309	114792	-1.74309	-0.992104	0.569163	0.486822	7.95479	38.4214	-0.553933	-1.54604
hSQ037584	26153	-1.73481	-1.0171	0.58629	0.507919	7.95479	38.9644	1.0844	0.0672961
hSQ021262	246777	-1.73151	-1.52377	0.880026	0.380443	7.95479	39.1824	-5.21393	-6.7377
hSQ012564	5888	-1.72703	-0.862104	0.499182	0.546994	7.95479	39.4782	0.582733	-0.279371
hSQ024681	#N/A	-1.71989	-0.930437	0.540986	0.538404	7.95479	39.9524	2.98607	2.05563
hSQ021053	10150	-1.71091	-0.718771	0.42011	0.606179	7.95479	40.553	-2.09393	-2.8127
hSQ032514	6093	-1.70936	-1.41044	0.825128	0.420564	7.95479	40.6573	0.222733	-1.1877
hSQ000011	220042	-1.70643	-0.810437	0.474931	0.576964	7.95479	40.854	0.751067	-0.0593706
hSQ031059	10742	-1.70515	-0.893771	0.52416	0.53731	7.95479	40.9405	-1.02727	-1.92104
hSQ022388	11329	-1.69897	-0.867104	0.510372	0.555984	7.95479	41.3582	-0.323933	-1.19104
hSQ005160	2040	-1.69683	-1.0421	0.614148	0.50561	7.95479	41.503	-0.963933	-2.00604
hSQ021872	53637	-1.69658	-0.807104	0.475725	0.574821	7.95479	41.5201	-0.758933	-1.56604
hSQ000992	1962	-1.69644	-0.835437	0.492465	0.562167	7.95479	41.5293	-0.8456	-1.68104
hSQ041349	1491	-1.69542	-0.602104	0.355136	0.659373	7.95479	41.5986	2.33107	1.72896
hSQ031490	1903::286223	-1.69541	-0.755437	0.445577	0.595539	7.95479	41.5991	-1.79227	-2.5477
hSQ007017	23478	-1.69535	-0.960437	0.566514	0.503329	7.95479	41.6036	1.56273	0.602296
hSQ044987	84216	-1.69512	-0.690437	0.407309	0.618206	7.95479	41.619	-0.6706	-1.36104
hSQ030041	80114	-1.68888	-0.823771	0.487763	0.566763	7.95479	42.0441	1.93107	1.1073
hSQ020619	81929	-1.68482	-0.797104	0.473109	0.575226	9.09245	42.3211	1.46107	0.663963
hSQ016484	6194	-1.68365	-0.838771	0.498186	0.555193	9.09245	42.4013	5.10273	4.26396
hSQ002956	4627	-1.68361	-0.988771	0.587292	0.495889	9.09245	42.4041	-2.21893	-3.2077
hSQ032183	78993	-1.68097	-0.817104	0.486091	0.574205	9.09245	42.5851	-0.6756	-1.4927
hSQ017085	64285	-1.68052	-0.627104	0.37316	0.647603	9.09245	42.616	-1.67393	-2.30104
hSQ032288	84976	-1.67944	-0.980437	0.583788	0.519784	9.09245	42.6902	0.382733	-0.597704
hSQ025631	10558	-1.67886	-0.755437	0.44997	0.592863	9.09245	42.73	0.621067	-0.134371
hSQ021593	5888	-1.67263	-0.908771	0.543317	0.521661	9.09245	43.1591	0.8194	-0.0893706
hSQ001229	22894	-1.67064	-0.798771	0.478121	0.570895	9.09245	43.2966	1.92107	1.1223
hSQ027246	134429	-1.66897	-0.752104	0.450639	0.598166	9.09245	43.4123	-1.00393	-1.75604
hSQ026829	401884	-1.66711	-0.690437	0.414152	0.620498	9.09245	43.5414	1.84773	1.1573
hSQ032566	7464	-1.66576	-0.830437	0.498533	0.56855	9.09245	43.6348	-2.99727	-3.8277
hSQ015553	5007	-1.66534	-0.898771	0.539691	0.545885	9.09245	43.6638	0.212733	-0.686037
hSQ002912	57606	-1.66248	-0.848771	0.510544	0.563693	9.09245	43.8627	-1.98393	-2.8327
hSQ014788	26147	-1.66038	-0.855437	0.515205	0.562459	9.09245	44.0088	-2.36727	-3.2227
hSQ023181	91754	-1.65786	-0.887104	0.535091	0.545019	9.09245	44.1851	0.401067	-0.486037
hSQ015439	7295	-1.65783	-0.738771	0.445625	0.599068	9.09245	44.1869	3.9644	3.22563
hSQ014262	3033	-1.65305	-0.783771	0.474136	0.5825	9.09245	44.5209	1.2344	0.450629
hSQ032383	657	-1.64958	-0.857104	0.519589	0.55833	9.09245	44.7641	0.272733	-0.584371
hSQ001978	81562	-1.64859	-0.817104	0.495638	0.573871	9.09245	44.8336	0.446067	-0.371037
hSQ009921	3543	-1.64809	-0.737104	0.447247	0.60312	9.09245	44.8687	-0.2606	-0.997704
hSQ034320	54433	-1.64358	-0.707104	0.430221	0.615666	9.09245	45.186	3.8494	3.1423
hSQ014881	1497	-1.64295	-1.0121	0.616029	0.515676	9.09245	45.2307	2.38773	1.37563
hSQ043162	28999	-1.64015	-0.912104	0.556109	0.523665	9.09245	45.4279	1.40607	0.493963
hSQ014321	25890	-1.63876	-0.678771	0.414199	0.624873	9.09245	45.5267	-4.56393	-5.2427
hSQ042950	26258	-1.63632	-0.735437	0.449445	0.601264	9.09245	45.6988	0.141067	-0.594371
hSQ044823	85013	-1.63381	-0.693771	0.424633	0.617937	9.09245	45.8768	1.09273	0.398963
hSQ025077	84224	-1.6321	-1.3521	0.828447	0.422735	9.09245	45.9986	1.53273	0.180629
hSQ006558	5033	-1.62929	-0.847104	0.519921	0.55788	9.09245	46.1977	-1.1606	-2.0077
hSQ012643	9760	-1.62452	-1.8821	1.15856	0.309383	9.09245	46.5379	-6.8456	-8.7277
hSQ006842	79671	-1.62385	-0.715437	0.44058	0.610475	9.09245	46.5854	0.187733	-0.527704
hSQ020997	11236	-1.61932	-0.758771	0.468574	0.589026	9.09245	46.9095	0.297733	-0.461037
hSQ035988	26258	-1.61546	-0.770437	0.476916	0.589022	9.09245	47.1865	0.3894	-0.381037
hSQ039596	5033	-1.61435	-0.862104	0.534024	0.553744	9.09245	47.2656	-1.9656	-2.8277
hSQ002030	3620	-1.61363	-0.927104	0.574545	0.535054	9.09245	47.3175	-4.3806	-5.3077
hSQ011564	9166	-1.61109	-0.948771	0.5889	0.523269	9.09245	47.5002	0.6694	-0.279371
hSQ014197	116254	-1.61042	-0.825437	0.512561	0.564688	9.09245	47.5487	1.4244	0.598963
hSQ038239	80024	-1.60698	-0.863771	0.537512	0.563567	9.09245	47.7964	-0.2656	-1.12937
hSQ042525	245972	-1.60553	-0.835437	0.52035	0.551619	9.09245	47.9011	-2.32893	-3.16437
hSQ015858	5933	-1.6045	-0.820437	0.511336	0.57171	9.09245	47.9757	0.562733	-0.257704
hSQ021076	54842	-1.60303	-0.650437	0.405754	0.635511	9.09245	48.0815	-2.9806	-3.63104
hSQ013541	84451	-1.59976	-0.768771	0.480553	0.594542	9.09245	48.3184	2.3994	1.63063
hSQ016249	5916	-1.59826	-0.837104	0.523759	0.562992	9.09245	48.4271	-1.92227	-2.75937
hSQ036288	213	-1.5966	-1.24044	0.776924	0.457906	9.09245	48.5476	-1.71227	-2.9527
hSQ038775	10558	-1.59125	-0.618771	0.388859	0.652621	11.2868	48.9369	0.337733	-0.281037
hSQ013798	30812	-1.59114	-0.697104	0.438115	0.612685	11.2868	48.9444	-0.9756	-1.6727
hSQ044875	8662	-1.59003	-0.835437	0.525423	0.56423	11.2868	49.0258	1.54273	0.707296
hSQ038042	125950	-1.58495	-0.848771	0.535518	0.566786	11.2868	49.3962	0.807733	-0.0410373
hSQ015622	9414	-1.58492	-0.790437	0.498725	0.571772	11.2868	49.3989	-0.6006	-1.39104
hSQ038155	84662	-1.58434	-0.740437	0.467349	0.595582	11.2868	49.4414	-0.942267	-1.6827
hSQ027331	64855	-1.58267	-0.763771	0.482584	0.596154	11.2868	49.5633	-1.81227	-2.57604
hSQ039576	10459	-1.5814	-0.715437	0.452407	0.608196	11.2868	49.6562	0.841067	0.125629
hSQ012127	538	-1.57888	-1.2071	0.764534	0.473389	11.2868	49.8413	-2.43393	-3.64104
hSQ031716	220929	-1.57711	-0.690437	0.437785	0.621761	11.2868	49.9706	-1.29727	-1.9877
hSQ019280	145508	-1.57361	-0.998771	0.6347	0.522641	11.2868	50.2282	0.9994	0.000629387
hSQ042642	8674	-1.57324	-0.587104	0.373182	0.666918	11.2868	50.2556	0.0627334	-0.524371
hSQ042008	152559	-1.57268	-0.643771	0.409346	0.639801	11.2868	50.2966	1.69773	1.05396
hSQ020042	9144	-1.57028	-0.940437	0.598899	0.506631	11.2868	50.4737	2.48773	1.5473
hSQ006761	4782	-1.56599	-0.843771	0.538809	0.543923	11.2868	50.79	-1.64227	-2.48604
hSQ035089	64089	-1.56543	-0.807104	0.515579	0.57593	11.2868	50.8314	-0.707267	-1.51437
hSQ007444	90594	-1.56498	-0.772104	0.493363	0.586253	11.2868	50.8647	-4.84893	-5.62104
hSQ030786	9516	-1.56388	-0.802104	0.512894	0.583033	11.2868	50.9462	-0.683933	-1.48604
hSQ034419	10678	-1.56361	-0.575437	0.36802	0.672095	11.2868	50.9664	-1.1906	-1.76604
hSQ041668	203228	-1.56333	-0.707104	0.452308	0.618205	11.2868	50.9872	0.281067	-0.426037
hSQ030260	8451	-1.56186	-0.628771	0.402579	0.644791	11.2868	51.0959	2.0394	1.41063
hSQ014058	3162	-1.55815	-0.817104	0.524405	0.574362	11.2868	51.3703	1.37773	0.560629
hSQ039588	9138	-1.55172	-0.752104	0.484691	0.597227	11.2868	51.8486	-0.992267	-1.74437
hSQ016837	442344	-1.55011	-0.605437	0.390578	0.659036	11.2868	51.9688	3.0444	2.43896
hSQ011291	8828	-1.54523	-0.975437	0.631257	0.528438	11.2868	52.3325	-2.83893	-3.81437
hSQ014525	2335	-1.5446	-1.89044	1.2239	0.264892	11.2868	52.38	-5.51227	-7.4027
hSQ008501	6894	-1.54276	-0.638771	0.414044	0.64234	11.2868	52.5173	0.6944	0.0556294
hSQ032989	199870	-1.53536	-0.638771	0.416039	0.644157	11.2868	53.0715	2.44273	1.80396
hSQ040069	51337	-1.53257	-0.940437	0.613634	0.535406	11.2868	53.2811	0.572733	-0.367704
hSQ008487	23483	-1.52956	-0.807104	0.52767	0.577699	11.2868	53.5075	1.44107	0.633963
hSQ040012	79589	-1.52768	-0.915437	0.599234	0.552524	11.2868	53.6492	0.972733	0.0572961
hSQ042679	283078	-1.52767	-0.902104	0.590508	0.539653	11.2868	53.6497	3.0594	2.1573
hSQ011719	23657	-1.52659	-0.563771	0.369301	0.675555	11.2868	53.7314	0.3644	-0.199371
hSQ004775	26284	-1.52344	-0.558771	0.366782	0.67891	11.2868	53.9689	1.18607	0.627296
hSQ031365	#N/A	-1.52273	-0.817104	0.536606	0.579733	11.2868	54.0228	-0.897267	-1.71437
hSQ000578	2706	-1.52188	-1.29877	0.853398	0.408468	11.2868	54.0866	-0.358933	-1.6577
hSQ028463	1827	-1.52157	-0.863771	0.567682	0.562544	11.2868	54.1098	0.396067	-0.467704
hSQ029890	83593	-1.5192	-0.927104	0.610256	0.531579	11.2868	54.2889	-0.853933	-1.78104
hSQ005032	308	-1.51905	-0.958771	0.631164	0.505116	11.2868	54.3006	0.932733	-0.0260373
hSQ039264	56731	-1.51589	-0.853771	0.563215	0.565751	11.2868	54.54	-1.4006	-2.25437
hSQ020468	221662	-1.51371	-1.33544	0.882231	0.382	11.2868	54.7053	-5.1306	-6.46604
hSQ027533	84750	-1.51304	-1.10544	0.730606	0.492652	11.2868	54.7556	-0.823933	-1.92937
hSQ025878	57718	-1.51159	-0.753771	0.498662	0.589347	11.2868	54.8661	1.6344	0.880629
hSQ009618	29128	-1.51017	-1.47044	0.97369	0.420576	11.2868	54.9736	2.5244	1.05396
hSQ000125	220042	-1.50922	-1.19377	0.790988	0.486798	11.2868	55.0461	2.65107	1.4573
hSQ004131	79660	-1.50872	-0.892104	0.591301	0.558417	11.2868	55.084	-2.1206	-3.0127
hSQ015643	5046	-1.50781	-0.612104	0.405955	0.653322	11.2868	55.1526	0.741067	0.128963
hSQ003060	55326	-1.50769	-0.640437	0.424781	0.642704	11.2868	55.1622	-0.303933	-0.944371
hSQ042109	23483	-1.50645	-0.908771	0.603255	0.553238	11.2868	55.2565	1.5894	0.680629
hSQ003236	23300	-1.50586	-0.740437	0.491703	0.603025	11.2868	55.3009	0.2194	-0.521037
hSQ018982	7832	-1.50518	-0.638771	0.424383	0.642569	11.2868	55.3531	-1.54893	-2.1877
hSQ042814	26511	-1.50483	-0.593771	0.394577	0.660401	11.2868	55.3795	1.3394	0.745629
hSQ003919	84826	-1.50314	-0.838771	0.558013	0.576184	11.2868	55.5082	0.0660668	-0.772704
hSQ044638	23012	-1.50099	-0.855437	0.569914	0.566097	11.2868	55.6716	1.1294	0.273963
hSQ031907	23095	-1.49724	-0.792104	0.529044	0.590039	13.8485	55.9582	0.626067	-0.166037
hSQ036276	10146	-1.49389	-0.990437	0.662992	0.517556	13.8485	56.2137	2.1894	1.19896
hSQ020499	6786	-1.4926	-0.672104	0.450291	0.631415	13.8485	56.3124	-0.602267	-1.27437
hSQ033671	10558	-1.49213	-0.755437	0.506282	0.591646	13.8485	56.3486	0.977733	0.222296
hSQ026775	84913	-1.49136	-0.907104	0.608241	0.519331	13.8485	56.4075	-3.98893	-4.89604
hSQ045426	64417	-1.49109	-0.673771	0.451863	0.63001	13.8485	56.4277	-0.3406	-1.01437
hSQ026479	9873	-1.49106	-0.590437	0.395986	0.6654	13.8485	56.4305	-0.828933	-1.41937
hSQ026323	23493	-1.49091	-0.667104	0.447447	0.625692	13.8485	56.4417	1.5244	0.857296
hSQ023469	26628	-1.49075	-0.852104	0.571593	0.569322	13.8485	56.4538	1.44773	0.595629
hSQ033263	6502	-1.49041	-0.962104	0.645531	0.53766	13.8485	56.4802	1.2144	0.252296
hSQ035187	10558	-1.48653	-0.850437	0.572096	0.573447	13.8485	56.7773	0.8044	-0.0460373
hSQ000266	54498	-1.4856	-0.788771	0.530943	0.587164	13.8485	56.8482	-1.43727	-2.22604
hSQ042239	204	-1.48558	-0.647104	0.43559	0.639876	13.8485	56.85	1.9644	1.3173
hSQ032011	55568	-1.4853	-0.767104	0.516466	0.591929	13.8485	56.8718	-1.61727	-2.38437
hSQ034622	114885	-1.48342	-1.02044	0.687896	0.525429	13.8485	57.0159	1.35107	0.330629
hSQ028570	54332	-1.48105	-0.725437	0.489814	0.606692	13.8485	57.198	2.19273	1.4673
hSQ040944	1852	-1.48098	-0.928771	0.627133	0.548524	13.8485	57.2031	-0.368933	-1.2977
hSQ013150	23062	-1.48084	-0.785437	0.5304	0.581148	13.8485	57.2139	1.4794	0.693963
hSQ033176	23562	-1.48059	-1.82044	1.22954	0.237976	13.8485	57.2333	-5.63893	-7.45937
hSQ017979	831	-1.47908	-0.813771	0.550187	0.580551	13.8485	57.349	2.12107	1.3073
hSQ001250	150962	-1.47608	-0.585437	0.396616	0.667924	13.8485	57.5798	-0.0689332	-0.654371
hSQ027824	79701	-1.47529	-0.782104	0.530136	0.592384	13.8485	57.6407	1.40773	0.625629
hSQ032916	23022	-1.47408	-0.668771	0.453688	0.633386	13.8485	57.7341	-0.123933	-0.792704
hSQ022974	146223	-1.47226	-0.620437	0.421418	0.653368	13.8485	57.8739	0.622733	0.00229605
hSQ015731	6815	-1.4707	-0.733771	0.498925	0.603825	13.8485	57.9938	-1.36727	-2.10104
hSQ000702	5937	-1.47002	-0.882104	0.600061	0.532485	13.8485	58.0464	-1.00727	-1.88937
hSQ017839	57722	-1.46996	-0.777104	0.528655	0.59588	13.8485	58.0509	-1.71893	-2.49604
hSQ014399	6103	-1.46701	-0.760437	0.518358	0.593734	13.8485	58.2788	1.4444	0.683963
hSQ040339	56288	-1.46673	-0.855437	0.583227	0.571209	13.8485	58.3003	-1.43727	-2.2927
hSQ013635	9865	-1.46494	-1.36377	0.930941	0.340548	13.8485	58.4389	-4.8756	-6.23937
hSQ036399	23189	-1.46441	-0.885437	0.604637	0.563356	13.8485	58.4795	-3.0706	-3.95604
hSQ024575	10741	-1.46401	-0.868771	0.59342	0.556278	13.8485	58.5108	1.54273	0.673963
hSQ003746	57153	-1.46353	-0.833771	0.569699	0.551588	13.8485	58.5478	-1.87727	-2.71104
hSQ032361	2820	-1.46318	-0.738771	0.504909	0.59914	13.8485	58.5751	-0.7206	-1.45937
hSQ014897	6541	-1.4629	-0.800437	0.547156	0.589807	13.8485	58.596	2.07773	1.2773
hSQ021364	1803	-1.46109	-0.883771	0.604872	0.555324	13.8485	58.7365	-3.8256	-4.70937
hSQ019965	283155	-1.45964	-0.937104	0.642011	0.547619	13.8485	58.8486	-0.4756	-1.4127
hSQ019440	51226	-1.45878	-0.807104	0.553274	0.563723	13.8485	58.9152	-2.93393	-3.74104
hSQ039661	5033	-1.45505	-0.902104	0.61998	0.552088	13.8485	59.2037	-2.28893	-3.19104
hSQ022121	9647	-1.4522	-0.898771	0.618904	0.556594	13.8485	59.4251	1.8044	0.905629
hSQ014948	6692	-1.45129	-1.68377	1.16019	0.300993	13.8485	59.4958	-3.75893	-5.4427
hSQ026997	1432	-1.45031	-0.947104	0.653036	0.54412	13.8485	59.5717	0.5094	-0.437704
hSQ003082	1677	-1.44833	-0.838771	0.579129	0.577298	13.8485	59.7252	2.53107	1.6923
hSQ042590	1266	-1.44832	-0.723771	0.499732	0.597914	13.8485	59.7263	1.41273	0.688963
hSQ026968	113178	-1.44716	-1.02044	0.705133	0.52617	13.8485	59.8165	2.12107	1.10063
hSQ008242	56999	-1.44676	-0.697104	0.481839	0.616722	13.8485	59.8475	-1.1906	-1.8877
hSQ034559	55164	-1.44632	-0.522104	0.360987	0.696899	13.8485	59.8813	2.33107	1.80896
hSQ013021	5884	-1.44409	-0.593771	0.411174	0.664091	13.8485	60.0551	0.0627334	-0.531037
hSQ011109	54433	-1.44149	-0.650437	0.451225	0.631342	13.8485	60.2568	2.81773	2.1673
hSQ007184	2070	-1.43998	-0.610437	0.423921	0.657061	13.8485	60.3746	0.982733	0.372296
hSQ014019	51533	-1.43962	-0.630437	0.437918	0.644008	13.8485	60.4023	1.51773	0.887296
hSQ028684	254251	-1.43887	-0.562104	0.390657	0.675951	13.8485	60.4612	0.717733	0.155629
hSQ021020	54517	-1.43703	-0.867104	0.6034	0.561364	13.8485	60.6043	0.876067	0.00896272
hSQ020406	64747	-1.43419	-0.713771	0.497684	0.618456	13.8485	60.826	0.172733	-0.541037
hSQ019140	51018::57241	-1.42976	-0.887104	0.620458	0.566311	13.8485	61.1714	1.33607	0.448963
hSQ036967	2242	-1.4296	-0.688771	0.481791	0.626652	13.8485	61.1834	-1.44227	-2.13104
hSQ044270	55002	-1.42788	-0.680437	0.476536	0.623821	13.8485	61.3179	-1.78227	-2.4627
hSQ037643	150962	-1.42624	-0.705437	0.494614	0.622974	13.8485	61.4462	-0.453933	-1.15937
hSQ037317	57198	-1.42312	-0.565437	0.397321	0.676049	13.8485	61.6896	1.6994	1.13396
hSQ017354	54929	-1.42253	-0.652104	0.458412	0.633319	13.8485	61.7362	2.6994	2.0473
hSQ011189	90861	-1.42195	-0.783771	0.551195	0.578867	13.8485	61.7814	1.24773	0.463963
hSQ035695	6645	-1.41905	-0.718771	0.506515	0.609164	13.8485	62.008	0.141067	-0.577704
hSQ012084	9107	-1.41656	-0.795437	0.561529	0.59384	13.8485	62.2033	0.6894	-0.106037
hSQ026500	29777	-1.41649	-0.710437	0.501547	0.620222	13.8485	62.2084	1.57607	0.865629
hSQ030564	51430	-1.41378	-0.848771	0.600357	0.575212	13.8485	62.4211	-0.378933	-1.2277
hSQ039357	7078	-1.41377	-0.840437	0.594466	0.566429	13.8485	62.4216	-2.4906	-3.33104
hSQ021275	57007	-1.41327	-0.803771	0.568731	0.576015	13.8485	62.4607	-6.80727	-7.61104
hSQ013739	3030	-1.41307	-0.588771	0.41666	0.667815	13.8485	62.4762	0.111067	-0.477704
hSQ011736	4566::4519	-1.40705	-0.862104	0.612704	0.533579	15.822	62.9483	2.81607	1.95396
hSQ041869	402689	-1.40303	-0.838771	0.597828	0.546251	15.822	63.2636	2.04607	1.2073
hSQ031647	22904	-1.40198	-0.498771	0.355761	0.708049	15.822	63.3459	-0.6156	-1.11437
hSQ042126	94240	-1.39827	-1.15877	0.828717	0.504934	15.822	63.6372	-2.60227	-3.76104
hSQ028848	51375	-1.39812	-0.515437	0.368665	0.699059	15.822	63.6491	0.9994	0.483963
hSQ019649	657	-1.39796	-0.832104	0.595227	0.579993	15.822	63.6616	0.6144	-0.217704
hSQ015372	59269	-1.39778	-0.702104	0.502299	0.624692	15.822	63.6757	-0.922267	-1.62437
hSQ036177	83699	-1.3955	-0.920437	0.659576	0.553319	15.822	63.855	1.56773	0.647296
hSQ009026	8087	-1.39489	-0.725437	0.520069	0.616847	15.822	63.9031	-0.128933	-0.854371
hSQ011353	2780	-1.38934	-0.588771	0.423776	0.668645	15.822	64.3388	2.7794	2.19063
hSQ003301	84224	-1.38931	-1.00044	0.720099	0.534531	15.822	64.3419	0.3894	-0.611037
hSQ028303	7274	-1.38874	-0.790437	0.569177	0.593583	15.822	64.3866	-0.723933	-1.51437
hSQ031353	196	-1.38779	-0.907104	0.653633	0.547275	15.822	64.4613	-3.62727	-4.53437
hSQ022899	8767	-1.37956	-0.707104	0.512556	0.619167	15.822	65.1085	1.58773	0.880629
hSQ029066	23225	-1.37901	-0.848771	0.615493	0.54562	15.822	65.1521	0.3244	-0.524371
hSQ019500	563	-1.3765	-0.627104	0.455577	0.64666	15.822	65.3495	-2.61727	-3.24437
hSQ010085	51199	-1.37562	-0.570437	0.414677	0.670067	15.822	65.4192	0.962733	0.392296
hSQ002006	27327	-1.37207	-0.853771	0.622248	0.536895	15.822	65.6985	-0.862267	-1.71604
hSQ044471	8460	-1.37159	-0.523771	0.38187	0.696602	15.822	65.7364	-0.3556	-0.879371
hSQ033734	6348	-1.37022	-1.5771	1.15098	0.263488	15.822	65.8444	-5.4856	-7.0627
hSQ041557	467	-1.36965	-0.755437	0.551554	0.591938	15.822	65.8894	3.01107	2.25563
hSQ024000	5723	-1.36961	-0.562104	0.410413	0.679015	15.822	65.893	0.0444001	-0.517704
hSQ040876	123016	-1.36935	-0.510437	0.37276	0.702285	15.822	65.9136	0.296067	-0.214371
hSQ007513	83879	-1.36773	-0.778771	0.569388	0.588631	15.822	66.0406	1.67273	0.893963
hSQ017536	50808	-1.36734	-0.677104	0.495196	0.615854	15.822	66.0713	-1.11393	-1.79104
hSQ006999	129303	-1.36615	-0.637104	0.466351	0.646717	15.822	66.1656	0.4744	-0.162704
hSQ024573	4843	-1.36428	-0.587104	0.430338	0.663266	15.822	66.3125	3.0194	2.4323
hSQ038762	285237	-1.36384	-0.650437	0.476916	0.643001	15.822	66.3474	1.81273	1.1623
hSQ012120	55526	-1.36229	-0.610437	0.448097	0.658239	15.822	66.4699	-0.0755999	-0.686037
hSQ000028	5782	-1.3615	-0.882104	0.647894	0.554113	15.822	66.5324	-1.84727	-2.72937
hSQ017587	25987	-1.35933	-0.647104	0.476047	0.63718	15.822	66.7034	-1.4206	-2.0677
hSQ043124	257396	-1.34991	-0.567104	0.420107	0.673033	15.822	67.4467	1.7194	1.1523
hSQ033348	55240	-1.34913	-0.572104	0.424053	0.675506	15.822	67.5077	-0.603933	-1.17604
hSQ002616	1819	-1.3491	-0.572104	0.424064	0.674918	15.822	67.5103	1.81607	1.24396
hSQ033065	2762	-1.34888	-0.682104	0.505681	0.632484	15.822	67.5275	0.7894	0.107296
hSQ045007	51375	-1.34736	-0.713771	0.529756	0.62148	15.822	67.6476	1.0694	0.355629
hSQ033903	55069	-1.34446	-0.888771	0.661063	0.571062	15.822	67.8766	-0.308933	-1.1977
hSQ024954	5782	-1.34337	-0.947104	0.705022	0.538214	15.822	67.9625	-1.80893	-2.75604
hSQ036227	54221	-1.34297	-0.600437	0.447097	0.660299	15.822	67.994	-0.8156	-1.41604
hSQ041864	1635	-1.34223	-0.625437	0.465969	0.646878	15.822	68.0523	-0.312267	-0.937704
hSQ028355	84164	-1.33969	-0.852104	0.636046	0.566788	15.822	68.2529	1.8394	0.987296
hSQ044093	10558	-1.33654	-0.713771	0.534043	0.612079	15.822	68.5012	0.897733	0.183963
hSQ020663	9644	-1.33376	-0.627104	0.470178	0.647732	21.4222	68.721	-0.5906	-1.2177
hSQ033678	813	-1.33337	-0.780437	0.58531	0.577716	21.4222	68.7513	-0.492267	-1.2727
hSQ017469	10105	-1.33129	-0.873771	0.656333	0.561908	21.4222	68.9155	2.92273	2.04896
hSQ023163	440515	-1.33103	-2.1121	1.58682	0.32736	21.4222	68.9364	-2.80227	-4.91437
hSQ002069	718	-1.3308	-0.713771	0.536346	0.608838	21.4222	68.9541	-1.74893	-2.4627
hSQ013210	9627	-1.33053	-0.665437	0.50013	0.638946	21.4222	68.9757	-4.22393	-4.88937
hSQ019252	116068	-1.32968	-0.528771	0.397667	0.69147	21.4222	69.0426	1.36607	0.837296
hSQ032194	57545	-1.3284	-0.738771	0.556137	0.615912	21.4222	69.1439	-1.03227	-1.77104
hSQ019639	79905	-1.3259	-0.653771	0.493079	0.643204	21.4222	69.3413	-0.422267	-1.07604
hSQ015656	5045	-1.32499	-0.490437	0.370145	0.712897	21.4222	69.413	-0.5406	-1.03104
hSQ009033	91663	-1.3227	-0.717104	0.542154	0.60369	21.4222	69.5938	-1.96727	-2.68437
hSQ025303	79960	-1.32248	-0.582104	0.440162	0.669053	21.4222	69.6111	0.351067	-0.231037
hSQ008172	93624	-1.32129	-0.683771	0.517504	0.626828	21.4222	69.705	1.0744	0.390629
hSQ018290	387914	-1.31885	-0.840437	0.637249	0.574022	21.4222	69.8969	0.112733	-0.727704
hSQ028365	23062	-1.31874	-0.745437	0.565266	0.600794	21.4222	69.906	0.157733	-0.587704
hSQ032446	54919	-1.31787	-0.595437	0.451819	0.656289	21.4222	69.9747	0.757733	0.162296
hSQ010289	116068	-1.31764	-0.532104	0.40383	0.689748	21.4222	69.9924	1.0094	0.477296
hSQ024489	222255	-1.31722	-0.592104	0.449512	0.660017	21.4222	70.026	-0.208933	-0.801037
hSQ041865	10730	-1.31584	-0.542104	0.411982	0.686699	21.4222	70.1343	0.2694	-0.272704
hSQ037540	345630	-1.31582	-0.748771	0.569053	0.611624	21.4222	70.1362	0.4244	-0.324371
hSQ000706	286077	-1.31414	-0.730437	0.555829	0.596879	21.4222	70.2686	-1.06393	-1.79437
hSQ031740	7341	-1.31385	-0.653771	0.497599	0.63636	21.4222	70.2914	3.24607	2.5923
hSQ000179	3936	-1.31227	-1.12877	0.860165	0.529913	21.4222	70.4158	-4.60393	-5.7327
hSQ008712	10053	-1.31146	-0.645437	0.49215	0.6336	21.4222	70.4796	-1.38727	-2.0327
hSQ011546	81537	-1.31097	-0.633771	0.483436	0.635339	21.4222	70.5184	-0.413933	-1.0477
hSQ000999	84832	-1.3109	-1.6871	1.28698	0.385059	21.4222	70.5239	-2.71227	-4.39937
hSQ031044	152007	-1.30365	-0.513771	0.394101	0.698106	21.4222	71.0953	0.836067	0.322296
hSQ024883	10924	-1.30274	-0.638771	0.490328	0.648621	21.4222	71.1671	-0.638933	-1.2777
hSQ005393	1512	-1.30228	-0.847104	0.650477	0.577994	21.4222	71.2033	0.3544	-0.492704
hSQ035733	55614	-1.29796	-0.613771	0.472872	0.661389	21.4222	71.5435	-0.1556	-0.769371
hSQ034204	3749	-1.29716	-0.510437	0.393505	0.701656	21.4222	71.607	0.297733	-0.212704
hSQ033066	6009::439965	-1.29701	-1.00377	0.773913	0.5353	21.4222	71.6187	0.0844001	-0.919371
hSQ039657	11149	-1.29685	-0.740437	0.570949	0.613339	21.4222	71.6308	0.472733	-0.267704
hSQ037044	10526	-1.29654	-0.655437	0.505527	0.643493	21.4222	71.6554	-0.0789332	-0.734371
hSQ036219	78996	-1.29502	-0.572104	0.441774	0.677158	21.4222	71.7754	1.60107	1.02896
hSQ026196	5683	-1.29231	-0.602104	0.465913	0.65612	21.4222	71.9884	2.78273	2.18063
hSQ044396	55635	-1.28984	-0.932104	0.722649	0.552462	21.4222	72.1826	2.06107	1.12896
hSQ018737	84640	-1.28492	-0.813771	0.633325	0.597483	21.4222	72.5699	1.13607	0.322296
hSQ007843	22943	-1.28462	-0.595437	0.463513	0.666063	21.4222	72.5935	-2.75727	-3.3527
hSQ029564	78993	-1.28388	-0.607104	0.472867	0.658961	21.4222	72.6516	-0.5156	-1.1227
hSQ033038	10149	-1.28326	-0.677104	0.527644	0.627045	21.4222	72.7003	-1.85393	-2.53104
hSQ032735	79960	-1.28215	-0.568771	0.443608	0.678738	21.4222	72.7877	-0.0572666	-0.626037
hSQ042174	3932	-1.2806	-1.40044	1.09358	0.42612	21.4222	72.9092	-3.39393	-4.79437
hSQ015039	11328	-1.27743	-0.712104	0.557453	0.608773	21.4222	73.1587	-0.4606	-1.1727
hSQ009889	8862	-1.27532	-0.665437	0.521779	0.623814	21.4222	73.3236	-3.38227	-4.0477
hSQ029069	150166	-1.27457	-0.695437	0.545623	0.624792	21.4222	73.3825	0.0327334	-0.662704
hSQ026858	3045	-1.27373	-0.913771	0.717398	0.537451	21.4222	73.4488	-4.2906	-5.20437
hSQ023035	118487	-1.27346	-0.652104	0.512073	0.640273	21.4222	73.47	0.6244	-0.0277039
hSQ033462	10808	-1.27223	-1.03877	0.816494	0.539317	21.4222	73.5663	2.88773	1.84896
hSQ019259	22998	-1.2711	-0.677104	0.532692	0.630251	21.4222	73.6552	-3.79893	-4.47604
hSQ019746	285431	-1.26955	-0.527104	0.415191	0.693465	21.4222	73.7771	-1.2506	-1.7777
hSQ034266	1837	-1.26938	-0.508771	0.400803	0.702269	21.4222	73.7903	1.2494	0.740629
hSQ033862	#N/A	-1.26936	-0.887104	0.698859	0.565119	21.4222	73.7916	1.31773	0.430629
hSQ003180	10950	-1.26918	-0.668771	0.526931	0.642686	21.4222	73.8056	0.742733	0.0739627
hSQ013581	4361	-1.26905	-0.673771	0.530924	0.628066	21.4222	73.8157	0.851067	0.177296
hSQ020744	23471	-1.266	-0.628771	0.49666	0.655146	21.4222	74.0553	1.8694	1.24063
hSQ038783	6330	-1.26553	-0.657104	0.51923	0.62602	21.4222	74.0915	-3.51393	-4.17104
hSQ037318	7439	-1.26399	-1.07044	0.846872	0.510705	21.4222	74.2126	-3.40727	-4.4777
hSQ002262	10669	-1.26301	-1.01044	0.800026	0.541122	21.4222	74.2897	-1.91893	-2.92937
hSQ010735	149448	-1.26224	-0.752104	0.595851	0.611031	21.4222	74.35	-0.143933	-0.896037
hSQ008904	124152	-1.26009	-0.577104	0.457987	0.672572	21.4222	74.5182	-1.07727	-1.65437
hSQ013220	254170	-1.25948	-0.547104	0.434388	0.683885	21.4222	74.5656	1.30607	0.758963
hSQ033853	2770	-1.25892	-0.558771	0.443849	0.676365	21.4222	74.6094	1.12773	0.568963
hSQ021152	3030	-1.25473	-0.788771	0.628636	0.604529	25.6885	74.9371	-0.347267	-1.13604
hSQ020694	399474	-1.25421	-0.560437	0.446846	0.674669	25.6885	74.9782	-0.252267	-0.812704
hSQ020195	152579	-1.25306	-0.590437	0.471195	0.670781	25.6885	75.0677	0.622733	0.0322961
hSQ024903	80183	-1.2497	-0.542104	0.433787	0.682416	25.6885	75.3303	0.301067	-0.241037
hSQ037429	646	-1.24873	-0.790437	0.632991	0.592044	25.6885	75.4059	-1.46227	-2.2527
hSQ041620	79675	-1.24656	-0.633771	0.508414	0.632136	25.6885	75.5752	1.6944	1.06063
hSQ021435	1836	-1.24641	-0.783771	0.628822	0.603595	25.6885	75.5872	0.1344	-0.649371
hSQ014939	25869	-1.24634	-0.568771	0.456351	0.674811	25.6885	75.5924	-0.953933	-1.5227
hSQ042709	55672	-1.24516	-0.737104	0.591974	0.600213	25.6885	75.6847	-0.238933	-0.976037
hSQ015953	308	-1.24367	-0.695437	0.559179	0.603962	25.6885	75.8007	0.917733	0.222296
hSQ045495	441019	-1.24358	-0.567104	0.456025	0.669722	25.6885	75.808	-0.722267	-1.28937
hSQ017749	158801	-1.2429	-0.513771	0.413363	0.697018	25.6885	75.8607	2.2644	1.75063
hSQ042720	84790	-1.24008	-1.0871	0.876641	0.518549	25.6885	76.081	4.23273	3.14563
hSQ018384	10095	-1.23946	-0.600437	0.484433	0.667326	25.6885	76.1288	-0.4856	-1.08604
hSQ022122	6595	-1.23884	-2.5021	2.01971	0.403547	25.6885	76.1773	-5.1956	-7.6977
hSQ018742	57419	-1.23862	-1.1221	0.905927	0.495027	25.6885	76.1943	-4.46227	-5.58437
hSQ042364	55002	-1.23747	-0.528771	0.427301	0.691987	25.6885	76.2844	-0.0805999	-0.609371
hSQ041716	23592	-1.23681	-0.663771	0.536681	0.642934	25.6885	76.3358	0.7894	0.125629
hSQ008521	55905	-1.23641	-0.517104	0.418229	0.696884	25.6885	76.3664	0.291067	-0.226037
hSQ012163	3053	-1.23545	-0.765437	0.619561	0.586702	25.6885	76.4413	-3.54893	-4.31437
hSQ016783	55825	-1.23105	-0.867104	0.704363	0.573324	25.6885	76.7838	-1.52727	-2.39437
hSQ005736	93487	-1.22952	-0.727104	0.591374	0.600936	25.6885	76.9028	1.33773	0.610629
hSQ026509	1791	-1.22861	-0.605437	0.492783	0.667254	25.6885	76.9734	-3.83727	-4.4427
hSQ027906	9209	-1.22835	-0.530437	0.431828	0.694657	25.6885	76.9933	1.01773	0.487296
hSQ000481	10365	-1.22723	-0.518771	0.422718	0.701492	25.6885	77.0807	-1.7156	-2.23437
hSQ032185	79152	-1.22654	-0.615437	0.501767	0.650343	25.6885	77.1339	-3.0356	-3.65104
hSQ000772	84967	-1.22572	-0.513771	0.419159	0.697772	25.6885	77.1978	2.16107	1.6473
hSQ028762	2643	-1.22555	-0.613771	0.500812	0.657945	25.6885	77.2107	1.4044	0.790629
hSQ041719	83931	-1.22479	-0.523771	0.427643	0.699829	25.6885	77.2701	1.14107	0.617296
hSQ037595	8895	-1.22468	-0.618771	0.505249	0.661685	25.6885	77.278	0.7094	0.0906294
hSQ013696	27107	-1.22467	-0.655437	0.535194	0.624387	25.6885	77.2788	0.737733	0.0822961
hSQ025780	10146	-1.22465	-0.617104	0.503902	0.643966	25.6885	77.2806	2.78273	2.16563
hSQ016001	81628	-1.22368	-0.525437	0.429392	0.696892	25.6885	77.356	-0.753933	-1.27937
hSQ043194	84986	-1.22245	-1.88544	1.54234	0.136605	25.6885	77.4509	4.57607	2.69063
hSQ045144	85403	-1.22185	-0.685437	0.560984	0.628581	25.6885	77.4978	0.617733	-0.0677039
hSQ008623	27148	-1.22087	-0.533771	0.437206	0.695367	25.6885	77.5738	-0.142267	-0.676037
hSQ015274	11143	-1.21988	-0.560437	0.459421	0.681064	25.6885	77.6505	1.22773	0.667296
hSQ011524	26509	-1.21882	-0.608771	0.499477	0.65521	25.6885	77.7328	-5.0756	-5.68437
hSQ022243	1021	-1.21755	-0.605437	0.497257	0.668287	25.6885	77.8304	-3.50393	-4.10937
hSQ040886	127255	-1.21724	-0.607104	0.498756	0.665439	25.6885	77.855	1.9644	1.3573
hSQ034591	64207	-1.21601	-0.528771	0.434841	0.688724	25.6885	77.9501	-2.05893	-2.5877
hSQ035813	57462	-1.21597	-0.727104	0.59796	0.614984	25.6885	77.9528	-1.7206	-2.4477
hSQ005009	9138	-1.21592	-0.522104	0.429391	0.691676	25.6885	77.9572	-1.11727	-1.63937
hSQ018141	344838	-1.21549	-0.657104	0.540607	0.643477	25.6885	77.9899	0.1494	-0.507704
hSQ004557	54734	-1.21486	-0.545437	0.44897	0.682823	25.6885	78.0386	3.0794	2.53396
hSQ023271	440442	-1.21427	-0.725437	0.597428	0.620556	25.6885	78.0848	1.42773	0.702296
hSQ023208	7227	-1.21299	-0.478771	0.394704	0.717331	25.6885	78.1838	-0.6656	-1.14437
hSQ010586	4675	-1.20989	-0.673771	0.556886	0.618248	25.6885	78.423	2.4094	1.73563
hSQ024873	158405	-1.20652	-0.563771	0.467271	0.681762	25.6885	78.6831	-0.4406	-1.00437
hSQ034389	388132	-1.20578	-0.862104	0.714976	0.573668	25.6885	78.7401	3.41273	2.55063
hSQ036298	51388	-1.20462	-0.547104	0.454173	0.681502	25.6885	78.8298	2.06773	1.52063
hSQ016410	116224	-1.20269	-0.617104	0.513104	0.664742	25.6885	78.9783	1.6344	1.0173
hSQ045157	9789	-1.20061	-0.642104	0.534816	0.657034	25.6885	79.1386	1.21273	0.570629
hSQ043323	9331	-1.20012	-0.572104	0.476706	0.680079	25.6885	79.1761	2.58107	2.00896
hSQ024286	23196	-1.19758	-0.828771	0.69204	0.589693	25.6885	79.3716	1.3444	0.515629
hSQ030150	5236	-1.19757	-0.792104	0.661427	0.544591	25.6885	79.3722	1.13273	0.340629
hSQ025646	203523	-1.19577	-0.597104	0.499347	0.668674	25.6885	79.5105	0.546067	-0.0510373
hSQ010616	56983	-1.19562	-0.610437	0.510563	0.655558	25.6885	79.5223	0.4344	-0.176037
hSQ024311	206412	-1.1956	-0.523771	0.438083	0.690751	25.6885	79.5238	-0.932267	-1.45604
hSQ042554	64770	-1.19539	-0.685437	0.573402	0.624087	25.6885	79.5399	0.591067	-0.0943706
hSQ019042	7003	-1.19487	-0.665437	0.556911	0.639694	25.6885	79.5794	-1.15727	-1.8227
hSQ031283	55737	-1.19453	-0.667104	0.558466	0.644198	25.6885	79.6057	1.14107	0.473963
hSQ044364	11031	-1.19368	-0.540437	0.45275	0.69171	25.6885	79.6711	-0.7756	-1.31604
hSQ029351	115	-1.19189	-0.762104	0.639411	0.620525	25.6885	79.8086	0.171067	-0.591037
hSQ032226	5912	-1.19125	-0.708771	0.594982	0.623137	25.6885	79.8575	-1.49393	-2.2027
hSQ007668	22801	-1.19111	-2.87044	2.40989	0.404042	25.6885	79.8683	-3.8106	-6.68104
hSQ029844	347	-1.1847	-1.27044	1.07237	0.516495	25.6885	80.3591	-2.7156	-3.98604
hSQ013961	130612	-1.18457	-0.673771	0.568788	0.628476	25.6885	80.3686	0.846067	0.172296
hSQ026780	112849	-1.183	-0.495437	0.418797	0.709006	30.0976	80.4887	0.396067	-0.0993706
hSQ036433	1432	-1.1829	-0.690437	0.583683	0.639595	30.0976	80.4967	-0.2906	-0.981037
hSQ030099	374395	-1.18146	-0.512104	0.433449	0.702844	30.0976	80.6062	1.94607	1.43396
hSQ039293	2051	-1.18105	-1.14044	0.96561	0.535706	30.0976	80.6376	-2.79893	-3.93937
hSQ045240	51339	-1.17744	-0.618771	0.525524	0.640583	30.0976	80.9136	1.30107	0.682296
hSQ010485	2059	-1.17674	-0.722104	0.613648	0.629415	30.0976	80.9666	-1.5406	-2.2627
hSQ036377	84224	-1.1748	-0.627104	0.533797	0.661464	30.0976	81.1145	0.7244	0.0972961
hSQ025934	79710	-1.1731	-0.495437	0.422331	0.71226	30.0976	81.2436	2.18607	1.69063
hSQ020846	1734	-1.17283	-1.0321	0.880008	0.434093	30.0976	81.264	-5.50727	-6.53937
hSQ004229	373156	-1.17281	-0.795437	0.678232	0.603885	30.0976	81.2659	0.481067	-0.314371
hSQ035167	5066	-1.17222	-0.620437	0.529282	0.649806	30.0976	81.3104	-1.6556	-2.27604
hSQ017912	84766::93949	-1.17214	-0.650437	0.554916	0.650719	30.0976	81.3171	-0.808933	-1.45937
hSQ023809	143689	-1.17001	-1.66544	1.42343	0.441195	30.0976	81.4786	-4.70893	-6.37437
hSQ044779	7884	-1.16997	-0.488771	0.417763	0.714986	30.0976	81.4818	1.8394	1.35063
hSQ031644	128414	-1.16925	-0.703771	0.6019	0.613606	30.0976	81.5366	-1.91227	-2.61604
hSQ007047	79671	-1.16862	-0.520437	0.445345	0.692859	30.0976	81.5846	0.0827334	-0.437704
hSQ009664	11343	-1.16829	-0.685437	0.586701	0.631102	30.0976	81.6094	-1.68393	-2.36937
hSQ011234	392501	-1.16689	-0.692104	0.59312	0.609144	30.0976	81.716	3.01607	2.32396
hSQ037635	307	-1.16669	-0.598771	0.513221	0.660839	30.0976	81.7308	-3.15893	-3.7577
hSQ003073	92906	-1.16655	-0.577104	0.49471	0.67888	30.0976	81.7414	0.2144	-0.362704
hSQ011373	#N/A	-1.16231	-0.580437	0.499381	0.665028	30.0976	82.0627	-0.432267	-1.0127
hSQ032758	55740	-1.16107	-0.603771	0.520012	0.670196	30.0976	82.1567	1.99773	1.39396
hSQ000704	55156	-1.15948	-0.592104	0.510664	0.672961	30.0976	82.277	0.597733	0.00562939
hSQ002626	441549	-1.15777	-0.482104	0.416406	0.714103	30.0976	82.406	-1.17393	-1.65604
hSQ023472	6171	-1.1567	-0.743771	0.64301	0.570397	30.0976	82.4869	3.62107	2.8773
hSQ024750	8082	-1.15635	-0.470437	0.40683	0.721473	30.0976	82.5137	-3.12727	-3.5977
hSQ012121	7299	-1.1562	-0.678771	0.587072	0.642629	30.0976	82.5251	-4.01393	-4.6927
hSQ019735	390660	-1.15565	-0.587104	0.508031	0.655996	30.0976	82.5666	-2.6556	-3.2427
hSQ006186	5005	-1.1553	-0.677104	0.586083	0.646831	30.0976	82.5924	-2.41727	-3.09437
hSQ022496	9846	-1.15501	-0.532104	0.460693	0.688425	30.0976	82.6148	-2.1056	-2.6377
hSQ035355	25938	-1.1548	-0.573771	0.496858	0.676264	30.0976	82.6306	-1.38227	-1.95604
hSQ039048	4105	-1.15441	-0.817104	0.707813	0.606849	30.0976	82.6601	-3.64727	-4.46437
hSQ043898	53346	-1.15373	-1.6621	1.44063	0.506496	30.0976	82.7109	-2.54227	-4.20437
hSQ031494	8038	-1.15331	-1.38877	1.20416	0.519604	30.0976	82.7429	-6.20893	-7.5977
hSQ027005	201627	-1.15233	-0.510437	0.442963	0.707138	30.0976	82.8171	1.04107	0.530629
hSQ028189	3576	-1.1522	-0.530437	0.460367	0.692547	30.0976	82.8261	-4.78393	-5.31437
hSQ037194	285753	-1.15164	-0.512104	0.444674	0.704766	30.0976	82.8687	0.2794	-0.232704
hSQ018248	823	-1.14968	-0.677104	0.588952	0.635895	30.0976	83.0165	-1.16893	-1.84604
hSQ019040	1967	-1.14931	-0.492104	0.428174	0.714005	30.0976	83.0442	1.70607	1.21396
hSQ006270	5768	-1.1493	-0.650437	0.56594	0.631049	30.0976	83.0444	-2.5956	-3.24604
hSQ020863	83658	-1.14881	-0.503771	0.438516	0.704199	30.0976	83.0817	1.16107	0.657296
hSQ026684	54855	-1.1488	-0.792104	0.689508	0.586113	30.0976	83.0827	-3.18727	-3.97937
hSQ015295	5367	-1.14849	-1.08544	0.945101	0.535817	30.0976	83.1059	0.727733	-0.357704
hSQ018002	23180	-1.14729	-0.698771	0.60906	0.643817	30.0976	83.1957	-2.7006	-3.39937
hSQ004193	54433	-1.14717	-0.550437	0.479823	0.679119	30.0976	83.2052	3.32607	2.77563
hSQ020939	57506	-1.14514	-0.700437	0.611663	0.638627	30.0976	83.3578	-1.69893	-2.39937
hSQ009292	83666	-1.14497	-0.473771	0.413786	0.722153	30.0976	83.3705	-3.1506	-3.62437
hSQ036148	309	-1.14495	-0.463771	0.405057	0.727458	30.0976	83.3715	-0.0789332	-0.542704
hSQ010635	6769	-1.14368	-1.49044	1.3032	0.475961	30.0976	83.4672	-5.42893	-6.91937
hSQ024931	5604	-1.14135	-0.470437	0.412177	0.720205	30.0976	83.6417	1.4094	0.938963
hSQ009536	2495	-1.1401	-0.977104	0.857034	0.524964	30.0976	83.7353	1.27273	0.295629
hSQ028306	3320::3324	-1.13972	-0.475437	0.417154	0.723153	30.0976	83.7639	3.0644	2.58896
hSQ017454	54858::83542	-1.13864	-0.555437	0.48781	0.683966	30.0976	83.8448	-2.3256	-2.88104
hSQ042801	285344	-1.13845	-1.1271	0.990035	0.410358	30.0976	83.8588	-2.67893	-3.80604
hSQ039547	3516	-1.1384	-0.512104	0.449843	0.703355	30.0976	83.8621	-0.368933	-0.881037
hSQ003448	55031	-1.13829	-0.620437	0.545059	0.663104	30.0976	83.8704	-1.05727	-1.6777
hSQ023369	57451	-1.13658	-1.4671	1.29081	0.455439	30.0976	83.9985	-6.20893	-7.67604
hSQ016638	3609	-1.13623	-0.587104	0.516712	0.673698	30.0976	84.0246	0.586067	-0.00103728
hSQ026918	3991	-1.13588	-0.480437	0.422965	0.714578	30.0976	84.0509	1.36273	0.882296
hSQ013886	#N/A	-1.13357	-0.788771	0.695827	0.610259	30.0976	84.223	-2.3456	-3.13437
hSQ035880	10398	-1.13295	-0.677104	0.597645	0.615437	30.0976	84.2691	-1.7606	-2.4377
hSQ015677	388494::23217	-1.13294	-0.688771	0.607952	0.618103	30.0976	84.2705	-3.03393	-3.7227
hSQ005544	4869	-1.13242	-0.880437	0.777483	0.571848	30.0976	84.3089	4.99607	4.11563
hSQ028948	203228	-1.13134	-0.467104	0.412877	0.722705	30.0976	84.3895	0.276067	-0.191037
hSQ040524	23150	-1.131	-0.480437	0.42479	0.714471	30.0976	84.4149	-1.50393	-1.98437
hSQ042937	55300	-1.13087	-0.807104	0.7137	0.611401	30.0976	84.4242	-0.818933	-1.62604
hSQ038439	84830	-1.13057	-0.635437	0.562053	0.645015	30.0976	84.4471	-4.0806	-4.71604
hSQ033141	10558	-1.12843	-0.703771	0.623675	0.634594	30.0976	84.6064	0.497733	-0.206037
hSQ045120	5781	-1.12746	-0.603771	0.535512	0.661144	30.0976	84.6779	1.35773	0.753963
hSQ000960	5570	-1.1268	-0.578771	0.513643	0.673035	30.0976	84.7275	-1.23227	-1.81104
hSQ044630	55640	-1.12551	-0.670437	0.595675	0.649118	30.0976	84.8231	-1.4156	-2.08604
hSQ006994	221927	-1.12539	-0.458771	0.407654	0.729271	30.0976	84.8318	0.2844	-0.174371
hSQ042478	117584	-1.12474	-0.590437	0.524955	0.669373	30.0976	84.8803	0.2344	-0.356037
hSQ022263	54964	-1.12375	-0.447104	0.397868	0.735355	30.0976	84.9537	2.85773	2.41063
hSQ018516	91373	-1.12266	-0.463771	0.413101	0.72813	30.0976	85.0346	0.347733	-0.116037
hSQ044274	29106	-1.12246	-0.927104	0.82596	0.497076	30.0976	85.0496	-5.03893	-5.96604
hSQ019061	1656	-1.1222	-0.650437	0.579612	0.653078	30.0976	85.0689	-0.347267	-0.997704
hSQ020180	84986	-1.12169	-0.597104	0.532323	0.672843	30.0976	85.1061	3.2044	2.6073
hSQ004550	7867	-1.12162	-0.485437	0.432802	0.718655	30.0976	85.1119	1.36773	0.882296
hSQ027370	9794	-1.12155	-0.565437	0.504158	0.683936	30.0976	85.1169	0.947733	0.382296
hSQ031267	147906	-1.12115	-0.515437	0.459741	0.694629	30.0976	85.1465	-1.89393	-2.40937
hSQ036594	79605	-1.12101	-0.522104	0.465743	0.696859	30.0976	85.1565	1.7844	1.2623
hSQ035948	5420	-1.12098	-0.627104	0.559423	0.660153	30.0976	85.1586	-2.52727	-3.15437
hSQ043534	1856	-1.12089	-0.927104	0.827115	0.587238	30.0976	85.1657	-0.1756	-1.1027
hSQ006076	124976	-1.12041	-0.438771	0.391616	0.736652	30.0976	85.2012	2.0994	1.66063
hSQ030870	79134	-1.12035	-0.423771	0.378249	0.744283	30.0976	85.2057	1.10273	0.678963
hSQ043559	8061	-1.11987	-0.670437	0.598674	0.609528	30.0976	85.241	-2.6006	-3.27104
hSQ022311	4148	-1.11984	-0.655437	0.585295	0.644139	30.0976	85.2432	-6.18893	-6.84437
hSQ011554	5884	-1.1184	-0.592104	0.529422	0.675538	30.0976	85.35	0.0494001	-0.542704
hSQ038643	93492	-1.11777	-2.12877	1.90448	0.244416	30.0976	85.3965	-6.6906	-8.81937
hSQ042992	286499	-1.11742	-0.892104	0.798364	0.599264	30.0976	85.4226	-4.68227	-5.57437
hSQ031392	23268	-1.11739	-0.505437	0.452336	0.707308	30.0976	85.4242	-1.3356	-1.84104
hSQ045237	5885	-1.11595	-0.532104	0.476818	0.696728	30.0976	85.5309	0.7544	0.222296
hSQ037843	130399	-1.11589	-0.540437	0.484312	0.687308	30.0976	85.5356	-0.0989332	-0.639371
hSQ043308	57631	-1.11485	-0.430437	0.386093	0.741073	30.0976	85.6117	2.8244	2.39396
hSQ002499	26150	-1.11444	-0.507104	0.455032	0.710797	30.0976	85.6425	0.321067	-0.186037
hSQ033161	7337	-1.11437	-0.763771	0.685382	0.619733	30.0976	85.6472	2.74773	1.98396
hSQ038558	23636	-1.11334	-0.542104	0.486915	0.69308	30.0976	85.723	0.436067	-0.106037
hSQ005522	4068	-1.1123	-3.11377	2.79939	0.292855	30.0976	85.7998	-5.31227	-8.42604
hSQ041086	80255	-1.11199	-0.923771	0.83074	0.598407	30.0976	85.8231	-1.62227	-2.54604
hSQ023684	64778	-1.11162	-0.708771	0.6376	0.606025	30.0976	85.8499	-2.71393	-3.4227
hSQ021001	84172	-1.11144	-0.453771	0.408272	0.72953	30.0976	85.8631	1.2094	0.755629
hSQ019716	6665	-1.11116	-0.458771	0.412875	0.72683	30.0976	85.8838	0.106067	-0.352704
hSQ011995	253982	-1.11092	-0.423771	0.381458	0.746004	30.0976	85.9012	-1.6406	-2.06437
hSQ027608	57523	-1.10996	-0.652104	0.587503	0.635312	30.0976	85.9723	-1.99727	-2.64937
hSQ043567	79954	-1.10964	-0.483771	0.435969	0.714186	30.0976	85.9954	1.27773	0.793963
hSQ043123	257396	-1.10777	-0.408771	0.369004	0.752292	30.0976	86.1333	1.26607	0.857296
hSQ005394	23034	-1.10646	-0.558771	0.505008	0.690433	30.0976	86.2294	-2.5756	-3.13437
hSQ014003	22934	-1.10645	-0.592104	0.535139	0.678702	30.0976	86.2301	2.1844	1.5923
hSQ042640	3422	-1.10596	-0.503771	0.455507	0.712213	30.0976	86.2662	0.932733	0.428963
hSQ020272	253152	-1.10549	-0.610437	0.552189	0.658533	35.236	86.3007	2.3294	1.71896
hSQ032496	11021	-1.10509	-0.422104	0.381963	0.746943	35.236	86.3297	1.77607	1.35396
hSQ031045	64222	-1.10225	-0.435437	0.395045	0.738479	35.236	86.5379	1.6094	1.17396
hSQ014492	26136	-1.10139	-0.543771	0.493711	0.687372	35.236	86.6004	0.4244	-0.119371
hSQ024782	55635	-1.10067	-0.718771	0.653031	0.63257	35.236	86.6535	2.30273	1.58396
hSQ016900	401307	-1.09943	-0.458771	0.417282	0.731702	35.236	86.7443	0.691067	0.232296
hSQ019085	9547	-1.09877	-0.788771	0.717867	0.59033	35.236	86.7922	-5.62393	-6.4127
hSQ018837	55536	-1.09792	-0.637104	0.580283	0.661044	35.236	86.8543	0.0544001	-0.582704
hSQ032160	8284	-1.0976	-0.658771	0.600192	0.612176	35.236	86.8776	-5.62727	-6.28604
hSQ011415	92689	-1.09592	-0.778771	0.710608	0.622805	35.236	86.9999	-4.80227	-5.58104
hSQ000973	51062	-1.09583	-0.567104	0.517513	0.675211	35.236	87.0069	0.941067	0.373963
hSQ040744	123606	-1.09526	-0.477104	0.435607	0.714989	35.236	87.048	-0.888933	-1.36604
hSQ035432	80723	-1.09518	-0.575437	0.525425	0.683706	35.236	87.0536	1.5694	0.993963
hSQ030314	23607	-1.09477	-0.673771	0.615444	0.626963	35.236	87.0837	0.602733	-0.0710373
hSQ029736	124222	-1.09452	-0.550437	0.502902	0.671343	35.236	87.1019	-0.207267	-0.757704
hSQ044886	5352	-1.0945	-0.532104	0.486163	0.684517	35.236	87.1036	-0.182267	-0.714371
hSQ009572	79960	-1.09292	-0.610437	0.558536	0.675248	35.236	87.2181	0.1644	-0.446037
hSQ018953	22980	-1.09286	-0.493771	0.451817	0.716756	35.236	87.2231	0.6094	0.115629
hSQ026724	6383	-1.09134	-0.438771	0.402046	0.737004	35.236	87.333	-2.2006	-2.63937
hSQ040039	10741	-1.09085	-0.943771	0.865167	0.542785	35.236	87.3685	-0.2256	-1.16937
hSQ012366	9761	-1.09055	-0.680437	0.623941	0.630192	35.236	87.3908	-0.2406	-0.921037
hSQ002888	51411	-1.09018	-0.805437	0.738808	0.60996	35.236	87.4171	-2.60393	-3.40937
hSQ003208	337876	-1.0876	-0.640437	0.588852	0.661031	35.236	87.6043	0.742733	0.102296
hSQ005963	11238	-1.08751	-0.482104	0.443309	0.715726	35.236	87.6108	-1.77393	-2.25604
hSQ011331	4651	-1.08732	-0.568771	0.523096	0.677545	35.236	87.6251	-3.8556	-4.42437
hSQ026978	51542	-1.08646	-0.655437	0.603276	0.659667	35.236	87.6868	-0.582267	-1.2377
hSQ036593	84219	-1.08644	-0.427104	0.393124	0.742114	35.236	87.6889	0.0294001	-0.397704
hSQ022080	144402	-1.08632	-0.633771	0.583412	0.657414	35.236	87.6974	0.3444	-0.289371
hSQ004969	5989	-1.08452	-0.452104	0.416871	0.730512	35.236	87.8276	-0.3856	-0.837704
hSQ033662	51304::57245	-1.08415	-0.600437	0.553833	0.659585	35.236	87.8543	0.237733	-0.362704
hSQ018879	285343	-1.08338	-0.443771	0.409618	0.732355	35.236	87.91	1.70607	1.2623
hSQ007254	22876	-1.08311	-0.743771	0.686701	0.634421	35.236	87.9295	-1.5156	-2.25937
hSQ024488	80824	-1.08299	-0.448771	0.414381	0.730969	35.236	87.938	0.1594	-0.289371
hSQ003875	51765	-1.08278	-0.577104	0.532983	0.683445	35.236	87.9531	1.87107	1.29396
hSQ021596	476	-1.08247	-0.597104	0.551614	0.644303	35.236	87.9757	0.621067	0.0239627
hSQ010325	23148	-1.08246	-0.692104	0.639381	0.633404	35.236	87.9763	-0.977267	-1.66937
hSQ039507	8936	-1.08242	-0.598771	0.55318	0.676737	35.236	87.9795	2.43107	1.8323
hSQ034281	159686	-1.08168	-0.780437	0.721502	0.609431	35.236	88.0322	-3.6156	-4.39604
hSQ013058	5378	-1.08147	-0.395437	0.365648	0.759531	35.236	88.0477	0.541067	0.145629
hSQ013595	3015	-1.08115	-0.805437	0.744986	0.579439	35.236	88.0711	4.78607	3.98063
hSQ014623	79740	-1.0808	-0.798771	0.739055	0.626982	35.236	88.0959	3.1094	2.31063
hSQ042562	55166	-1.08039	-0.467104	0.432346	0.722649	35.236	88.1253	0.5894	0.122296
hSQ002697	23463	-1.08027	-0.522104	0.483309	0.686205	35.236	88.1343	2.4394	1.9173
hSQ009697	10745	-1.07997	-0.570437	0.528195	0.687578	35.236	88.1555	0.3044	-0.266037
hSQ024845	159090	-1.07881	-0.602104	0.558117	0.674983	35.236	88.2391	1.4094	0.807296
hSQ016977	5711	-1.07849	-0.533771	0.494925	0.699476	35.236	88.2625	-5.2456	-5.77937
hSQ031664	4598	-1.07812	-0.635437	0.589396	0.652596	35.236	88.2893	0.747733	0.112296
hSQ016394	135114	-1.07803	-0.712104	0.660559	0.636655	35.236	88.2953	0.676067	-0.0360373
hSQ038616	6319	-1.07748	-0.468771	0.435062	0.720562	35.236	88.335	0.151067	-0.317704
hSQ004065	5106	-1.07714	-0.478771	0.444482	0.716576	35.236	88.3593	-0.593933	-1.0727
hSQ024224	148867	-1.07698	-0.615437	0.571449	0.650064	35.236	88.3713	0.1744	-0.441037
hSQ030840	6856	-1.07683	-0.462104	0.429135	0.726254	35.236	88.382	0.367733	-0.0943706
hSQ032038	143684	-1.07645	-0.475437	0.441673	0.719517	35.236	88.4094	0.486067	0.0106294
hSQ036071	9197	-1.07625	-0.512104	0.475823	0.708471	35.236	88.4236	0.1144	-0.397704
hSQ040330	7165	-1.07489	-0.450437	0.419054	0.733448	35.236	88.521	0.2694	-0.181037
hSQ012984	55274	-1.07345	-0.440437	0.410299	0.736452	35.236	88.6241	2.11107	1.67063
hSQ025408	813	-1.07276	-0.553771	0.51621	0.677045	35.236	88.6737	-0.393933	-0.947704
hSQ021583	1612	-1.07263	-0.518771	0.483645	0.705941	35.236	88.6835	-0.528933	-1.0477
hSQ008870	4108	-1.07156	-1.84044	1.71753	0.456192	35.236	88.76	-6.98893	-8.82937
hSQ016662	9957	-1.0695	-1.67377	1.565	0.493441	35.236	88.9072	-4.0156	-5.68937
hSQ039895	84780	-1.06828	-1.29877	1.21576	0.610923	35.236	88.9944	-5.26227	-6.56104
hSQ007698	10558	-1.06789	-0.632104	0.591917	0.666062	35.236	89.022	0.341067	-0.291037
hSQ007881	831	-1.06766	-1.1471	1.07441	0.53941	35.236	89.039	-1.37893	-2.52604
hSQ031377	27185	-1.06751	-0.498771	0.467227	0.713738	35.236	89.0492	-0.433933	-0.932704
hSQ006644	84923	-1.06641	-0.433771	0.406759	0.741895	35.236	89.128	0.4744	0.0406294
hSQ014209	#N/A	-1.06612	-1.59544	1.49649	0.568742	35.236	89.1483	-2.92727	-4.5227
hSQ040899	1827	-1.06541	-0.680437	0.638665	0.625716	35.236	89.1994	2.62107	1.94063
hSQ016022	389281	-1.06489	-0.665437	0.62489	0.634459	35.236	89.2363	-5.01893	-5.68437
hSQ041991	29080	-1.06404	-0.782104	0.735031	0.626169	35.236	89.2965	2.39607	1.61396
hSQ002982	204851	-1.06332	-0.850437	0.799796	0.619785	35.236	89.3481	-2.10393	-2.95437
hSQ014646	440281	-1.06323	-0.678771	0.638403	0.626285	35.236	89.3542	-1.98727	-2.66604
hSQ039733	7296	-1.06293	-0.530437	0.499034	0.696334	35.236	89.3758	-0.4956	-1.02604
hSQ034048	51175	-1.06151	-0.485437	0.457307	0.721369	35.236	89.4763	1.20273	0.717296
hSQ041796	9328	-1.05966	-0.652104	0.615392	0.647013	35.236	89.6082	1.8894	1.2373
hSQ024048	203228	-1.05846	-0.598771	0.565698	0.674848	35.236	89.6928	-0.273933	-0.872704
hSQ033423	8809	-1.05689	-0.670437	0.634349	0.640293	35.236	89.8041	2.1594	1.48896
hSQ022949	390595	-1.05592	-1.17377	1.11161	0.371513	35.236	89.873	-1.8956	-3.06937
hSQ030409	2170	-1.05546	-1.0471	0.992085	0.502403	35.236	89.9054	-1.79893	-2.84604
hSQ024534	204	-1.05496	-0.647104	0.613392	0.661445	35.236	89.9407	2.3044	1.6573
hSQ038841	55251	-1.05486	-0.507104	0.480733	0.698242	35.236	89.9481	-0.333933	-0.841037
hSQ033663	57245	-1.05425	-0.607104	0.575866	0.667347	35.236	89.9912	0.0810668	-0.526037
hSQ039475	439992	-1.05398	-0.390437	0.370443	0.764008	35.236	90.0102	1.36607	0.975629
hSQ043875	79701	-1.05321	-0.513771	0.487816	0.705119	35.236	90.0645	1.24773	0.733963
hSQ034478	151507	-1.05214	-0.508771	0.483559	0.701924	35.236	90.1398	-1.77893	-2.2877
hSQ012193	8693	-1.05129	-0.478771	0.455414	0.724281	35.236	90.1998	-1.06393	-1.5427
hSQ030719	943	-1.05124	-0.998771	0.950087	0.462102	35.236	90.203	-4.9106	-5.90937
hSQ027675	83595	-1.05042	-0.545437	0.519256	0.697785	35.236	90.2608	1.75607	1.21063
hSQ027746	93973	-1.04858	-0.582104	0.555135	0.684376	35.236	90.3903	0.6244	0.0422961
hSQ035129	1896	-1.04858	-0.463771	0.442284	0.722024	35.236	90.3903	0.1844	-0.279371
hSQ024253	64423	-1.04854	-0.613771	0.585359	0.676353	35.236	90.3933	-2.2706	-2.88437
hSQ034452	26985	-1.04821	-0.395437	0.377252	0.759039	35.236	90.4166	1.44107	1.04563
hSQ006653	27286	-1.04742	-1.41544	1.35136	0.478101	35.236	90.4718	-4.66227	-6.0777
hSQ043054	26471	-1.04631	-0.503771	0.481473	0.712765	35.236	90.5496	-0.8456	-1.34937
hSQ029580	284361	-1.04574	-0.520437	0.497675	0.705643	35.236	90.5899	2.99107	2.47063
hSQ023020	115817	-1.04483	-0.563771	0.539584	0.686551	35.236	90.6538	0.222733	-0.341037
hSQ031986	5711	-1.04434	-0.430437	0.412161	0.739275	35.236	90.6876	-4.69893	-5.12937
hSQ000524	5359	-1.04263	-0.498771	0.478378	0.717549	35.236	90.8075	-0.723933	-1.2227
hSQ021328	54881	-1.04179	-0.625437	0.60035	0.670807	35.236	90.8663	1.91773	1.2923
hSQ015762	10608	-1.04108	-0.458771	0.44067	0.726882	35.236	90.9161	0.6144	0.155629
hSQ042727	2274	-1.04105	-0.557104	0.535135	0.669274	35.236	90.9177	-1.05893	-1.61604
hSQ024828	10439	-1.04089	-0.512104	0.491987	0.693286	35.236	90.9291	-4.11893	-4.63104
hSQ031384	2495	-1.04064	-0.910437	0.874885	0.549172	35.236	90.9468	1.37273	0.462296
hSQ009622	59277	-1.04027	-0.402104	0.386537	0.755198	35.236	90.9721	-6.01393	-6.41604
hSQ045467	79701	-1.04013	-0.393771	0.378579	0.760651	35.236	90.9823	0.652733	0.258963
hSQ045246	8674	-1.03995	-0.480437	0.461981	0.712377	35.236	90.9946	0.0144001	-0.466037
hSQ002950	4299	-1.03923	-0.465437	0.447868	0.726126	35.236	91.0449	-0.993933	-1.45937
hSQ033352	10788	-1.03904	-0.542104	0.521737	0.684021	35.236	91.0584	-3.10393	-3.64604
hSQ031421	150465	-1.03887	-0.455437	0.438396	0.73467	35.236	91.0698	1.1394	0.683963
hSQ035983	11260	-1.03886	-0.775437	0.74643	0.621517	35.236	91.0705	0.532733	-0.242704
hSQ044895	57595	-1.0388	-0.487104	0.468911	0.718766	35.236	91.0749	-1.16727	-1.65437
hSQ005227	949::7316	-1.03784	-0.532104	0.512702	0.688441	35.236	91.1416	0.461067	-0.0710373
hSQ044623	9908	-1.03624	-0.435437	0.420208	0.735498	35.236	91.2529	0.607733	0.172296
hSQ026302	3790	-1.0362	-0.397104	0.38323	0.758156	35.236	91.2556	-2.84727	-3.24437
hSQ027421	23187	-1.03538	-0.712104	0.687773	0.576849	35.236	91.3131	-1.9406	-2.6527
hSQ016006	23191	-1.03483	-0.475437	0.459437	0.725606	35.236	91.3514	-0.207267	-0.682704
hSQ032048	285431	-1.03454	-1.01877	0.984754	0.586981	35.236	91.371	-0.9956	-2.01437
hSQ018289	138241	-1.03374	-0.648771	0.627598	0.658455	35.236	91.427	1.41107	0.762296
hSQ041612	81562	-1.03369	-0.602104	0.582479	0.678356	35.236	91.43	1.4844	0.882296
hSQ012412	29118	-1.0332	-0.467104	0.452094	0.728532	35.236	91.4641	-4.64227	-5.10937
hSQ041148	6170	-1.03203	-0.768771	0.744908	0.590456	35.236	91.545	4.43607	3.6673
hSQ001767	64167	-1.03188	-0.643771	0.62388	0.623017	35.236	91.5556	-3.18893	-3.8327
hSQ025417	203427	-1.03069	-0.502104	0.487151	0.70814	35.236	91.6378	-2.80727	-3.30937
hSQ009522	8614	-1.02965	-0.535437	0.520021	0.676163	35.236	91.7103	0.107733	-0.427704
hSQ022143	8322	-1.02912	-0.448771	0.436073	0.735748	35.236	91.7468	-0.8106	-1.25937
hSQ012532	144100	-1.02868	-0.542104	0.526988	0.694174	35.236	91.7768	0.0644001	-0.477704
hSQ024893	9679	-1.02721	-0.550437	0.535858	0.691999	43.3044	91.8787	0.262733	-0.287704
hSQ021278	25938	-1.02701	-0.537104	0.522981	0.697701	43.3044	91.8926	-1.92727	-2.46437
hSQ003977	1910	-1.02562	-0.683771	0.66669	0.650942	43.3044	91.988	-5.9156	-6.59937
hSQ013795	80167	-1.0252	-0.612104	0.597058	0.673985	43.3044	92.0169	-0.3456	-0.957704
hSQ000504	1959	-1.02507	-1.30377	1.27189	0.561945	43.3044	92.026	-2.87393	-4.1777
hSQ033683	834	-1.02373	-0.577104	0.563728	0.665318	43.3044	92.1183	-4.19893	-4.77604
hSQ033349	57237	-1.02315	-0.508771	0.497258	0.703717	43.3044	92.1579	-2.7106	-3.21937
hSQ037785	185	-1.02254	-0.925437	0.905035	0.601218	43.3044	92.1997	0.216067	-0.709371
hSQ005538	1136	-1.02215	-0.577104	0.5646	0.690265	43.3044	92.2269	3.10107	2.52396
hSQ024487	115	-1.02182	-0.645437	0.631656	0.671065	43.3044	92.2495	-0.0455999	-0.691037
hSQ006332	6652	-1.01998	-0.460437	0.451417	0.733198	43.3044	92.3753	0.577733	0.117296
hSQ004479	64802	-1.01969	-0.537104	0.52673	0.694821	43.3044	92.395	-0.307267	-0.844371
hSQ017110	23632	-1.01924	-0.545437	0.535142	0.682112	43.3044	92.4263	-3.06893	-3.61437
hSQ006956	2908	-1.01923	-0.552104	0.541685	0.671213	43.3044	92.4265	-1.81893	-2.37104
hSQ042818	8846	-1.01825	-0.408771	0.401443	0.755058	43.3044	92.4937	1.79607	1.3873
hSQ039272	6277	-1.01814	-0.497104	0.488248	0.710732	43.3044	92.5015	-1.2756	-1.7727
hSQ019983	#N/A	-1.01685	-0.648771	0.638018	0.664136	43.3044	92.5894	-1.56727	-2.21604
hSQ012831	9908	-1.01603	-0.633771	0.623771	0.644037	43.3044	92.6455	0.812733	0.178963
hSQ041772	9971	-1.01587	-2.19377	2.1595	0.390733	43.3044	92.6567	-5.4406	-7.63437
hSQ022043	55388	-1.01466	-0.460437	0.453785	0.731276	43.3044	92.739	2.02107	1.56063
hSQ015970	255928	-1.01449	-0.815437	0.803794	0.595855	43.3044	92.7509	-2.3456	-3.16104
hSQ011756	6331	-1.01262	-0.775437	0.765774	0.589242	43.3044	92.878	-1.19227	-1.9677
hSQ041380	285440	-1.01187	-0.467104	0.461625	0.726009	43.3044	92.929	1.1644	0.697296
hSQ008017	29121	-1.01185	-0.592104	0.585169	0.681127	43.3044	92.9303	3.96773	3.37563
hSQ016687	6840	-1.01151	-0.482104	0.476617	0.71575	43.3044	92.9533	-4.14393	-4.62604
hSQ038480	6737	-1.01091	-0.448771	0.443929	0.738964	43.3044	92.9945	-0.842267	-1.29104
hSQ014432	23150	-1.00999	-0.538771	0.53344	0.703497	43.3044	93.0565	-1.66393	-2.2027
hSQ012815	387	-1.00994	-0.735437	0.728197	0.62944	43.3044	93.0598	3.5944	2.85896
hSQ003348	1967	-1.00988	-0.502104	0.497192	0.712865	43.3044	93.0642	1.59273	1.09063
hSQ002516	79635	-1.00943	-0.450437	0.446229	0.73552	43.3044	93.0946	1.70773	1.2573
hSQ010361	22822	-1.00919	-0.598771	0.59332	0.644091	43.3044	93.1111	-4.94393	-5.5427
hSQ011079	55156	-1.00847	-0.913771	0.906096	0.616374	43.3044	93.1597	-0.6556	-1.56937
hSQ044880	4673	-1.00776	-0.492104	0.488314	0.703841	43.3044	93.2076	1.5594	1.0673
hSQ026837	3485	-1.00646	-0.652104	0.647917	0.641139	43.3044	93.2956	-0.0455999	-0.697704
hSQ030635	27128	-1.00534	-1.23544	1.22888	0.386766	43.3044	93.3717	-4.33893	-5.57437
hSQ017745	80342	-1.00529	-0.685437	0.681833	0.606094	43.3044	93.3751	-4.75727	-5.4427
hSQ023158	84706	-1.00514	-0.517104	0.514457	0.694715	43.3044	93.3846	-0.168933	-0.686037
hSQ002440	160428	-1.00415	-0.585437	0.58302	0.690794	43.3044	93.452	1.12107	0.535629
hSQ029621	36	-1.00413	-0.525437	0.523274	0.697619	43.3044	93.4528	-0.2356	-0.761037
hSQ021918	80223	-1.00374	-0.770437	0.767568	0.626755	43.3044	93.4795	-0.578933	-1.34937
hSQ012734	283989	-1.00371	-0.455437	0.453753	0.732228	43.3044	93.4812	2.2794	1.82396
hSQ025838	84457	-1.0029	-0.462104	0.460768	0.727318	43.3044	93.536	-4.23393	-4.69604
hSQ000163	204	-1.0024	-0.498771	0.497576	0.717239	43.3044	93.5696	1.93107	1.4323
hSQ023773	56916	-1.00198	-0.517104	0.516083	0.704395	43.3044	93.598	-0.487267	-1.00437
hSQ024875	7567	-1.00179	-0.423771	0.423013	0.749844	43.3044	93.6107	1.43107	1.0073
hSQ039914	1317	-1.00136	-0.357104	0.35662	0.780588	43.3044	93.6398	-0.2006	-0.557704
hSQ015110	343450	-1.00008	-0.537104	0.53706	0.695106	43.3044	93.7255	3.40773	2.87063
hSQ016541	4255	-0.9992	-0.450437	0.450798	0.738712	43.3044	93.7848	-3.26893	-3.71937
hSQ029743	11238	-0.998954	-0.418771	0.419209	0.749336	43.3044	93.8013	-1.8456	-2.26437
hSQ044441	59338	-0.998761	-0.520437	0.521083	0.703484	43.3044	93.8143	1.25607	0.735629
hSQ008651	#N/A	-0.998274	-0.520437	0.521337	0.711118	43.3044	93.8469	0.0994001	-0.421037
hSQ015905	84236	-0.997581	-0.472104	0.473249	0.723798	43.3044	93.8934	0.9194	0.447296
hSQ007950	1384	-0.996897	-0.508771	0.510354	0.71087	43.3044	93.9392	-0.443933	-0.952704
hSQ027865	1369	-0.996194	-0.730437	0.733228	0.601242	43.3044	93.9862	-3.69393	-4.42437
hSQ035145	2243	-0.995664	-1.0621	1.06673	0.501379	43.3044	94.0217	-7.82893	-8.89104
hSQ027682	126823	-0.995645	-1.92377	1.93219	0.534855	43.3044	94.0229	-2.85893	-4.7827
hSQ011151	5294	-0.994597	-0.757104	0.761217	0.542614	43.3044	94.093	-5.90893	-6.66604
hSQ028384	6558	-0.994295	-0.612104	0.615616	0.671914	43.3044	94.1132	0.227733	-0.384371
hSQ006640	150166	-0.993847	-0.603771	0.607508	0.680103	43.3044	94.143	-0.158933	-0.762704
hSQ022203	6191	-0.99315	-0.738771	0.743866	0.6289	43.3044	94.1896	4.82107	4.0823
hSQ012457	89122	-0.992946	-0.413771	0.41671	0.748464	43.3044	94.2032	0.3944	-0.0193706
hSQ030654	254251	-0.991874	-0.557104	0.561668	0.691351	43.3044	94.2746	0.452733	-0.104371
hSQ009881	347265	-0.991691	-0.617104	0.622275	0.678781	43.3044	94.2868	-1.79393	-2.41104
hSQ033899	81873	-0.991637	-0.453771	0.457598	0.737439	43.3044	94.2904	1.2194	0.765629
hSQ042550	64778	-0.991624	-0.532104	0.536599	0.706127	43.3044	94.2912	-2.45393	-2.98604
hSQ043643	6233	-0.991331	-0.888771	0.896543	0.626248	43.3044	94.3107	2.8344	1.94563
hSQ017440	10111	-0.991216	-0.408771	0.412393	0.756539	43.3044	94.3184	1.00107	0.592296
hSQ020858	4241	-0.991009	-0.465437	0.46966	0.726441	43.3044	94.3322	-0.207267	-0.672704
hSQ023353	23313	-0.990929	-0.477104	0.481471	0.728284	43.3044	94.3375	-1.19227	-1.66937
hSQ022920	79664	-0.990588	-0.437104	0.441257	0.743502	43.3044	94.3602	0.177733	-0.259371
hSQ038761	3028	-0.990093	-0.403771	0.407811	0.757602	43.3044	94.3931	2.16107	1.7573
hSQ034359	440027	-0.989976	-0.665437	0.672175	0.657197	43.3044	94.4008	4.01107	3.34563
hSQ013651	3570	-0.988081	-0.967104	0.97877	0.558215	43.3044	94.5267	-2.3006	-3.2677
hSQ033809	3134	-0.98801	-0.460437	0.466025	0.733506	43.3044	94.5314	1.1144	0.653963
hSQ008860	5676	-0.987727	-0.962104	0.974059	0.541034	43.3044	94.5502	-3.52227	-4.48437
hSQ008586	6774	-0.98741	-0.647104	0.655355	0.677266	43.3044	94.5712	-0.983933	-1.63104
hSQ021259	84649	-0.986976	-0.587104	0.594851	0.65642	43.3044	94.6	-2.9756	-3.5627
hSQ030942	7690	-0.985809	-0.533771	0.541455	0.708861	43.3044	94.6772	0.1644	-0.369371
hSQ044182	10938	-0.985501	-0.508771	0.516256	0.708014	43.3044	94.6976	0.6144	0.105629
hSQ003963	3659	-0.985191	-0.578771	0.587471	0.684745	43.3044	94.7181	-0.913933	-1.4927
hSQ032318	54567	-0.985025	-0.658771	0.668786	0.652735	43.3044	94.7291	1.54773	0.888963
hSQ001448	467	-0.984701	-0.680437	0.691009	0.659309	43.3044	94.7505	2.90773	2.2273
hSQ043394	51729	-0.984238	-0.435437	0.442411	0.733408	43.3044	94.7811	0.606067	0.170629
hSQ037009	150465	-0.98396	-0.437104	0.44423	0.742163	43.3044	94.7994	0.967733	0.530629
hSQ010838	442204	-0.983437	-0.505437	0.51395	0.693992	43.3044	94.834	0.7344	0.228963
hSQ021553	649	-0.983424	-0.680437	0.691906	0.598198	43.3044	94.8348	-2.0956	-2.77604
hSQ019726	9645	-0.983047	-0.582104	0.592143	0.681767	43.3044	94.8597	-3.14727	-3.72937
hSQ040871	85444	-0.981443	-0.790437	0.805383	0.622454	43.3044	94.9654	-1.0206	-1.81104
hSQ020561	2921	-0.980607	-0.515437	0.525631	0.69999	43.3044	95.0204	-1.55893	-2.07437
hSQ003140	9709	-0.980443	-0.485437	0.49512	0.704564	43.3044	95.0312	0.0727334	-0.412704
hSQ041488	10046	-0.980377	-0.438771	0.447553	0.739401	43.3044	95.0355	-2.3206	-2.75937
hSQ037113	93273	-0.980147	-0.755437	0.770739	0.549659	43.3044	95.0507	-3.22393	-3.97937
hSQ030767	3642	-0.976554	-0.653771	0.669467	0.652548	43.3044	95.2865	4.85273	4.19896
hSQ038438	2155	-0.97634	-1.1471	1.1749	0.538351	43.3044	95.3005	-2.12227	-3.26937
hSQ022289	57491	-0.976177	-0.512104	0.524602	0.717535	43.3044	95.3111	1.80607	1.29396
hSQ023178	56882	-0.976099	-0.510437	0.522936	0.712935	43.3044	95.3163	1.2594	0.748963
hSQ045181	29015	-0.975151	-0.670437	0.687522	0.60989	43.3044	95.3783	-2.7006	-3.37104
hSQ042311	2549	-0.974776	-0.527104	0.540744	0.709753	43.3044	95.4028	-0.338933	-0.866037
hSQ006926	6737	-0.974736	-0.543771	0.557865	0.701942	43.3044	95.4054	0.476067	-0.0677039
hSQ019018	55765	-0.97412	-0.488771	0.501756	0.707432	43.3044	95.4457	-1.43727	-1.92604
hSQ044547	10106	-0.973524	-0.637104	0.65443	0.653163	43.3044	95.4845	-1.4456	-2.0827
hSQ045152	440113	-0.971931	-0.603771	0.621207	0.678469	43.3044	95.5884	4.31107	3.7073
hSQ012948	9847	-0.970921	-0.488771	0.503409	0.718793	43.3044	95.6542	0.2844	-0.204371
hSQ037692	364	-0.970541	-0.473771	0.488151	0.718873	43.3044	95.6789	0.766067	0.292296
hSQ033717	158572	-0.970454	-0.408771	0.421216	0.74978	43.3044	95.6846	1.38273	0.973963
hSQ041503	440838	-0.969585	-0.548771	0.565985	0.672353	43.3044	95.7411	-1.85227	-2.40104
hSQ037439	11143	-0.969351	-0.420437	0.433731	0.748674	43.3044	95.7563	1.3244	0.903963
hSQ025407	6578	-0.96933	-0.588771	0.607399	0.689246	43.3044	95.7576	-4.72393	-5.3127
hSQ037514	59271	-0.968717	-0.657104	0.678324	0.673489	43.3044	95.7975	-3.22393	-3.88104
hSQ042622	440063	-0.968161	-0.635437	0.656334	0.646704	43.3044	95.8335	2.73607	2.10063
hSQ035546	163590	-0.967286	-0.523771	0.541485	0.707242	43.3044	95.8902	1.5644	1.04063
hSQ015035	5723	-0.966297	-0.612104	0.633453	0.627106	43.3044	95.9543	0.9394	0.327296
hSQ025515	4735	-0.964828	-0.510437	0.529045	0.693674	43.3044	96.0493	1.7444	1.23396
hSQ012939	5754	-0.963921	-0.412104	0.427529	0.755891	43.3044	96.1078	-0.232267	-0.644371
hSQ007993	9890	-0.963884	-0.797104	0.826971	0.591522	43.3044	96.1102	-1.52893	-2.32604
hSQ028245	1371	-0.963808	-0.412104	0.427579	0.753079	43.3044	96.1151	1.44607	1.03396
hSQ021298	7690	-0.963763	-0.535437	0.55557	0.685945	43.3044	96.1181	-0.483933	-1.01937
hSQ000736	55333	-0.963719	-0.548771	0.56943	0.699528	43.3044	96.1209	-0.437267	-0.986037
hSQ043947	26025	-0.963622	-0.857104	0.889461	0.512242	43.3044	96.1271	-3.3256	-4.1827
hSQ022123	26056	-0.963572	-0.490437	0.508978	0.725778	43.3044	96.1304	-0.3006	-0.791037
hSQ039427	64601	-0.963105	-0.515437	0.535183	0.685259	43.3044	96.1605	0.586067	0.0706294
hSQ002373	977	-0.962253	-0.460437	0.478499	0.731126	43.3044	96.2154	0.506067	0.0456294
hSQ033417	57523	-0.961481	-0.493771	0.513552	0.705494	43.3044	96.2651	-2.18893	-2.6827
hSQ006974	79094	-0.960725	-0.595437	0.619779	0.652348	43.3044	96.3137	1.44273	0.847296
hSQ032533	6726	-0.960658	-0.470437	0.489703	0.71854	43.3044	96.318	3.78107	3.31063
hSQ027327	79180	-0.958636	-0.462104	0.482043	0.722388	52.4594	96.4479	-0.0472666	-0.509371
hSQ028285	3301	-0.957915	-0.452104	0.471967	0.733673	52.4594	96.4941	1.93107	1.47896
hSQ041788	3301	-0.957771	-0.608771	0.635612	0.650909	52.4594	96.5033	2.37107	1.7623
hSQ044842	6892	-0.957742	-0.640437	0.668695	0.606474	52.4594	96.5052	-1.71893	-2.35937
hSQ000683	3953	-0.956376	-0.445437	0.465756	0.733744	52.4594	96.5926	-1.2956	-1.74104
hSQ011135	1718	-0.956281	-0.565437	0.591288	0.689769	52.4594	96.5987	-0.3606	-0.926037
hSQ027596	3964	-0.955567	-0.470437	0.492312	0.728383	52.4594	96.6443	-4.44227	-4.9127
hSQ036537	55504	-0.95506	-0.450437	0.471632	0.73533	52.4594	96.6767	-4.32227	-4.7727
hSQ036028	10184::285713	-0.954444	-0.567104	0.594172	0.691232	52.4594	96.716	-2.4956	-3.0627
hSQ004858	1164	-0.954223	-0.532104	0.55763	0.701342	52.4594	96.7301	2.2144	1.6823
hSQ005035	2077	-0.953915	-0.547104	0.573536	0.695872	52.4594	96.7498	0.0294001	-0.517704
hSQ028592	6482	-0.953771	-0.360437	0.377908	0.779491	52.4594	96.759	-2.91727	-3.2777
hSQ025437	26828	-0.953554	-0.735437	0.771259	0.648683	52.4594	96.7728	-2.1456	-2.88104
hSQ007045	54888	-0.952987	-0.567104	0.59508	0.692888	52.4594	96.8089	1.32273	0.755629
hSQ017357	57716	-0.952337	-0.613771	0.644489	0.681829	52.4594	96.8503	-1.22227	-1.83604
hSQ018058	123920	-0.951049	-0.518771	0.545472	0.71026	52.4594	96.9322	0.0127334	-0.506037
hSQ010395	164118	-0.95088	-1.31044	1.37813	0.519358	52.4594	96.943	-4.89893	-6.20937
hSQ037411	1837	-0.949952	-0.392104	0.412762	0.765423	52.4594	97.0018	3.7094	3.3173
hSQ024881	84034	-0.949893	-0.477104	0.502271	0.727495	52.4594	97.0056	1.98773	1.51063
hSQ028939	5782	-0.949651	-0.477104	0.502399	0.726657	52.4594	97.0209	-1.78893	-2.26604
hSQ039108	#N/A	-0.948733	-0.452104	0.476534	0.721577	52.4594	97.0791	-4.57727	-5.02937
hSQ019520	5743	-0.948573	-0.630437	0.664616	0.681084	52.4594	97.0893	-3.6656	-4.29604
hSQ012570	7083	-0.948465	-0.413771	0.436253	0.74806	52.4594	97.0961	2.0494	1.63563
hSQ005483	23636	-0.947602	-0.468771	0.494692	0.728436	52.4594	97.1508	2.51773	2.04896
hSQ018552	2827	-0.947513	-0.577104	0.609073	0.691894	52.4594	97.1564	-2.2656	-2.8427
hSQ028397	9830	-0.947192	-0.503771	0.531857	0.718278	52.4594	97.1767	-0.6256	-1.12937
hSQ043678	28965	-0.947144	-0.457104	0.482613	0.737512	52.4594	97.1797	-1.8356	-2.2927
hSQ028478	8034	-0.945596	-0.513771	0.54333	0.706651	52.4594	97.2775	0.0710668	-0.442704
hSQ023645	5570	-0.945052	-0.510437	0.540116	0.716693	52.4594	97.3118	0.546067	0.0356294
hSQ033297	10016	-0.944387	-0.530437	0.561674	0.711485	52.4594	97.3537	2.34607	1.81563
hSQ020473	1717	-0.944131	-0.375437	0.397654	0.771064	52.4594	97.3699	0.6594	0.283963
hSQ007607	753	-0.943501	-0.598771	0.634626	0.685157	52.4594	97.4095	-3.89727	-4.49604
hSQ007841	23505	-0.942465	-0.407104	0.431957	0.755863	52.4594	97.4747	-0.977267	-1.38437
hSQ043419	51393	-0.942036	-0.532104	0.564844	0.707621	52.4594	97.5016	-1.91393	-2.44604
hSQ032380	387977	-0.94189	-2.13377	2.26542	0.398701	52.4594	97.5108	-5.23227	-7.36604
hSQ027790	2304	-0.941365	-0.422104	0.448396	0.739734	52.4594	97.5437	3.15773	2.73563
hSQ019975	144195	-0.941184	-0.422104	0.448482	0.743829	52.4594	97.5551	-2.38393	-2.80604
hSQ041598	147463	-0.940341	-0.440437	0.468381	0.737838	52.4594	97.608	-3.67893	-4.11937
hSQ018873	23299	-0.940083	-0.493771	0.525242	0.717044	52.4594	97.6242	0.627733	0.133963
hSQ016678	7703	-0.939131	-0.542104	0.57724	0.666338	52.4594	97.6837	-0.0672666	-0.609371
hSQ036641	4222	-0.939066	-0.710437	0.756536	0.616163	52.4594	97.6878	-3.6956	-4.40604
hSQ014943	84733	-0.938136	-0.623771	0.664905	0.678986	52.4594	97.746	0.5544	-0.0693706
hSQ000369	54940	-0.938079	-0.350437	0.373569	0.783311	52.4594	97.7495	1.27773	0.927296
hSQ033752	10898	-0.937556	-0.403771	0.430663	0.757587	52.4594	97.7822	0.802733	0.398963
hSQ007923	84779	-0.937423	-1.4471	1.5437	0.538426	52.4594	97.7905	-5.92227	-7.36937
hSQ000093	1317	-0.935994	-0.372104	0.397549	0.7715	52.4594	97.8796	0.776067	0.403963
hSQ004888	57475	-0.935912	-0.407104	0.434981	0.749075	52.4594	97.8848	-0.3156	-0.722704
hSQ000543	284345	-0.935883	-0.448771	0.479516	0.741867	52.4594	97.8865	-0.5356	-0.984371
hSQ019287	84888	-0.93515	-0.437104	0.467416	0.745262	52.4594	97.9322	-0.503933	-0.941037
hSQ035717	440545	-0.934781	-0.583771	0.6245	0.676006	52.4594	97.9552	-0.842267	-1.42604
hSQ012213	7421	-0.934468	-0.462104	0.49451	0.728413	52.4594	97.9746	-0.0305999	-0.492704
hSQ008541	1164	-0.934279	-0.693771	0.742573	0.596374	52.4594	97.9864	3.46273	2.76896
hSQ016055	4734	-0.934199	-0.495437	0.530334	0.709965	52.4594	97.9914	-2.47893	-2.97437
hSQ005031	2639	-0.933508	-0.465437	0.498589	0.725086	52.4594	98.0343	0.236067	-0.229371
hSQ040125	55718	-0.933281	-0.397104	0.425492	0.762131	52.4594	98.0484	2.01107	1.61396
hSQ011045	353088	-0.93295	-0.438771	0.470305	0.742458	52.4594	98.069	-3.0556	-3.49437
hSQ042564	54491	-0.932372	-0.595437	0.638627	0.677272	52.4594	98.1048	0.5194	-0.0760373
hSQ037418	25829	-0.932158	-0.407104	0.436733	0.759671	52.4594	98.1181	0.721067	0.313963
hSQ028468	79188	-0.93197	-0.705437	0.756931	0.669603	52.4594	98.1297	-0.122267	-0.827704
hSQ041064	84295	-0.930786	-1.00877	1.08378	0.645153	52.4594	98.2031	4.2544	3.24563
hSQ025005	10672	-0.930006	-0.410437	0.441328	0.757003	52.4594	98.2514	0.567733	0.157296
hSQ014231	441130	-0.92974	-0.520437	0.559766	0.707561	52.4594	98.2678	0.147733	-0.372704
hSQ026317	1000	-0.929688	-0.347104	0.373355	0.785282	52.4594	98.271	0.1144	-0.232704
hSQ002467	11041	-0.929095	-0.482104	0.518896	0.714931	52.4594	98.3076	1.84607	1.36396
hSQ010154	114904	-0.928952	-0.470437	0.506417	0.721422	52.4594	98.3164	-2.60893	-3.07937
hSQ000140	1839	-0.92892	-0.460437	0.49567	0.738535	52.4594	98.3184	-0.1156	-0.576037
hSQ009542	11130	-0.928584	-0.457104	0.492259	0.722322	52.4594	98.3392	2.13107	1.67396
hSQ034674	389338	-0.928518	-0.415437	0.44742	0.750608	52.4594	98.3433	-0.237267	-0.652704
hSQ044710	6667	-0.928299	-0.368771	0.397254	0.776275	52.4594	98.3567	-0.218933	-0.587704
hSQ015266	25764	-0.927988	-0.418771	0.451267	0.741757	52.4594	98.3759	-0.2406	-0.659371
hSQ013004	6497	-0.927683	-0.553771	0.59694	0.690181	52.4594	98.3947	-0.372267	-0.926037
hSQ025937	824	-0.927363	-0.387104	0.417425	0.760518	52.4594	98.4145	0.161067	-0.226037
hSQ026231	54741	-0.926547	-0.465437	0.502336	0.721421	52.4594	98.4647	-0.498933	-0.964371
hSQ043126	9328	-0.926477	-0.397104	0.428617	0.761847	52.4594	98.469	0.9544	0.557296
hSQ020689	8556	-0.926449	-0.417104	0.450218	0.747261	52.4594	98.4707	-1.6656	-2.0827
hSQ001838	441866	-0.926296	-0.538771	0.58164	0.676387	52.4594	98.4801	3.00773	2.46896
hSQ044179	284695	-0.925126	-0.378771	0.409426	0.770097	52.4594	98.552	4.11273	3.73396
hSQ027404	1396	-0.924382	-0.647104	0.70004	0.61502	52.4594	98.5977	-0.947267	-1.59437
hSQ029092	81031	-0.923644	-0.508771	0.55083	0.703561	52.4594	98.643	-2.2906	-2.79937
hSQ033135	8519	-0.923106	-0.512104	0.554762	0.707453	52.4594	98.6759	-1.06393	-1.57604
hSQ021992	390551::645172	-0.923014	-0.643771	0.697466	0.610728	52.4594	98.6816	-2.11893	-2.7627
hSQ034333	6157	-0.922732	-0.835437	0.905396	0.659568	52.4594	98.6988	3.75107	2.91563
hSQ002437	10455	-0.92253	-0.487104	0.528009	0.712132	52.4594	98.7112	2.1944	1.7073
hSQ008180	84986	-0.921247	-0.390437	0.423814	0.765983	52.4594	98.7896	0.772733	0.382296
hSQ031700	121457	-0.921136	-0.392104	0.425675	0.764691	52.4594	98.7964	-0.537267	-0.929371
hSQ019958	23141	-0.920104	-0.477104	0.518533	0.726426	52.4594	98.8594	1.38607	0.908963
hSQ010503	150776	-0.92001	-0.465437	0.505905	0.731806	52.4594	98.8651	1.67607	1.21063
hSQ033192	118429	-0.919985	-0.557104	0.605558	0.664302	52.4594	98.8666	-2.4756	-3.0327
hSQ012216	4598	-0.91869	-0.508771	0.5538	0.692366	52.4594	98.9456	1.09273	0.583963
hSQ032818	84834	-0.918606	-0.495437	0.539336	0.71439	52.4594	98.9506	0.116067	-0.379371
hSQ007756	23509	-0.917455	-0.420437	0.458265	0.753983	52.4594	99.0206	-0.0539332	-0.474371
hSQ036019	4801	-0.916373	-0.435437	0.475175	0.739066	52.4594	99.0863	0.402733	-0.0327039
hSQ035172	114035	-0.916319	-0.553771	0.604342	0.687654	52.4594	99.0896	-5.42727	-5.98104
hSQ024658	79817	-0.915964	-0.482104	0.526335	0.706999	52.4594	99.1111	-1.4756	-1.9577
hSQ011561	79664	-0.915855	-0.408771	0.446327	0.747171	52.4594	99.1177	-0.0189332	-0.427704
hSQ016166	55748	-0.915729	-0.480437	0.52465	0.72497	52.4594	99.1253	0.4594	-0.0210373
hSQ003044	57212	-0.915142	-0.410437	0.448496	0.756383	52.4594	99.1609	1.92773	1.5173
hSQ026991	93109	-0.912928	-0.467104	0.511655	0.733528	52.4594	99.2948	-0.473933	-0.941037
hSQ025736	11143	-0.912564	-0.732104	0.80225	0.648606	52.4594	99.3168	1.45273	0.720629
hSQ008602	347733	-0.912455	-0.508771	0.557585	0.71549	52.4594	99.3233	1.78107	1.2723
hSQ028937	9695	-0.912032	-0.460437	0.504848	0.739614	52.4594	99.3488	-1.22227	-1.6827
hSQ016171	5866	-0.911311	-0.573771	0.62961	0.669511	52.4594	99.3923	-0.987267	-1.56104
hSQ031464	4528	-0.910973	-0.337104	0.370048	0.791296	52.4594	99.4126	1.3694	1.0323
hSQ010394	128	-0.910013	-0.382104	0.419889	0.76617	52.4594	99.4704	0.0560668	-0.326037
hSQ008041	51386	-0.909615	-0.487104	0.535506	0.710029	52.4594	99.4943	1.92607	1.43896
hSQ032588	84295	-0.908284	-0.952104	1.04824	0.635231	52.4594	99.5742	4.1044	3.1523
hSQ005255	8318	-0.908166	-0.425437	0.468458	0.747041	52.4594	99.5813	2.44273	2.0173
hSQ027889	55240	-0.907423	-0.528771	0.582717	0.710878	52.4594	99.6258	-1.2456	-1.77437
hSQ037123	83874	-0.906717	-0.482104	0.531703	0.709411	52.4594	99.668	0.4944	0.0122961
hSQ003694	54843	-0.906211	-1.1421	1.26031	0.434602	52.4594	99.6983	-4.54727	-5.68937
hSQ034897	10577	-0.905712	-0.600437	0.662945	0.655247	52.4594	99.7281	1.79607	1.19563
hSQ023830	26520	-0.905522	-0.478771	0.528724	0.730015	52.4594	99.7395	1.2494	0.770629
hSQ016257	1728	-0.905118	-0.678771	0.749925	0.59449	52.4594	99.7636	-4.21393	-4.8927
hSQ028660	3566	-0.904135	-0.360437	0.398654	0.781739	52.4594	99.8222	-1.19893	-1.55937
hSQ027200	22837	-0.904073	-0.432104	0.477953	0.744691	52.4594	99.8259	-0.248933	-0.681037
hSQ029777	6227	-0.903578	-0.605437	0.670044	0.684223	52.4594	99.8554	2.0494	1.44396
hSQ036711	6726	-0.902188	-0.622104	0.68955	0.650168	52.4594	99.938	3.71773	3.09563
hSQ003937	81	-0.901438	-0.803771	0.891654	0.567804	52.4594	99.9826	0.651067	-0.152704
hSQ029093	8031	-0.901013	-0.638771	0.708947	0.674443	52.4594	100	1.57773	0.938963
hSQ020741	472	-0.900967	-0.958771	1.06416	0.642822	52.4594	100	-4.8106	-5.76937
hSQ039021	1361	-0.900358	-1.13377	1.25924	0.5388	52.4594	100	-6.30393	-7.4377
hSQ012011	826	-0.900172	-0.413771	0.459657	0.74342	52.4594	100	1.3344	0.920629
hSQ010691	51564	-0.900068	-0.812104	0.902269	0.524181	52.4594	100	-1.1106	-1.9227
hSQ017445	6891	-0.90003	-0.445437	0.494914	0.741611	52.4594	100	-0.8806	-1.32604
hSQ014929	23446	-0.899377	-0.360437	0.400763	0.779245	52.4594	100	-2.30393	-2.66437
hSQ004113	2623	-0.89934	-0.685437	0.762156	0.626032	52.4594	100	-2.7656	-3.45104
hSQ041066	283294	-0.898822	-0.555437	0.617962	0.675476	52.4594	100	-2.10727	-2.6627
hSQ019273	23397	-0.898116	-0.360437	0.401326	0.780849	58.8266	100	2.5244	2.16396
hSQ037550	7094	-0.898077	-0.420437	0.468153	0.7451	58.8266	100	-0.337267	-0.757704
hSQ044000	114819	-0.898034	-0.692104	0.770688	0.615934	58.8266	100	-2.66393	-3.35604
hSQ013594	144486	-0.896861	-0.418771	0.466929	0.752969	58.8266	100	0.227733	-0.191037
hSQ007175	3839	-0.896651	-0.448771	0.500497	0.74374	58.8266	100	0.886067	0.437296
hSQ030110	9589	-0.896333	-0.357104	0.398406	0.781604	58.8266	100	1.37773	1.02063
hSQ028716	9638	-0.895917	-0.488771	0.545554	0.717162	58.8266	100	-2.67727	-3.16604
hSQ016119	7884	-0.895361	-0.345437	0.385808	0.784994	58.8266	100	1.26773	0.922296
hSQ001333	9871	-0.89535	-0.395437	0.441657	0.765178	58.8266	100	-1.35893	-1.75437
hSQ024119	831::389311	-0.894993	-1.32377	1.47908	0.564561	58.8266	100	-4.87893	-6.2027
hSQ036533	10807	-0.894702	-0.465437	0.520215	0.712848	58.8266	100	0.586067	0.120629
hSQ045100	2235	-0.894135	-0.532104	0.595105	0.708239	58.8266	100	0.717733	0.185629
hSQ011246	6144	-0.893994	-0.670437	0.749935	0.620646	58.8266	100	2.54273	1.8723
hSQ038415	80243	-0.893944	-0.533771	0.597097	0.70888	58.8266	100	-0.8456	-1.37937
hSQ006722	26574	-0.892222	-0.370437	0.415185	0.776572	58.8266	100	1.72607	1.35563
hSQ033940	79682	-0.892096	-0.487104	0.546022	0.729136	58.8266	100	2.7844	2.2973
hSQ008620	4860	-0.891958	-0.458771	0.514341	0.741534	58.8266	100	3.25107	2.7923
hSQ000370	22898	-0.891427	-0.450437	0.505299	0.729855	58.8266	100	-1.11227	-1.5627
hSQ044010	30011	-0.89112	-0.560437	0.628913	0.714121	58.8266	100	-0.832267	-1.3927
hSQ021626	64222	-0.89059	-0.485437	0.545074	0.709058	58.8266	100	2.19773	1.7123
hSQ018998	26520	-0.890483	-0.445437	0.50022	0.725117	58.8266	100	1.02773	0.582296
hSQ026582	117584	-0.890471	-0.437104	0.490869	0.731935	58.8266	100	0.582733	0.145629
hSQ031251	51287	-0.890462	-0.445437	0.500232	0.740074	58.8266	100	2.16773	1.7223
hSQ022353	116071	-0.890104	-0.523771	0.588438	0.714931	58.8266	100	-2.13393	-2.6577
hSQ014837	435	-0.889816	-0.333771	0.375101	0.791798	58.8266	100	-0.707267	-1.04104
hSQ005640	149448	-0.889304	-0.550437	0.618953	0.684158	58.8266	100	-0.317267	-0.867704
hSQ035000	28984	-0.888239	-0.422104	0.475214	0.742009	58.8266	100	1.20607	0.783963
hSQ038394	4215	-0.887652	-0.445437	0.501815	0.74407	58.8266	100	1.61107	1.16563
hSQ027129	11259	-0.887622	-0.375437	0.42297	0.774593	58.8266	100	-3.75893	-4.13437
hSQ032287	9975	-0.887331	-0.490437	0.55271	0.727821	58.8266	100	0.2144	-0.276037
hSQ004021	125950	-0.88719	-0.398771	0.449476	0.754259	58.8266	100	0.7994	0.400629
hSQ040842	56999	-0.886789	-0.448771	0.506063	0.722996	58.8266	100	-1.56727	-2.01604
hSQ016169	285733	-0.886477	-1.5071	1.70011	0.363347	58.8266	100	-5.07227	-6.57937
hSQ038463	79799	-0.886218	-1.1171	1.26053	0.523308	58.8266	100	-8.13227	-9.24937
hSQ013072	3184	-0.885685	-0.577104	0.651591	0.686664	58.8266	100	3.2694	2.6923
hSQ023201	10657	-0.884816	-0.590437	0.6673	0.674721	58.8266	100	2.2894	1.69896
hSQ021557	8087	-0.884609	-0.370437	0.418758	0.770089	58.8266	100	-0.3506	-0.721037
hSQ015802	4967	-0.883495	-0.492104	0.556997	0.704703	58.8266	100	-0.6756	-1.1677
hSQ025990	54429	-0.882837	-0.493771	0.5593	0.708018	58.8266	100	-0.428933	-0.922704
hSQ027770	5272	-0.882367	-0.667104	0.756039	0.610162	58.8266	100	-2.51893	-3.18604
hSQ024758	84894	-0.880474	-0.502104	0.570266	0.706461	58.8266	100	1.60607	1.10396
hSQ021010	158056	-0.87983	-0.793771	0.902186	0.648763	58.8266	100	-1.8056	-2.59937
hSQ035332	56034	-0.87925	-0.435437	0.495237	0.727093	58.8266	100	-1.4406	-1.87604
hSQ037010	26355	-0.878479	-0.502104	0.571561	0.695296	58.8266	100	0.691067	0.188963
hSQ002419	#N/A	-0.877954	-0.597104	0.680109	0.684165	58.8266	100	-0.517267	-1.11437
hSQ011349	272	-0.877326	-0.520437	0.593209	0.723405	58.8266	100	-3.79727	-4.3177
hSQ015939	7936	-0.877306	-0.370437	0.422244	0.772908	58.8266	100	1.0744	0.703963
hSQ019334	122953	-0.876627	-0.447104	0.510028	0.741482	58.8266	100	-0.8856	-1.3327
hSQ042598	3191	-0.876515	-0.402104	0.458753	0.757798	58.8266	100	1.9144	1.5123
hSQ016626	6668	-0.876231	-0.360437	0.411349	0.779359	58.8266	100	0.421067	0.0606294
hSQ042495	3833	-0.87619	-0.328771	0.375228	0.797027	58.8266	100	0.752733	0.423963
hSQ036704	23261	-0.876017	-0.547104	0.624536	0.713251	58.8266	100	1.19273	0.645629
hSQ027161	10446	-0.875739	-0.435437	0.497223	0.733177	58.8266	100	-2.15393	-2.58937
hSQ029365	120196	-0.875649	-0.422104	0.482047	0.750454	58.8266	100	-4.38393	-4.80604
hSQ009220	2530	-0.875533	-0.333771	0.38122	0.792748	58.8266	100	-0.6406	-0.974371
hSQ029026	23741	-0.873331	-0.368771	0.422258	0.774335	58.8266	100	1.37273	1.00396
hSQ039103	347273	-0.873065	-0.600437	0.687735	0.693631	58.8266	100	0.352733	-0.247704
hSQ042652	9908	-0.872905	-0.572104	0.655403	0.696016	58.8266	100	1.55773	0.985629
hSQ026468	8495	-0.872275	-0.535437	0.61384	0.670458	58.8266	100	-2.21893	-2.75437
hSQ024814	114801	-0.872055	-0.407104	0.466833	0.750222	58.8266	100	-4.32893	-4.73604
hSQ001702	283383	-0.871519	-0.917104	1.05231	0.636363	58.8266	100	-5.42227	-6.33937
hSQ004295	84172	-0.871054	-0.503771	0.578346	0.722947	58.8266	100	1.33107	0.827296
hSQ017223	55093	-0.870844	-0.900437	1.03398	0.44697	58.8266	100	-4.23227	-5.1327
hSQ042304	9545	-0.870284	-0.632104	0.726319	0.665772	58.8266	100	-0.5306	-1.1627
hSQ007108	22948	-0.870178	-0.715437	0.822173	0.660983	58.8266	100	3.3744	2.65896
hSQ031012	146456	-0.869414	-0.397104	0.456749	0.752109	58.8266	100	-1.59227	-1.98937
hSQ035884	11105	-0.86878	-0.437104	0.503124	0.72844	58.8266	100	-2.30227	-2.73937
hSQ020485	4791	-0.868702	-0.425437	0.489739	0.750815	58.8266	100	-1.12227	-1.5477
hSQ040931	6209	-0.868524	-0.753771	0.867876	0.618411	58.8266	100	4.31607	3.5623
hSQ000263	6938	-0.867607	-0.372104	0.428885	0.772748	58.8266	100	-1.3156	-1.6877
hSQ009827	10319	-0.867588	-0.517104	0.596025	0.720513	58.8266	100	-2.62393	-3.14104
hSQ015429	146771	-0.866858	-0.468771	0.54077	0.737537	58.8266	100	-1.42393	-1.8927
hSQ035919	3034	-0.866621	-0.638771	0.737082	0.686579	58.8266	100	-5.14893	-5.7877
hSQ022734	9656	-0.866591	-0.487104	0.562092	0.726228	58.8266	100	1.4844	0.997296
hSQ015977	2235	-0.866398	-0.490437	0.566065	0.734822	58.8266	100	0.687733	0.197296
hSQ022847	23244	-0.866379	-0.357104	0.41218	0.77826	58.8266	100	-0.5406	-0.897704
hSQ031331	57567	-0.866313	-0.408771	0.471851	0.748567	58.8266	100	0.0727334	-0.336037
hSQ004489	255252	-0.865643	-0.368771	0.426008	0.777953	58.8266	100	-0.0755999	-0.444371
hSQ001121	79156	-0.865196	-0.645437	0.746001	0.648777	58.8266	100	0.0644001	-0.581037
hSQ028560	151011	-0.865168	-0.425437	0.49174	0.735248	58.8266	100	-0.5856	-1.01104
hSQ010541	123016	-0.865155	-0.435437	0.503306	0.751664	58.8266	100	0.6294	0.193963
hSQ033504	388279	-0.864957	-0.488771	0.565081	0.722974	58.8266	100	1.73773	1.24896
hSQ010734	6195	-0.864807	-0.323771	0.374385	0.79995	58.8266	100	0.451067	0.127296
hSQ037983	203228	-0.863742	-0.598771	0.693229	0.706828	58.8266	100	0.436067	-0.162704
hSQ045410	344787::731301	-0.863542	-1.1471	1.32837	0.608323	58.8266	100	-4.03393	-5.18104
hSQ018193	3690	-0.863323	-1.2121	1.404	0.561099	58.8266	100	-4.7056	-5.9177
hSQ045358	65059	-0.863251	-0.440437	0.510208	0.747232	58.8266	100	-0.6356	-1.07604
hSQ009848	85403	-0.863196	-0.428771	0.496725	0.751239	58.8266	100	1.1644	0.735629
hSQ014684	442216	-0.863126	-0.717104	0.830822	0.645102	58.8266	100	3.4244	2.7073
hSQ009711	63971	-0.862662	-0.445437	0.516352	0.726392	58.8266	100	-1.14393	-1.58937
hSQ004197	4735	-0.862062	-0.325437	0.37751	0.796462	58.8266	100	1.91273	1.5873
hSQ025383	8615	-0.861954	-0.358771	0.41623	0.775965	58.8266	100	0.462733	0.103963
hSQ032026	6652	-0.861048	-0.423771	0.492157	0.755117	58.8266	100	0.3594	-0.0643706
hSQ028327	4628	-0.860646	-0.580437	0.674421	0.649376	58.8266	100	0.6694	0.0889627
hSQ032229	54103	-0.860599	-0.705437	0.819705	0.677736	58.8266	100	-5.0406	-5.74604
hSQ006119	7552	-0.8604	-0.575437	0.668803	0.705924	58.8266	100	2.48773	1.9123
hSQ032116	146330	-0.859409	-0.480437	0.559032	0.720002	58.8266	100	-1.47893	-1.95937
hSQ026165	196527	-0.859127	-0.352104	0.409839	0.782425	58.8266	100	-1.1756	-1.5277
hSQ043329	5816	-0.858575	-0.432104	0.503281	0.755127	58.8266	100	-3.23393	-3.66604
hSQ009588	63874	-0.858113	-0.557104	0.64922	0.696707	58.8266	100	-1.01727	-1.57437
hSQ008054	56256	-0.85786	-0.430437	0.501757	0.729647	58.8266	100	-0.377267	-0.807704
hSQ001014	9100	-0.85734	-0.530437	0.618701	0.701082	58.8266	100	1.54107	1.01063
hSQ029711	152926	-0.857229	-0.328771	0.383527	0.79813	58.8266	100	0.981067	0.652296
hSQ015793	8887	-0.856472	-0.532104	0.621274	0.709683	58.8266	100	1.19107	0.658963
hSQ010664	1876	-0.856455	-0.382104	0.446146	0.771889	58.8266	100	1.08773	0.705629
hSQ015211	9647	-0.856413	-0.480437	0.560988	0.732412	58.8266	100	1.23273	0.752296
hSQ035303	2953	-0.856411	-0.533771	0.623265	0.692197	58.8266	100	-4.66727	-5.20104
hSQ006827	4001	-0.856094	-0.620437	0.72473	0.687328	58.8266	100	1.9244	1.30396
hSQ026055	29980	-0.856084	-0.360437	0.421031	0.779765	58.8266	100	1.40773	1.0473
hSQ034343	138241	-0.855661	-0.315437	0.368647	0.803581	58.8266	100	1.57107	1.25563
hSQ039942	152189	-0.85523	-0.558771	0.653357	0.719315	58.8266	100	3.05107	2.4923
hSQ021483	389156	-0.854787	-0.732104	0.856475	0.610936	58.8266	100	2.57107	1.83896
hSQ009159	57586	-0.854474	-1.0221	1.19618	0.528306	58.8266	100	-5.48393	-6.50604
hSQ035821	4946	-0.853943	-0.992104	1.16179	0.613627	58.8266	100	4.36773	3.37563
hSQ028191	9545	-0.853895	-0.450437	0.527509	0.723704	58.8266	100	-0.292267	-0.742704
hSQ036057	1850	-0.853774	-0.503771	0.590052	0.725813	58.8266	100	0.8994	0.395629
hSQ004890	55425	-0.85344	-0.498771	0.584424	0.729155	58.8266	100	0.921067	0.422296
hSQ016364	285489	-0.853389	-0.765437	0.896938	0.632472	58.8266	100	-3.56227	-4.3277
hSQ000989	10154	-0.851216	-1.01544	1.19293	0.548264	58.8266	100	-4.6006	-5.61604
hSQ017314	3782	-0.850526	-1.10377	1.29775	0.421688	58.8266	100	-3.7356	-4.83937
hSQ034892	1326	-0.850176	-0.445437	0.523935	0.741582	58.8266	100	-2.18227	-2.6277
hSQ008659	8613	-0.850017	-0.593771	0.69854	0.705801	58.8266	100	-3.8806	-4.47437
hSQ003318	6144	-0.84896	-0.617104	0.726895	0.642243	58.8266	100	2.20107	1.58396
hSQ032314	139818	-0.848882	-0.562104	0.66217	0.718645	58.8266	100	-0.3806	-0.942704
hSQ027449	1831	-0.848697	-0.463771	0.54645	0.71932	58.8266	100	2.2644	1.80063
hSQ028275	23262	-0.848566	-0.517104	0.609386	0.722892	58.8266	100	-1.8056	-2.3227
hSQ041081	10558	-0.848265	-0.703771	0.829659	0.685886	58.8266	100	0.367733	-0.336037
hSQ001721	1978	-0.847782	-0.413771	0.488062	0.74871	58.8266	100	2.5744	2.16063
hSQ043053	84803	-0.847105	-0.383771	0.453038	0.765629	58.8266	100	0.1394	-0.244371
hSQ009264	150726	-0.84676	-0.503771	0.594939	0.725675	58.8266	100	-1.49227	-1.99604
hSQ044573	#N/A	-0.845689	-1.97377	2.33392	0.372747	58.8266	100	-7.53227	-9.50604
hSQ011027	63897	-0.845618	-0.322104	0.38091	0.801179	58.8266	100	0.5044	0.182296
hSQ036004	64853	-0.845353	-0.620437	0.733939	0.698513	58.8266	100	0.1594	-0.461037
hSQ029611	6747	-0.84528	-0.805437	0.952865	0.672537	58.8266	100	0.4694	-0.336037
hSQ024438	23089	-0.844754	-0.485437	0.574649	0.724811	58.8266	100	-2.23727	-2.7227
hSQ014419	54801	-0.844542	-0.318771	0.377448	0.800043	58.8266	100	0.651067	0.332296
hSQ001241	6203	-0.84426	-0.628771	0.74476	0.689246	58.8266	100	3.10273	2.47396
hSQ025390	9653	-0.844032	-0.382104	0.452713	0.764681	58.8266	100	-0.3756	-0.757704
hSQ003234	5110	-0.843743	-0.457104	0.541757	0.73148	58.8266	100	2.21773	1.76063
hSQ026265	162681	-0.84298	-0.368771	0.437461	0.775631	58.8266	100	-0.0972666	-0.466037
hSQ005993	3727	-0.842263	-0.487104	0.578328	0.735802	58.8266	100	-0.6656	-1.1527
hSQ002595	55862	-0.842176	-0.312104	0.370592	0.806934	58.8266	100	1.5444	1.2323
hSQ041956	54929	-0.842078	-0.398771	0.473556	0.764863	58.8266	100	1.80607	1.4073
hSQ034890	83752	-0.841741	-0.482104	0.572746	0.696987	58.8266	100	0.177733	-0.304371
hSQ020769	55830	-0.841485	-0.308771	0.366936	0.808201	58.8266	100	0.271067	-0.0377039
hSQ019233	9156	-0.84125	-0.582104	0.691951	0.694795	58.8266	100	2.04273	1.46063
hSQ034018	8846	-0.840947	-0.357104	0.424645	0.776928	58.8266	100	2.0144	1.6573
hSQ031781	30834	-0.840946	-0.322104	0.383026	0.800575	58.8266	100	1.76607	1.44396
hSQ043967	10299	-0.84053	-0.468771	0.557708	0.726283	58.8266	100	-1.9006	-2.36937
hSQ039968	10404	-0.839639	-0.563771	0.671444	0.658524	58.8266	100	-1.47227	-2.03604
hSQ025819	22850	-0.83958	-0.432104	0.514667	0.749075	58.8266	100	-0.0239332	-0.456037
hSQ032521	4286	-0.839031	-0.400437	0.477262	0.766614	58.8266	100	-2.76393	-3.16437
hSQ035746	93621	-0.838781	-0.517104	0.616495	0.729502	58.8266	100	2.4744	1.9573
hSQ021854	26172::339903	-0.838514	-0.430437	0.513333	0.750084	58.8266	100	-4.31227	-4.7427
hSQ000386	58487	-0.838485	-0.347104	0.413966	0.78938	58.8266	100	0.642733	0.295629
hSQ005778	23657	-0.838461	-0.547104	0.65251	0.667105	58.8266	100	0.862733	0.315629
hSQ006206	6169	-0.838397	-0.577104	0.688342	0.648942	58.8266	100	3.2294	2.6523
hSQ041085	112939	-0.83618	-0.308771	0.369263	0.808461	65.6932	100	-0.2906	-0.599371
hSQ004304	11173	-0.836148	-0.627104	0.749992	0.662359	65.6932	100	-2.62727	-3.25437
hSQ044790	54995	-0.836058	-0.325437	0.389252	0.799772	65.6932	100	2.12107	1.79563
hSQ002106	4286	-0.835009	-0.458771	0.54942	0.73803	65.6932	100	1.20773	0.748963
hSQ024699	346689	-0.834712	-0.533771	0.639467	0.704495	65.6932	100	4.5044	3.97063
hSQ042319	25862	-0.83467	-0.577104	0.691415	0.634398	65.6932	100	-1.56393	-2.14104
hSQ011108	338620	-0.834576	-0.623771	0.74741	0.597091	65.6932	100	-4.5056	-5.12937
hSQ043109	55333	-0.834574	-0.408771	0.489795	0.758761	65.6932	100	0.976067	0.567296
hSQ003289	4267	-0.83435	-0.447104	0.535871	0.72937	65.6932	100	1.10607	0.658963
hSQ037973	1292	-0.834254	-0.443771	0.531937	0.737442	65.6932	100	-1.56893	-2.0127
hSQ008512	96764	-0.834144	-0.303771	0.36417	0.809496	65.6932	100	0.6744	0.370629
hSQ010172	7837	-0.834104	-0.517104	0.619952	0.727462	65.6932	100	-1.85227	-2.36937
hSQ025592	6181	-0.833753	-0.512104	0.614215	0.709125	65.6932	100	3.2794	2.7673
hSQ027882	5919	-0.833212	-0.472104	0.566608	0.724391	65.6932	100	-1.92227	-2.39437
hSQ029659	5119	-0.832362	-0.433771	0.521132	0.753512	65.6932	100	1.7644	1.33063
hSQ009668	375601	-0.83199	-0.407104	0.489313	0.752651	65.6932	100	0.491067	0.0839627
hSQ009780	3329	-0.831887	-0.353771	0.425263	0.782653	65.6932	100	2.9094	2.55563
hSQ007056	28955	-0.831802	-0.362104	0.435325	0.779775	65.6932	100	0.886067	0.523963
hSQ019860	6237	-0.831715	-0.400437	0.48146	0.766699	65.6932	100	-0.858933	-1.25937
hSQ031069	441915	-0.830952	-0.360437	0.433764	0.781855	65.6932	100	1.83107	1.47063
hSQ012602	90102	-0.830883	-0.423771	0.510025	0.750558	65.6932	100	-2.56227	-2.98604
hSQ043224	90231	-0.830838	-0.385437	0.463914	0.765184	65.6932	100	0.4994	0.113963
hSQ037752	#N/A	-0.83072	-0.338771	0.407804	0.7924	65.6932	100	1.31773	0.978963
hSQ038542	4162	-0.830587	-0.442104	0.532279	0.73197	65.6932	100	-0.807267	-1.24937
hSQ044848	#N/A	-0.830477	-0.752104	0.905629	0.677573	65.6932	100	-2.48727	-3.23937
hSQ012417	2	-0.830433	-0.538771	0.648783	0.657665	65.6932	100	-3.02727	-3.56604
hSQ037909	10633	-0.829801	-0.573771	0.691456	0.655502	65.6932	100	1.49773	0.923963
hSQ039130	79567	-0.829325	-0.465437	0.561224	0.740508	65.6932	100	-0.453933	-0.919371
hSQ025178	340120	-0.829089	-0.367104	0.44278	0.773058	65.6932	100	2.67107	2.30396
hSQ024110	54882	-0.829009	-0.470437	0.56747	0.712128	65.6932	100	0.422733	-0.0477039
hSQ000257	54996	-0.828711	-0.362104	0.436949	0.784231	65.6932	100	1.41607	1.05396
hSQ015559	26470	-0.828624	-0.538771	0.650199	0.713634	65.6932	100	-1.50227	-2.04104
hSQ032083	145173	-0.828521	-0.378771	0.457165	0.777313	65.6932	100	1.89273	1.51396
hSQ005204	221927	-0.828467	-0.405437	0.489383	0.758956	65.6932	100	-0.317267	-0.722704
hSQ033965	95	-0.827861	-0.375437	0.453503	0.773756	65.6932	100	0.00773344	-0.367704
hSQ020135	65018	-0.827689	-0.408771	0.49387	0.751763	65.6932	100	0.676067	0.267296
hSQ034773	64083	-0.826932	-0.395437	0.478198	0.768538	65.6932	100	-0.6056	-1.00104
hSQ015038	51652	-0.82547	-0.432104	0.523464	0.743101	65.6932	100	1.0144	0.582296
hSQ040295	388508	-0.825181	-0.698771	0.846809	0.693592	65.6932	100	-5.86393	-6.5627
hSQ011560	9844	-0.824795	-0.582104	0.705756	0.642597	65.6932	100	-2.91227	-3.49437
hSQ030583	10682	-0.824234	-0.348771	0.423145	0.788555	65.6932	100	1.78607	1.4373
hSQ034859	5889	-0.824086	-0.368771	0.447491	0.774088	65.6932	100	3.32107	2.9523
hSQ033439	9949	-0.823985	-0.337104	0.409114	0.791796	65.6932	100	1.61273	1.27563
hSQ019260	55609	-0.823636	-0.298771	0.362746	0.813194	65.6932	100	3.12273	2.82396
hSQ028876	55924	-0.82314	-0.665437	0.808413	0.617625	65.6932	100	-1.45227	-2.1177
hSQ027052	3892	-0.822968	-0.363771	0.442023	0.783055	65.6932	100	-0.7156	-1.07937
hSQ013318	133619	-0.822746	-0.467104	0.567738	0.741358	65.6932	100	0.287733	-0.179371
hSQ028089	80255	-0.822741	-0.353771	0.429991	0.782127	65.6932	100	-0.6056	-0.959371
hSQ011703	3013	-0.82257	-0.743771	0.904203	0.687812	65.6932	100	-2.4856	-3.22937
hSQ018703	284344	-0.82216	-0.492104	0.59855	0.732769	65.6932	100	-3.56893	-4.06104
hSQ020182	55068	-0.821877	-0.383771	0.466944	0.772658	65.6932	100	2.40607	2.0223
hSQ001267	5005	-0.821803	-0.575437	0.700214	0.678854	65.6932	100	-2.52393	-3.09937
hSQ018968	90231	-0.821714	-0.320437	0.389962	0.799448	65.6932	100	0.1694	-0.151037
hSQ028872	64663	-0.821475	-0.457104	0.556443	0.719105	65.6932	100	-4.33893	-4.79604
hSQ015763	26499	-0.8213	-1.25877	1.53266	0.604328	65.6932	100	-5.15893	-6.4177
hSQ019452	55769	-0.821127	-0.397104	0.483608	0.762942	65.6932	100	-4.57727	-4.97437
hSQ003900	23595	-0.820828	-0.390437	0.475663	0.764579	65.6932	100	0.852733	0.462296
hSQ013866	170685	-0.820273	-0.368771	0.449571	0.771473	65.6932	100	3.21273	2.84396
hSQ021699	53344	-0.820095	-0.398771	0.486249	0.756077	65.6932	100	-1.05393	-1.4527
hSQ013254	79644	-0.819915	-0.447104	0.545306	0.752218	65.6932	100	1.45107	1.00396
hSQ031910	57594	-0.819477	-0.400437	0.48865	0.763206	65.6932	100	0.726067	0.325629
hSQ028291	3371	-0.819083	-1.1371	1.38826	0.421712	65.6932	100	-4.3256	-5.4627
hSQ018955	54801	-0.818895	-0.572104	0.69863	0.716265	65.6932	100	0.3744	-0.197704
hSQ010158	286133	-0.817859	-0.477104	0.583357	0.720109	65.6932	100	0.00606677	-0.471037
hSQ023187	7184	-0.817758	-0.427104	0.522287	0.736626	65.6932	100	0.5644	0.137296
hSQ033631	80712	-0.817214	-0.382104	0.467569	0.767587	65.6932	100	1.16607	0.783963
hSQ008656	84910	-0.817193	-0.428771	0.524687	0.754935	65.6932	100	-2.57227	-3.00104
hSQ021916	6444	-0.816313	-1.00544	1.23168	0.523871	65.6932	100	-5.97393	-6.97937
hSQ043165	3155	-0.816049	-0.322104	0.394711	0.801816	65.6932	100	-0.0105999	-0.332704
hSQ009208	5396	-0.81544	-0.572104	0.701589	0.699163	65.6932	100	-4.4356	-5.0077
hSQ006168	81839	-0.815432	-0.347104	0.425669	0.787575	65.6932	100	-0.2556	-0.602704
hSQ025702	11143	-0.815261	-0.732104	0.898	0.700068	65.6932	100	1.6944	0.962296
hSQ014112	5460	-0.815188	-0.980437	1.20271	0.406724	65.6932	100	-3.37227	-4.3527
hSQ034631	85379	-0.815179	-0.387104	0.47487	0.774084	65.6932	100	0.396067	0.00896272
hSQ022533	201973	-0.814817	-0.448771	0.550762	0.752174	65.6932	100	-0.7506	-1.19937
hSQ029467	64222	-0.814531	-0.393771	0.483432	0.754383	65.6932	100	1.83607	1.4423
hSQ034505	79666	-0.814455	-0.383771	0.471199	0.757872	65.6932	100	-1.57227	-1.95604
hSQ039965	2618	-0.813149	-0.512104	0.629779	0.733589	65.6932	100	1.97607	1.46396
hSQ030312	4015	-0.812815	-0.358771	0.441393	0.786059	65.6932	100	-2.86727	-3.22604
hSQ011688	9180	-0.812564	-0.700437	0.862009	0.707318	65.6932	100	-3.7706	-4.47104
hSQ021735	55213	-0.812517	-0.317104	0.390274	0.802588	65.6932	100	0.206067	-0.111037
hSQ012893	80760	-0.812462	-1.0371	1.2765	0.540802	65.6932	100	-2.94393	-3.98104
hSQ025498	51105	-0.812239	-0.393771	0.484797	0.751025	65.6932	100	0.167733	-0.226037
hSQ016712	4833	-0.811902	-0.377104	0.46447	0.778543	65.6932	100	-0.5206	-0.897704
hSQ043116	8490	-0.811755	-0.403771	0.497405	0.748297	65.6932	100	-3.1556	-3.55937
hSQ018977	374819	-0.811366	-0.348771	0.429856	0.784446	65.6932	100	-0.8906	-1.23937
hSQ035207	168374	-0.811287	-0.315437	0.388811	0.803624	65.6932	100	1.1394	0.823963
hSQ003032	57621	-0.810975	-0.342104	0.421843	0.792922	65.6932	100	0.936067	0.593963
hSQ029238	6232	-0.810901	-0.602104	0.742513	0.715845	65.6932	100	2.68607	2.08396
hSQ021189	#N/A	-0.81039	-0.527104	0.650432	0.694962	65.6932	100	1.7194	1.1923
hSQ041725	115827	-0.810303	-0.413771	0.510637	0.738079	65.6932	100	4.0594	3.64563
hSQ000293	3776	-0.810284	-1.43377	1.76947	0.353954	65.6932	100	-4.32727	-5.76104
hSQ007090	23542	-0.810242	-0.387104	0.477763	0.771151	65.6932	100	2.0144	1.6273
hSQ001511	57570	-0.810114	-0.440437	0.543674	0.739921	65.6932	100	1.85107	1.41063
hSQ029360	79944	-0.809914	-0.373771	0.461494	0.779041	65.6932	100	1.06773	0.693963
hSQ011771	57085	-0.809473	-0.378771	0.467922	0.76506	65.6932	100	2.3594	1.98063
hSQ005434	51194	-0.809075	-0.353771	0.437253	0.787043	65.6932	100	0.162733	-0.191037
hSQ041848	8440	-0.808944	-0.345437	0.427023	0.791495	65.6932	100	-0.0172666	-0.362704
hSQ037222	353376	-0.808653	-0.362104	0.447787	0.78201	65.6932	100	-1.83727	-2.19937
hSQ017826	139231	-0.808582	-0.550437	0.680744	0.725213	65.6932	100	1.6344	1.08396
hSQ041409	93343	-0.808561	-0.443771	0.54884	0.737076	65.6932	100	1.20107	0.757296
hSQ038587	27439	-0.808012	-0.385437	0.477019	0.773667	65.6932	100	1.14607	0.760629
hSQ003882	23463	-0.807748	-0.352104	0.435908	0.783069	65.6932	100	2.52107	2.16896
hSQ004708	2042	-0.807696	-0.385437	0.477206	0.755317	65.6932	100	-1.9956	-2.38104
hSQ008205	7936	-0.807669	-0.508771	0.629925	0.715493	65.6932	100	1.0394	0.530629
hSQ024882	10670	-0.80757	-0.393771	0.4876	0.757248	65.6932	100	2.19107	1.7973
hSQ000958	57820	-0.807435	-0.403771	0.500066	0.765131	65.6932	100	0.931067	0.527296
hSQ011120	#N/A	-0.807174	-0.400437	0.496098	0.758207	65.6932	100	-0.7856	-1.18604
hSQ035753	56910	-0.806732	-0.320437	0.397204	0.799811	65.6932	100	3.26107	2.94063
hSQ001643	10336	-0.80609	-0.770437	0.955771	0.633981	65.6932	100	-0.158933	-0.929371
hSQ015950	26086	-0.805164	-0.410437	0.509756	0.757859	65.6932	100	-0.3856	-0.796037
hSQ023367	55863	-0.805075	-0.575437	0.714763	0.716148	65.6932	100	1.16273	0.587296
hSQ036234	6817	-0.805013	-0.760437	0.944627	0.683891	65.6932	100	-4.4756	-5.23604
hSQ044059	55159	-0.804771	-0.377104	0.468586	0.767817	65.6932	100	0.181067	-0.196037
hSQ031973	200894	-0.804574	-0.380437	0.472843	0.772224	65.6932	100	2.37107	1.99063
hSQ041209	400813	-0.803874	-0.490437	0.610092	0.73179	65.6932	100	0.6344	0.143963
hSQ001591	401904	-0.802947	-0.505437	0.629478	0.721969	65.6932	100	2.3194	1.81396
hSQ020898	58477	-0.802448	-0.407104	0.507328	0.750057	65.6932	100	2.6694	2.2623
hSQ025816	25992	-0.802315	-0.375437	0.467942	0.762441	65.6932	100	-5.04727	-5.4227
hSQ009621	3326	-0.802155	-0.595437	0.742298	0.674385	65.6932	100	2.56107	1.96563
hSQ044185	92335	-0.801918	-0.530437	0.661461	0.723329	65.6932	100	1.54773	1.0173
hSQ011880	57140	-0.801885	-0.537104	0.669802	0.672715	65.6932	100	-1.8806	-2.4177
hSQ007041	29883	-0.801774	-0.407104	0.507754	0.743355	65.6932	100	0.2094	-0.197704
hSQ005706	6147	-0.801435	-0.588771	0.734646	0.678389	65.6932	100	3.8294	3.24063
hSQ017947	442552	-0.801235	-0.587104	0.732749	0.679581	65.6932	100	-0.398933	-0.986037
hSQ029706	2146	-0.799733	-0.388771	0.486125	0.773272	65.6932	100	1.92773	1.53896
hSQ034621	9589	-0.799307	-0.310437	0.388383	0.805862	65.6932	100	2.44607	2.13563
hSQ008609	634	-0.799005	-0.452104	0.565834	0.723592	65.6932	100	-3.68893	-4.14104
hSQ012513	7165	-0.798329	-0.382104	0.47863	0.763976	65.6932	100	0.102733	-0.279371
hSQ042811	375189	-0.798265	-0.495437	0.620643	0.717882	65.6932	100	-1.3856	-1.88104
hSQ011303	113277	-0.797788	-1.0221	1.28117	0.500339	65.6932	100	-3.79227	-4.81437
hSQ039023	5160	-0.796996	-0.437104	0.548439	0.754282	65.6932	100	3.26773	2.83063
hSQ029651	10906	-0.79629	-0.358771	0.450553	0.779931	65.6932	100	1.39773	1.03896
hSQ017707	6936	-0.796207	-0.553771	0.695511	0.650348	65.6932	100	0.107733	-0.446037
hSQ044605	3184	-0.796134	-0.397104	0.49879	0.772174	65.6932	100	3.11773	2.72063
hSQ013548	440721	-0.795549	-0.492104	0.618571	0.688557	65.6932	100	0.217733	-0.274371
hSQ025793	130074	-0.795183	-0.492104	0.618856	0.694415	65.6932	100	1.26107	0.768963
hSQ037509	79752	-0.794861	-0.383771	0.482815	0.757026	65.6932	100	0.327733	-0.0560373
hSQ030276	3659	-0.794829	-0.477104	0.60026	0.745648	65.6932	100	-1.36393	-1.84104
hSQ026492	57167	-0.794682	-0.548771	0.690554	0.634646	65.6932	100	-3.52227	-4.07104
hSQ024007	115353	-0.794612	-0.352104	0.443114	0.780898	65.6932	100	0.6994	0.347296
hSQ036327	7307	-0.794414	-0.577104	0.726452	0.705609	65.6932	100	4.28273	3.70563
hSQ018883	401606	-0.794176	-0.522104	0.657416	0.733273	65.6932	100	1.58107	1.05896
hSQ033272	5138	-0.793738	-0.457104	0.575888	0.72726	65.6932	100	-3.96393	-4.42104
hSQ013068	10890	-0.792674	-0.403771	0.509378	0.750711	65.6932	100	0.151067	-0.252704
hSQ014980	285084	-0.792559	-0.942104	1.18869	0.441409	65.6932	100	-3.1156	-4.0577
hSQ001696	221935	-0.792515	-0.372104	0.469523	0.771221	65.6932	100	-2.51393	-2.88604
hSQ042362	1073	-0.792155	-0.358771	0.452905	0.77793	65.6932	100	2.19773	1.83896
hSQ022068	3638	-0.792093	-0.543771	0.686498	0.734249	65.6932	100	1.35607	0.812296
hSQ039455	5566	-0.791242	-0.497104	0.628258	0.690303	65.6932	100	1.4144	0.917296
hSQ023164	23318	-0.791073	-0.315437	0.398746	0.803113	65.6932	100	-1.18393	-1.49937
hSQ022176	55573	-0.790438	-0.400437	0.506602	0.754343	65.6932	100	1.67273	1.2723
hSQ014606	5106	-0.789873	-0.480437	0.608246	0.729226	65.6932	100	-1.13227	-1.6127
hSQ030383	8459	-0.789787	-0.332104	0.420498	0.798369	65.6932	100	-0.162267	-0.494371
hSQ013891	84561	-0.789658	-0.487104	0.616855	0.70519	65.6932	100	-2.19227	-2.67937
hSQ010495	56954	-0.7893	-0.448771	0.568568	0.730445	65.6932	100	0.766067	0.317296
hSQ017401	113444	-0.789216	-0.473771	0.600305	0.740525	65.6932	100	1.27607	0.802296
hSQ025006	3136	-0.789109	-0.473771	0.600387	0.713791	65.6932	100	0.0927334	-0.381037
hSQ027279	64983	-0.789105	-0.282104	0.357499	0.822841	65.6932	100	1.70107	1.41896
hSQ040102	57415	-0.789029	-0.408771	0.518068	0.740285	65.6932	100	2.70773	2.29896
hSQ028610	11224	-0.788996	-0.380437	0.482179	0.762937	65.6932	100	4.1094	3.72896
hSQ002543	95	-0.78824	-0.445437	0.565104	0.722008	65.6932	100	0.3644	-0.0810373
hSQ021357	7913	-0.787959	-0.343771	0.43628	0.78374	65.6932	100	2.4244	2.08063
hSQ013949	875	-0.787911	-0.357104	0.453229	0.777464	65.6932	100	2.34273	1.98563
hSQ033016	51096	-0.787385	-0.337104	0.428131	0.796361	65.6932	100	2.14773	1.81063
hSQ009247	768	-0.786668	-0.537104	0.682758	0.678835	65.6932	100	-1.9006	-2.4377
hSQ026760	3755	-0.786486	-0.292104	0.371404	0.817597	65.6932	100	0.527733	0.235629
hSQ021902	6432	-0.786479	-0.357104	0.454054	0.780973	65.6932	100	2.3794	2.0223
hSQ000774	54885	-0.785438	-0.413771	0.526803	0.756081	65.6932	100	-2.85893	-3.2727
hSQ018651	28996	-0.784945	-0.513771	0.654531	0.737001	65.6932	100	-1.0756	-1.58937
hSQ021251	1163	-0.784826	-0.453771	0.57818	0.726986	65.6932	100	2.77773	2.32396
hSQ017435	283904	-0.784692	-0.517104	0.65899	0.722605	65.6932	100	-0.968933	-1.48604
hSQ023603	2697	-0.78448	-0.465437	0.593307	0.748579	65.6932	100	1.08107	0.615629
hSQ027972	3903	-0.7843	-0.340437	0.434065	0.785596	65.6932	100	-4.85227	-5.1927
hSQ008971	1973	-0.784151	-0.453771	0.578678	0.756458	65.6932	100	4.0694	3.61563
hSQ013713	10556	-0.783606	-0.510437	0.651396	0.719777	65.6932	100	1.38273	0.872296
hSQ020535	3839	-0.783072	-0.385437	0.492212	0.765992	65.6932	100	1.3594	0.973963
hSQ031813	1876	-0.782774	-0.348771	0.445557	0.790288	65.6932	100	0.867733	0.518963
hSQ036169	283278	-0.782754	-0.308771	0.394467	0.806873	65.6932	100	-0.0555999	-0.364371
hSQ016458	11252	-0.782519	-0.413771	0.528767	0.737641	65.6932	100	0.712733	0.298963
hSQ023984	8073	-0.782517	-0.345437	0.441444	0.78611	65.6932	100	0.4444	0.0989627
hSQ017390	113878	-0.78206	-0.427104	0.546127	0.759131	65.6932	100	0.737733	0.310629
hSQ040128	1729	-0.781677	-0.345437	0.441918	0.789007	65.6932	100	-0.453933	-0.799371
hSQ033198	338	-0.781424	-0.618771	0.79185	0.709338	65.6932	100	-2.97227	-3.59104
hSQ034337	2504	-0.781423	-0.450437	0.576432	0.749656	65.6932	100	1.63773	1.1873
hSQ006410	120224	-0.780684	-0.763771	0.978336	0.504681	65.6932	100	-4.3256	-5.08937
hSQ007641	8266	-0.780429	-0.445437	0.570759	0.718233	65.6932	100	2.77607	2.33063
hSQ022236	55704	-0.780358	-0.322104	0.412764	0.800674	65.6932	100	-0.9856	-1.3077
hSQ014204	55203	-0.780201	-0.457104	0.58588	0.740895	65.6932	100	2.88607	2.42896
hSQ024894	54850	-0.778923	-0.363771	0.467018	0.783735	65.6932	100	1.4944	1.13063
hSQ009474	84164	-0.778733	-0.445437	0.572003	0.754424	65.6932	100	1.5894	1.14396
hSQ009817	64222	-0.77846	-0.357104	0.458732	0.782262	65.6932	100	1.7344	1.3773
hSQ022962	6640	-0.77826	-0.410437	0.527378	0.754222	74.8331	100	-0.613933	-1.02437
hSQ021333	6662	-0.778061	-0.353771	0.454682	0.778993	74.8331	100	-3.2456	-3.59937
hSQ009520	8614	-0.777443	-0.468771	0.602965	0.734608	74.8331	100	0.4294	-0.0393706
hSQ009486	5478	-0.777387	-0.558771	0.718781	0.679979	74.8331	100	2.9594	2.40063
hSQ009974	10634	-0.777179	-0.627104	0.806898	0.71415	74.8331	100	-1.1756	-1.8027
hSQ044338	440	-0.777093	-0.408771	0.526025	0.752466	74.8331	100	3.1644	2.75563
hSQ020588	29988	-0.77704	-0.305437	0.393078	0.811292	74.8331	100	2.72273	2.4173
hSQ002439	2058	-0.776587	-0.378771	0.487738	0.766558	74.8331	100	1.2594	0.880629
hSQ043693	3134	-0.776471	-0.365437	0.470639	0.783164	74.8331	100	1.16107	0.795629
hSQ034762	5898	-0.77646	-0.290437	0.374053	0.819248	74.8331	100	0.5744	0.283963
hSQ006817	440147	-0.776371	-0.457104	0.58877	0.74119	74.8331	100	-0.268933	-0.726037
hSQ017605	24142	-0.775786	-0.378771	0.488241	0.766653	74.8331	100	-0.6856	-1.06437
hSQ031835	79758	-0.775742	-0.420437	0.541981	0.746949	74.8331	100	-0.333933	-0.754371
hSQ038624	7464	-0.775646	-0.443771	0.57213	0.740612	74.8331	100	-2.2306	-2.67437
hSQ022448	4055	-0.77528	-0.678771	0.875517	0.712127	74.8331	100	-5.29227	-5.97104
hSQ008987	23264	-0.774964	-0.360437	0.465102	0.785484	74.8331	100	-0.137267	-0.497704
hSQ032292	85444	-0.774882	-0.407104	0.525375	0.769501	74.8331	100	-1.9906	-2.3977
hSQ013648	8706	-0.77484	-0.358771	0.463025	0.776305	74.8331	100	-7.10227	-7.46104
hSQ033930	84938	-0.774332	-0.582104	0.75175	0.721925	74.8331	100	1.77273	1.19063
hSQ035112	9413	-0.774056	-0.427104	0.551774	0.751345	74.8331	100	-0.577267	-1.00437
hSQ034955	113835	-0.773367	-1.03044	1.3324	0.600649	74.8331	100	-9.06727	-10.0977
hSQ026814	50861	-0.77319	-0.585437	0.757171	0.721186	74.8331	100	0.862733	0.277296
hSQ024152	2161	-0.773049	-0.388771	0.502906	0.764856	74.8331	100	1.67273	1.28396
hSQ038166	#N/A	-0.772637	-0.485437	0.628286	0.74594	74.8331	100	-4.87727	-5.3627
hSQ004728	54976	-0.772382	-0.340437	0.440763	0.793531	74.8331	100	1.8844	1.54396
hSQ009218	23462	-0.772183	-0.370437	0.479727	0.775106	74.8331	100	3.42107	3.05063
hSQ000015	831	-0.772138	-0.402104	0.520767	0.759991	74.8331	100	-1.98893	-2.39104
hSQ016684	219855	-0.770863	-0.568771	0.737837	0.723751	74.8331	100	-2.54893	-3.1177
hSQ000190	2217	-0.770654	-0.425437	0.552047	0.746757	74.8331	100	0.0644001	-0.361037
hSQ035103	285835	-0.770402	-0.348771	0.452712	0.782066	74.8331	100	0.852733	0.503963
hSQ038063	55250	-0.769541	-0.382104	0.496535	0.779863	74.8331	100	1.5094	1.1273
hSQ031777	125228	-0.769436	-0.345437	0.448949	0.794145	74.8331	100	-1.28227	-1.6277
hSQ004488	1876	-0.769329	-0.402104	0.522668	0.76734	74.8331	100	0.7494	0.347296
hSQ023237	55966	-0.768728	-0.470437	0.611969	0.732796	74.8331	100	-3.4706	-3.94104
hSQ039653	26355	-0.767832	-0.395437	0.515005	0.751058	74.8331	100	1.5544	1.15896
hSQ005760	2146	-0.766784	-0.367104	0.478758	0.778489	74.8331	100	1.47107	1.10396
hSQ012641	3433	-0.766442	-2.07877	2.71223	0.620449	74.8331	100	-6.9056	-8.98437
hSQ032526	84852	-0.766186	-0.432104	0.563968	0.740936	74.8331	100	-0.947267	-1.37937
hSQ033144	374986	-0.766109	-0.542104	0.707607	0.719084	74.8331	100	0.436067	-0.106037
hSQ009602	163590	-0.766098	-0.638771	0.833798	0.722697	74.8331	100	0.801067	0.162296
hSQ032805	1859	-0.766077	-0.977104	1.27547	0.661242	74.8331	100	2.5844	1.6073
hSQ003636	1629	-0.765862	-0.503771	0.657782	0.738152	74.8331	100	0.647733	0.143963
hSQ003913	84888	-0.765254	-0.475437	0.621281	0.753099	74.8331	100	-0.2656	-0.741037
hSQ042829	283904	-0.765062	-0.653771	0.854533	0.711643	74.8331	100	-1.54227	-2.19604
hSQ026612	9588	-0.764388	-0.400437	0.523867	0.773665	74.8331	100	1.9894	1.58896
hSQ034378	23658	-0.764151	-0.325437	0.425881	0.797207	74.8331	100	0.936067	0.610629
hSQ023771	84918	-0.763975	-0.358771	0.46961	0.786812	74.8331	100	-0.3956	-0.754371
hSQ027501	51187	-0.7638	-0.285437	0.373707	0.821242	74.8331	100	1.48607	1.20063
hSQ014153	51478	-0.763397	-0.372104	0.487432	0.777899	74.8331	100	0.626067	0.253963
hSQ025596	8496	-0.763233	-0.798771	1.04656	0.700393	74.8331	100	-2.94227	-3.74104
hSQ016845	5286	-0.763153	-0.458771	0.601152	0.757009	74.8331	100	-0.5756	-1.03437
hSQ040252	1106	-0.762836	-0.388771	0.509639	0.777959	74.8331	100	1.05107	0.662296
hSQ031409	222584	-0.762514	-0.680437	0.892361	0.550686	74.8331	100	-2.35893	-3.03937
hSQ012741	54842	-0.762417	-0.440437	0.577685	0.75361	74.8331	100	-3.58727	-4.0277
hSQ034100	10923	-0.762001	-0.328771	0.431457	0.799147	74.8331	100	0.917733	0.588963
hSQ020390	5029	-0.761654	-0.498771	0.654852	0.715407	74.8331	100	0.886067	0.387296
hSQ040130	7517	-0.761459	-0.410437	0.539015	0.771835	74.8331	100	0.7194	0.308963
hSQ025080	84259	-0.761244	-0.353771	0.464727	0.780705	74.8331	100	2.2544	1.90063
hSQ029935	1850	-0.761152	-0.433771	0.569887	0.759709	74.8331	100	0.857733	0.423963
hSQ029820	80705	-0.761024	-0.380437	0.499902	0.76665	74.8331	100	3.45273	3.0723
hSQ034158	9652	-0.760763	-0.340437	0.447494	0.785582	74.8331	100	0.341067	0.000629387
hSQ008112	2639	-0.760731	-0.298771	0.392742	0.812657	74.8331	100	1.4594	1.16063
hSQ014397	79635	-0.760167	-0.400437	0.526775	0.768844	74.8331	100	1.01607	0.615629
hSQ038598	27445	-0.76011	-0.462104	0.607944	0.749862	74.8331	100	1.45607	0.993963
hSQ041605	222663	-0.759672	-0.343771	0.452525	0.781221	74.8331	100	-3.5606	-3.90437
hSQ000085	79191	-0.75965	-0.463771	0.610505	0.713992	74.8331	100	0.191067	-0.272704
hSQ014839	2235	-0.759598	-0.350437	0.461346	0.786714	74.8331	100	-0.1306	-0.481037
hSQ033035	5422	-0.757838	-0.405437	0.534992	0.767668	74.8331	100	0.3094	-0.0960373
hSQ012102	10278	-0.757188	-0.572104	0.755564	0.622272	74.8331	100	-4.44393	-5.01604
hSQ022191	80228	-0.757037	-0.283771	0.374844	0.820356	74.8331	100	-0.908933	-1.1927
hSQ027224	84274	-0.756514	-0.370437	0.489664	0.780582	74.8331	100	-0.1306	-0.501037
hSQ013392	9939	-0.756414	-0.350437	0.463288	0.791642	74.8331	100	1.74607	1.39563
hSQ027057	10493	-0.75622	-0.483771	0.639722	0.721032	74.8331	100	0.6194	0.135629
hSQ042155	51275	-0.756177	-0.338771	0.448005	0.786889	74.8331	100	1.62773	1.28896
hSQ010987	9815	-0.755753	-0.365437	0.483541	0.78056	74.8331	100	-1.20727	-1.5727
hSQ031272	2042	-0.755692	-0.332104	0.43947	0.793902	74.8331	100	-1.66893	-2.00104
hSQ041083	6229	-0.755603	-0.652104	0.863025	0.660116	74.8331	100	2.14273	1.49063
hSQ022438	10672	-0.755516	-0.343771	0.455014	0.791323	74.8331	100	-0.5556	-0.899371
hSQ004643	84641	-0.755347	-0.460437	0.60957	0.744874	74.8331	100	0.147733	-0.312704
hSQ033428	9453	-0.75425	-0.333771	0.44252	0.796433	74.8331	100	1.76273	1.42896
hSQ044102	374355	-0.753927	-0.462104	0.61293	0.757973	74.8331	100	-3.57393	-4.03604
hSQ005238	3831	-0.75373	-0.347104	0.460515	0.793848	74.8331	100	0.567733	0.220629
hSQ007168	4781	-0.753022	-0.353771	0.469801	0.792571	74.8331	100	-2.3756	-2.72937
hSQ028699	119587	-0.75301	-0.777104	1.032	0.740805	74.8331	100	-6.1156	-6.8927
hSQ001867	10797	-0.751416	-0.317104	0.422009	0.801987	74.8331	100	2.27607	1.95896
hSQ030652	10095	-0.751341	-0.360437	0.479725	0.774894	74.8331	100	-0.2806	-0.641037
hSQ038948	83932	-0.750876	-0.382104	0.508878	0.780847	74.8331	100	3.64107	3.25896
hSQ001874	11031	-0.750851	-0.272104	0.362394	0.827684	74.8331	100	-0.873933	-1.14604
hSQ028604	8805	-0.750768	-0.317104	0.422373	0.800835	74.8331	100	-0.202267	-0.519371
hSQ029649	54882	-0.750753	-0.422104	0.562241	0.763994	74.8331	100	-0.827267	-1.24937
hSQ025874	#N/A	-0.749909	-0.363771	0.485087	0.774307	74.8331	100	0.4894	0.125629
hSQ016240	124583	-0.749888	-0.340437	0.453984	0.794097	74.8331	100	0.382733	0.0422961
hSQ014957	84668	-0.749667	-0.317104	0.422993	0.801073	74.8331	100	-0.308933	-0.626037
hSQ031983	55313	-0.749365	-0.362104	0.483215	0.7822	74.8331	100	-1.6906	-2.0527
hSQ040776	3693	-0.748992	-0.385437	0.514608	0.77946	74.8331	100	-1.76727	-2.1527
hSQ025342	51065	-0.748865	-0.380437	0.508018	0.771301	74.8331	100	0.1644	-0.216037
hSQ013528	126070	-0.74856	-0.347104	0.463696	0.787397	74.8331	100	-1.94893	-2.29604
hSQ011980	4609	-0.748233	-0.547104	0.731194	0.706244	74.8331	100	-1.3006	-1.8477
hSQ045377	5663	-0.748132	-0.328771	0.439456	0.798452	74.8331	100	0.5994	0.270629
hSQ011965	25840	-0.748103	-0.465437	0.622157	0.731096	74.8331	100	-3.4806	-3.94604
hSQ013929	10211	-0.747996	-0.363771	0.486327	0.785743	74.8331	100	-0.1356	-0.499371
hSQ034309	10437	-0.747607	-0.447104	0.598047	0.751111	74.8331	100	0.0344001	-0.412704
hSQ016262	7083	-0.747553	-0.340437	0.455402	0.794675	74.8331	100	2.15107	1.81063
hSQ013433	56983	-0.747522	-0.393771	0.526768	0.774308	74.8331	100	0.996067	0.602296
hSQ020899	139716	-0.747174	-0.518771	0.69431	0.699222	74.8331	100	-1.25227	-1.77104
hSQ023961	4205	-0.746971	-0.457104	0.611943	0.72717	74.8331	100	-0.443933	-0.901037
hSQ004278	124454	-0.746723	-0.278771	0.373325	0.823102	74.8331	100	1.07773	0.798963
hSQ024869	51144	-0.746028	-0.390437	0.523355	0.760402	74.8331	100	1.63607	1.24563
hSQ011230	11211	-0.745017	-0.287104	0.385366	0.817901	74.8331	100	-2.22393	-2.51104
hSQ030834	11273	-0.744749	-0.465437	0.624959	0.743417	74.8331	100	-0.707267	-1.1727
hSQ023096	4698	-0.743766	-0.412104	0.554077	0.747756	74.8331	100	1.74773	1.33563
hSQ007467	196743	-0.743664	-0.510437	0.686382	0.737059	74.8331	100	0.567733	0.0572961
hSQ006690	79798	-0.743645	-0.307104	0.412971	0.80951	74.8331	100	0.597733	0.290629
hSQ037043	55599	-0.743229	-0.315437	0.424415	0.800411	74.8331	100	1.4394	1.12396
hSQ012721	9620	-0.742953	-0.528771	0.711715	0.743712	74.8331	100	-2.64893	-3.1777
hSQ005545	1500	-0.7428	-0.428771	0.577235	0.766621	74.8331	100	-1.58893	-2.0177
hSQ039383	30061	-0.742798	-0.373771	0.503193	0.761283	74.8331	100	-4.26227	-4.63604
hSQ015197	85377	-0.742274	-0.415437	0.559682	0.736223	74.8331	100	-0.0339332	-0.449371
hSQ009080	#N/A	-0.742253	-0.378771	0.510298	0.778365	74.8331	100	1.79107	1.4123
hSQ011483	10087	-0.741947	-0.320437	0.431887	0.795932	74.8331	100	-0.847267	-1.1677
hSQ041458	921	-0.741839	-1.03044	1.38903	0.468038	74.8331	100	-3.8356	-4.86604
hSQ014101	80705	-0.741815	-0.528771	0.712807	0.718119	74.8331	100	1.3694	0.840629
hSQ002583	51629	-0.741607	-0.415437	0.560185	0.759783	74.8331	100	2.12773	1.7123
hSQ001179	7855::81561	-0.74141	-0.297104	0.400728	0.815344	74.8331	100	-1.4956	-1.7927
hSQ013751	64853	-0.741127	-0.377104	0.508825	0.770121	74.8331	100	-0.682267	-1.05937
hSQ024936	196383	-0.74095	-0.375437	0.506697	0.764491	74.8331	100	0.917733	0.542296
hSQ039636	80121	-0.740832	-0.287104	0.387543	0.820598	74.8331	100	-0.548933	-0.836037
hSQ033869	114787	-0.740786	-0.305437	0.412315	0.808353	74.8331	100	0.711067	0.405629
hSQ017237	81542	-0.740667	-0.328771	0.443885	0.794228	74.8331	100	1.74107	1.4123
hSQ001174	1244	-0.740017	-0.440437	0.595172	0.753309	74.8331	100	-4.90227	-5.3427
hSQ043289	400847	-0.739936	-0.685437	0.926347	0.666743	74.8331	100	-6.06227	-6.7477
hSQ030079	23582	-0.739696	-0.305437	0.412923	0.813311	74.8331	100	0.411067	0.105629
hSQ031569	55785	-0.739375	-0.328771	0.44466	0.79651	74.8331	100	-1.7006	-2.02937
hSQ001864	10158	-0.738952	-0.537104	0.726846	0.717435	74.8331	100	0.437733	-0.0993706
hSQ028631	#N/A	-0.738829	-0.370437	0.501384	0.786729	74.8331	100	0.731067	0.360629
hSQ015525	8396	-0.738235	-0.295437	0.400194	0.814851	74.8331	100	-0.377267	-0.672704
hSQ039414	388284	-0.738234	-0.443771	0.601124	0.758225	74.8331	100	-0.542267	-0.986037
hSQ043718	3714	-0.738164	-0.287104	0.388943	0.82132	74.8331	100	0.887733	0.600629
hSQ009203	29969	-0.737743	-0.268771	0.364315	0.829443	74.8331	100	0.3294	0.0606294
hSQ020402	5101	-0.737579	-0.693771	0.940605	0.580493	74.8331	100	-4.80727	-5.50104
hSQ032328	3189	-0.737359	-0.370437	0.502384	0.774014	74.8331	100	1.65107	1.28063
hSQ021264	121643	-0.736298	-0.413771	0.561961	0.736562	74.8331	100	2.59773	2.18396
hSQ027868	257415	-0.735804	-0.337104	0.458144	0.798081	74.8331	100	0.911067	0.573963
hSQ003946	9687	-0.735601	-0.392104	0.533039	0.753736	74.8331	100	-2.2206	-2.6127
hSQ003212	7203	-0.735266	-0.398771	0.542349	0.773394	74.8331	100	2.94273	2.54396
hSQ022701	388481	-0.734493	-1.09877	1.49596	0.52596	74.8331	100	-5.76893	-6.8677
hSQ021087	147081	-0.734281	-0.267104	0.363763	0.830235	74.8331	100	1.36773	1.10063
hSQ003995	51136	-0.733575	-0.583771	0.795789	0.73084	74.8331	100	1.30607	0.722296
hSQ034869	11166	-0.733464	-0.417104	0.568677	0.76118	74.8331	100	-3.7756	-4.1927
hSQ040884	3641	-0.733449	-1.66044	2.26388	0.508802	74.8331	100	-7.65227	-9.3127
hSQ003997	#N/A	-0.733368	-0.310437	0.423304	0.809001	74.8331	100	-0.812267	-1.1227
hSQ028119	2752	-0.733342	-0.357104	0.486954	0.788819	74.8331	100	1.7794	1.4223
hSQ012980	6198	-0.733144	-0.333771	0.455259	0.795558	74.8331	100	0.286067	-0.0477039
hSQ032030	9559	-0.73224	-0.367104	0.501344	0.785897	74.8331	100	1.92273	1.55563
hSQ028605	4072	-0.731994	-0.470437	0.642679	0.714616	74.8331	100	-5.11227	-5.5827
hSQ041794	130733	-0.731778	-0.542104	0.740804	0.731072	74.8331	100	-3.1156	-3.6577
hSQ038147	3187	-0.731411	-0.452104	0.618126	0.724775	74.8331	100	1.96107	1.50896
hSQ014464	55512	-0.731214	-0.518771	0.709465	0.722734	74.8331	100	-3.0206	-3.53937
hSQ027587	353322	-0.731055	-0.520437	0.711899	0.735437	74.8331	100	-3.85727	-4.3777
hSQ022551	440279	-0.730851	-1.3021	1.78163	0.786263	74.8331	100	-6.90727	-8.20937
hSQ001904	9400	-0.730779	-0.363771	0.497785	0.763667	74.8331	100	-0.2756	-0.639371
hSQ041604	51535	-0.730679	-0.277104	0.379242	0.825528	74.8331	100	1.87607	1.59896
hSQ000309	152098	-0.729776	-0.398771	0.546429	0.776546	74.8331	100	1.0294	0.630629
hSQ040936	54808	-0.729487	-0.332104	0.455257	0.801475	74.8331	100	1.05607	0.723963
hSQ043343	7275	-0.729467	-0.342104	0.468978	0.798081	74.8331	100	1.61107	1.26896
hSQ029126	2639	-0.729078	-0.263771	0.361787	0.832923	74.8331	100	0.6994	0.435629
hSQ032956	10906	-0.729072	-0.422104	0.578961	0.769248	74.8331	100	1.3444	0.922296
hSQ023131	2618	-0.728827	-0.362104	0.496832	0.781142	74.8331	100	1.4094	1.0473
hSQ000228	55153	-0.728784	-0.387104	0.531164	0.769852	74.8331	100	0.0727334	-0.314371
hSQ012983	23181	-0.728409	-0.348771	0.478812	0.782171	74.8331	100	0.292733	-0.0560373
hSQ044763	79822	-0.7282	-0.468771	0.643739	0.728435	74.8331	100	-1.4356	-1.90437
hSQ007611	9343	-0.727886	-0.355437	0.488315	0.785943	84.1083	100	1.80107	1.44563
hSQ028372	57577	-0.727744	-0.413771	0.568567	0.770433	84.1083	100	-1.26227	-1.67604
hSQ022117	51200	-0.727586	-0.425437	0.584725	0.76034	84.1083	100	-2.5706	-2.99604
hSQ015438	8038	-0.727193	-0.943771	1.29783	0.561549	84.1083	100	-5.41727	-6.36104
hSQ000102	85363	-0.725724	-0.400437	0.551776	0.742226	84.1083	100	-2.0056	-2.40604
hSQ030404	51430	-0.725127	-1.13044	1.55895	0.758228	84.1083	100	-2.62393	-3.75437
hSQ044012	22839	-0.725042	-0.413771	0.570685	0.726785	84.1083	100	-1.18893	-1.6027
hSQ012201	222584	-0.725015	-0.712104	0.982192	0.707967	84.1083	100	-0.907267	-1.61937
hSQ028954	7425	-0.724951	-0.445437	0.614438	0.762693	84.1083	100	0.102733	-0.342704
hSQ028957	1595	-0.724858	-0.333771	0.460463	0.793834	84.1083	100	0.912733	0.578963
hSQ002988	440733	-0.724858	-0.492104	0.678897	0.729213	84.1083	100	3.03607	2.54396
hSQ035217	387703::148854	-0.724162	-0.438771	0.605901	0.764861	84.1083	100	-3.2806	-3.71937
hSQ027469	1017	-0.723739	-0.430437	0.594741	0.758999	84.1083	100	0.846067	0.415629
hSQ016145	10040	-0.723425	-0.328771	0.454464	0.798756	84.1083	100	2.3644	2.03563
hSQ025676	11043	-0.7234	-0.290437	0.401489	0.820524	84.1083	100	3.61773	3.3273
hSQ015484	6558	-0.723311	-0.370437	0.512141	0.772036	84.1083	100	-0.00226656	-0.372704
hSQ008940	440720::653224	-0.722971	-0.423771	0.586151	0.753443	84.1083	100	1.2244	0.800629
hSQ025443	4718	-0.722531	-0.375437	0.519614	0.783367	84.1083	100	1.77107	1.39563
hSQ007872	5153	-0.722528	-0.433771	0.600352	0.722483	84.1083	100	0.431067	-0.00270395
hSQ015106	29927	-0.722383	-0.385437	0.533564	0.749406	84.1083	100	1.01607	0.630629
hSQ014450	399655	-0.72229	-0.567104	0.785147	0.741133	84.1083	100	-1.87893	-2.44604
hSQ025538	51095	-0.72222	-0.388771	0.5383	0.756954	84.1083	100	-0.592267	-0.981037
hSQ013736	2956	-0.72134	-0.458771	0.635998	0.721496	84.1083	100	1.45773	0.998963
hSQ017182	93587	-0.721057	-0.390437	0.541479	0.771693	84.1083	100	2.51607	2.12563
hSQ017575	4931	-0.719709	-0.427104	0.59344	0.752661	84.1083	100	3.30773	2.88063
hSQ027061	23371	-0.719698	-0.325437	0.452186	0.804699	84.1083	100	-3.29227	-3.6177
hSQ021530	2551	-0.719583	-0.278771	0.387406	0.825171	84.1083	100	0.986067	0.707296
hSQ029461	221442	-0.719583	-0.432104	0.600493	0.730395	84.1083	100	-1.28393	-1.71604
hSQ040595	112616	-0.718912	-0.318771	0.443407	0.802357	84.1083	100	2.2594	1.94063
hSQ018762	26354	-0.718747	-0.323771	0.450466	0.801845	84.1083	100	2.45107	2.1273
hSQ018339	22909	-0.718608	-0.313771	0.436637	0.809257	84.1083	100	-0.8006	-1.11437
hSQ018960	1318	-0.718595	-0.352104	0.48999	0.785722	84.1083	100	1.38773	1.03563
hSQ001619	51076	-0.717652	-0.358771	0.499923	0.782666	84.1083	100	2.60607	2.2473
hSQ028366	7398	-0.717508	-0.345437	0.48144	0.78993	84.1083	100	2.80273	2.4573
hSQ025901	4188	-0.717479	-0.332104	0.462876	0.802301	84.1083	100	-2.2556	-2.5877
hSQ043466	79006	-0.717395	-0.413771	0.576768	0.770482	84.1083	100	-0.227267	-0.641037
hSQ043740	2267	-0.717091	-0.425437	0.593283	0.773676	84.1083	100	-4.09227	-4.5177
hSQ008239	55336	-0.716996	-0.508771	0.709587	0.649495	84.1083	100	0.3744	-0.134371
hSQ035798	60496	-0.716761	-0.312104	0.435437	0.80101	84.1083	100	2.24273	1.93063
hSQ024540	2618	-0.716745	-0.352104	0.491254	0.771358	84.1083	100	1.22773	0.875629
hSQ027300	64601	-0.71648	-0.302104	0.42165	0.8137	84.1083	100	0.497733	0.195629
hSQ005115	81029	-0.716377	-0.407104	0.568282	0.770203	84.1083	100	-1.38893	-1.79604
hSQ009170	5310	-0.716277	-0.408771	0.570688	0.772942	84.1083	100	-0.803933	-1.2127
hSQ040722	7705	-0.716221	-0.378771	0.528846	0.77913	84.1083	100	2.43607	2.0573
hSQ041228	9334	-0.716046	-0.825437	1.15277	0.632008	84.1083	100	-1.75893	-2.58437
hSQ011792	114789	-0.715553	-0.390437	0.545645	0.782423	84.1083	100	0.4044	0.0139627
hSQ034601	92305	-0.71531	-0.367104	0.51321	0.783464	84.1083	100	1.19607	0.828963
hSQ013672	84929	-0.71527	-0.305437	0.427024	0.805316	84.1083	100	-0.5556	-0.861037
hSQ033644	80762	-0.715069	-0.382104	0.534359	0.780195	84.1083	100	-0.182267	-0.564371
hSQ009093	51501	-0.715029	-0.335437	0.469124	0.786938	84.1083	100	0.686067	0.350629
hSQ011737	55733	-0.714882	-0.370437	0.518179	0.773527	84.1083	100	-2.57727	-2.9477
hSQ032209	93974	-0.714861	-0.533771	0.746678	0.750127	84.1083	100	4.41107	3.8773
hSQ036270	57508	-0.714383	-0.475437	0.665522	0.750383	84.1083	100	-0.357267	-0.832704
hSQ028761	23313	-0.714292	-0.373771	0.523274	0.777677	84.1083	100	0.3644	-0.00937061
hSQ027869	84188	-0.714182	-0.342104	0.479015	0.791976	84.1083	100	1.53273	1.19063
hSQ019389	1588	-0.713998	-0.665437	0.931988	0.67768	84.1083	100	-5.80227	-6.4677
hSQ044635	3020	-0.713681	-0.595437	0.834319	0.690387	84.1083	100	4.11607	3.52063
hSQ002980	80833	-0.713608	-0.583771	0.818055	0.737557	84.1083	100	-2.7956	-3.37937
hSQ009916	3093	-0.713461	-0.350437	0.49118	0.795374	84.1083	100	-0.0372666	-0.387704
hSQ022680	221823	-0.713288	-0.383771	0.53803	0.785926	84.1083	100	2.37607	1.9923
hSQ025647	1113	-0.712639	-0.383771	0.538521	0.753323	84.1083	100	4.23773	3.85396
hSQ036762	#N/A	-0.711968	-0.698771	0.981463	0.599353	84.1083	100	2.43773	1.73896
hSQ021353	114757	-0.711958	-0.288771	0.405601	0.820787	84.1083	100	-1.14727	-1.43604
hSQ006043	9865	-0.71188	-2.02044	2.83817	0.316825	84.1083	100	-4.6456	-6.66604
hSQ042294	2868	-0.711783	-0.447104	0.628147	0.768064	84.1083	100	1.31273	0.865629
hSQ034052	26046	-0.711705	-0.407104	0.572012	0.762368	84.1083	100	-0.208933	-0.616037
hSQ008789	138241	-0.711526	-0.692104	0.972703	0.742172	84.1083	100	0.346067	-0.346037
hSQ028565	81562	-0.711522	-0.428771	0.60261	0.773775	84.1083	100	1.17273	0.743963
hSQ043122	54926	-0.711459	-0.345437	0.485534	0.781662	84.1083	100	1.19607	0.850629
hSQ015025	221477	-0.711379	-0.368771	0.518388	0.762213	84.1083	100	-0.8606	-1.22937
hSQ032293	5979	-0.711265	-0.463771	0.652037	0.757699	84.1083	100	-3.39393	-3.8577
hSQ045491	7057	-0.711052	-0.448771	0.631136	0.720731	84.1083	100	-5.56227	-6.01104
hSQ016924	114794	-0.711008	-0.437104	0.614767	0.738307	84.1083	100	-2.40893	-2.84604
hSQ043477	51274	-0.710916	-0.370437	0.52107	0.777813	84.1083	100	0.3244	-0.0460373
hSQ025130	29887	-0.710644	-0.472104	0.664332	0.739591	84.1083	100	-1.3806	-1.8527
hSQ026108	6175	-0.710058	-0.590437	0.831534	0.735414	84.1083	100	2.6994	2.10896
hSQ034653	389652	-0.710052	-0.365437	0.514663	0.762177	84.1083	100	1.16107	0.795629
hSQ009032	23376	-0.709982	-0.297104	0.418467	0.812457	84.1083	100	-0.4006	-0.697704
hSQ033994	115677	-0.708819	-0.767104	1.08223	0.58514	84.1083	100	-4.37393	-5.14104
hSQ009231	84283	-0.708705	-0.443771	0.626171	0.759037	84.1083	100	0.497733	0.0539627
hSQ006458	55203	-0.708577	-0.347104	0.489861	0.795469	84.1083	100	3.14107	2.79396
hSQ013182	54739	-0.708454	-0.985437	1.39097	0.79343	84.1083	100	-5.35227	-6.3377
hSQ040149	140825	-0.708263	-0.407104	0.574792	0.746256	84.1083	100	-1.16893	-1.57604
hSQ042329	55723	-0.707736	-0.363771	0.513992	0.783697	84.1083	100	1.23273	0.868963
hSQ026406	3157	-0.707637	-0.430437	0.608274	0.769091	84.1083	100	0.512733	0.0822961
hSQ037425	79822	-0.707578	-0.873771	1.23487	0.718322	84.1083	100	-4.1506	-5.02437
hSQ023941	837	-0.707405	-0.442104	0.624966	0.772284	84.1083	100	-4.27727	-4.71937
hSQ029786	79746	-0.707055	-1.09044	1.54222	0.700014	84.1083	100	-4.0756	-5.16604
hSQ043925	90624	-0.706238	-0.440437	0.623639	0.753857	84.1083	100	0.8994	0.458963
hSQ017678	1362	-0.706216	-0.433771	0.614218	0.759512	84.1083	100	-1.34727	-1.78104
hSQ006562	57048	-0.705827	-0.335437	0.47524	0.789116	84.1083	100	-1.06227	-1.3977
hSQ038808	57016	-0.705224	-0.535437	0.759245	0.742418	84.1083	100	-3.02393	-3.55937
hSQ031749	3269	-0.705189	-0.447104	0.63402	0.731374	84.1083	100	-3.5656	-4.0127
hSQ007616	3535	-0.704881	-0.562104	0.797446	0.599324	84.1083	100	-1.7506	-2.3127
hSQ020734	7372	-0.704771	-0.382104	0.542168	0.780812	84.1083	100	3.0194	2.6373
hSQ022591	10791	-0.704534	-0.360437	0.511597	0.770502	84.1083	100	-1.19727	-1.5577
hSQ027784	158326	-0.704438	-0.337104	0.478543	0.792821	84.1083	100	-5.93227	-6.26937
hSQ016313	55845	-0.704398	-0.393771	0.559017	0.75579	84.1083	100	2.17107	1.7773
hSQ042919	2543	-0.704372	-0.577104	0.819317	0.649399	84.1083	100	-5.60393	-6.18104
hSQ025839	771	-0.704096	-0.368771	0.52375	0.791893	84.1083	100	-2.42727	-2.79604
hSQ033881	2319	-0.704096	-0.317104	0.450371	0.802956	84.1083	100	0.0860668	-0.231037
hSQ004680	396	-0.703649	-0.377104	0.535927	0.76997	84.1083	100	0.9594	0.582296
hSQ037543	30846	-0.703512	-0.387104	0.550245	0.778169	84.1083	100	-2.40227	-2.78937
hSQ032749	56271	-0.703322	-0.318771	0.453236	0.795845	84.1083	100	2.74773	2.42896
hSQ010814	3312	-0.703268	-0.377104	0.536217	0.761963	84.1083	100	3.2444	2.8673
hSQ026773	1843	-0.702714	-0.365437	0.520037	0.789872	84.1083	100	0.1594	-0.206037
hSQ008420	8451	-0.702711	-0.315437	0.448887	0.811037	84.1083	100	-1.79227	-2.1077
hSQ041416	55076	-0.702464	-0.370437	0.52734	0.773986	84.1083	100	-0.493933	-0.864371
hSQ022526	4100	-0.70211	-0.775437	1.10444	0.578993	84.1083	100	-6.2606	-7.03604
hSQ011726	5806	-0.701939	-0.430437	0.613212	0.742668	84.1083	100	-5.5706	-6.00104
hSQ023896	285074	-0.701251	-0.263771	0.376143	0.831827	84.1083	100	0.142733	-0.121037
hSQ027805	4134	-0.701096	-0.395437	0.564028	0.7434	84.1083	100	-0.592267	-0.987704
hSQ025794	10113	-0.700731	-0.355437	0.507238	0.791246	84.1083	100	1.0444	0.688963
hSQ018260	139818	-0.700729	-0.290437	0.414479	0.81737	84.1083	100	-0.3156	-0.606037
hSQ043021	140462	-0.700601	-0.428771	0.612004	0.710801	84.1083	100	-4.7756	-5.20437
hSQ016045	256227	-0.700248	-0.290437	0.414764	0.817432	84.1083	100	-1.69393	-1.98437
hSQ042047	51061	-0.699748	-0.277104	0.396006	0.824915	84.1083	100	-0.377267	-0.654371
hSQ020906	27339	-0.699246	-0.587104	0.839625	0.746037	84.1083	100	2.79773	2.21063
hSQ043736	30011	-0.699027	-0.315437	0.451252	0.803249	84.1083	100	-1.31227	-1.6277
hSQ011446	57016	-0.698441	-1.33377	1.90964	0.380709	84.1083	100	-5.74227	-7.07604
hSQ030051	2119	-0.698323	-0.430437	0.616387	0.714744	84.1083	100	-3.4356	-3.86604
hSQ000420	132720	-0.698304	-0.298771	0.427852	0.813337	84.1083	100	1.7344	1.43563
hSQ031157	#N/A	-0.697724	-0.298771	0.428207	0.81006	84.1083	100	-0.1106	-0.409371
hSQ032277	57092	-0.697486	-0.385437	0.55261	0.775615	84.1083	100	2.13273	1.7473
hSQ012557	8771	-0.696557	-0.335437	0.481565	0.798964	84.1083	100	-2.84727	-3.1827
hSQ002385	126070	-0.696528	-0.327104	0.469621	0.799193	84.1083	100	-2.01393	-2.34104
hSQ008555	63934	-0.696415	-1.21544	1.74528	0.594222	84.1083	100	-6.3656	-7.58104
hSQ017576	23157	-0.695837	-0.343771	0.494039	0.790476	84.1083	100	-2.59393	-2.9377
hSQ038355	51633	-0.695713	-0.283771	0.407885	0.824998	84.1083	100	1.66773	1.38396
hSQ013802	51455	-0.695504	-0.365437	0.525428	0.786752	84.1083	100	-0.112267	-0.477704
hSQ001042	6165	-0.695424	-0.615437	0.884982	0.620437	84.1083	100	2.97107	2.35563
hSQ004281	1727	-0.695347	-0.377104	0.542325	0.769366	84.1083	100	0.601067	0.223963
hSQ036877	419	-0.695318	-1.14877	1.65215	0.723367	84.1083	100	-7.0706	-8.21937
hSQ043130	1471	-0.695196	-0.380437	0.547238	0.750662	84.1083	100	-2.76227	-3.1427
hSQ034646	6502	-0.695154	-0.292104	0.4202	0.818587	84.1083	100	2.1294	1.8373
hSQ028624	5935	-0.694803	-0.397104	0.571534	0.781484	84.1083	100	3.61273	3.21563
hSQ004180	83543	-0.694425	-0.328771	0.473443	0.796706	84.1083	100	-0.5556	-0.884371
hSQ004898	221710	-0.694382	-0.390437	0.562281	0.781418	84.1083	100	2.02773	1.6373
hSQ005668	11040	-0.694069	-0.322104	0.464081	0.80863	84.1083	100	-1.06893	-1.39104
hSQ016759	1967	-0.693644	-0.312104	0.449948	0.800907	84.1083	100	1.8594	1.5473
hSQ018537	6209	-0.693618	-0.742104	1.0699	0.619164	84.1083	100	4.4294	3.6873
hSQ029170	144110	-0.693556	-0.332104	0.478843	0.802039	84.1083	100	1.6394	1.3073
hSQ018827	84329	-0.693525	-0.362104	0.522121	0.78695	84.1083	100	-1.51227	-1.87437
hSQ005248	23677	-0.693105	-0.388771	0.560912	0.745959	84.1083	100	-2.26893	-2.6577
hSQ041126	401817	-0.692824	-0.328771	0.474537	0.803247	84.1083	100	1.93607	1.6073
hSQ036387	27130	-0.692814	-0.268771	0.387941	0.832061	84.1083	100	0.111067	-0.157704
hSQ007694	8078	-0.692813	-0.333771	0.481762	0.785075	84.1083	100	0.312733	-0.0210373
hSQ029086	8682	-0.692537	-0.300437	0.433821	0.816531	84.1083	100	0.551067	0.250629
hSQ016558	401607	-0.692144	-0.337104	0.487043	0.786033	84.1083	100	1.51273	1.17563
hSQ027542	3998	-0.691882	-0.362104	0.523361	0.776585	84.1083	100	-0.838933	-1.20104
hSQ023010	9209	-0.69159	-0.383771	0.554911	0.782712	84.1083	100	0.471067	0.0872961
hSQ026961	80058	-0.691441	-0.450437	0.651447	0.695467	84.1083	100	-2.18893	-2.63937
hSQ027736	1911	-0.691425	-0.512104	0.74065	0.73643	84.1083	100	-1.60893	-2.12104
hSQ003608	8669	-0.691327	-0.368771	0.533424	0.787651	84.1083	100	0.701067	0.332296
hSQ031998	51118	-0.691157	-0.322104	0.466036	0.796553	84.1083	100	2.5294	2.2073
hSQ040915	10807	-0.690977	-0.363771	0.526458	0.783164	84.1083	100	2.4344	2.07063
hSQ030551	23184	-0.690913	-0.395437	0.57234	0.783745	84.1083	100	0.547733	0.152296
hSQ027986	57211	-0.690583	-0.450437	0.652256	0.694893	84.1083	100	-5.19393	-5.64437
hSQ016131	8501	-0.690479	-0.272104	0.39408	0.82568	84.1083	100	-0.267267	-0.539371
hSQ004363	285590	-0.690249	-0.327104	0.473893	0.804953	84.1083	100	-0.433933	-0.761037
hSQ034838	144402	-0.690207	-0.602104	0.872353	0.75893	84.1083	100	0.0277334	-0.574371
hSQ035387	10481	-0.690035	-0.415437	0.602053	0.723537	84.1083	100	-0.5406	-0.956037
hSQ003114	128061	-0.689951	-0.402104	0.582801	0.779204	84.1083	100	3.24773	2.84563
hSQ037269	80131	-0.689635	-0.243771	0.353478	0.84455	84.1083	100	0.441067	0.197296
hSQ031844	148932	-0.689375	-0.312104	0.452735	0.811649	84.1083	100	-3.13227	-3.44437
hSQ018010	8662	-0.689152	-0.493771	0.716491	0.746216	84.1083	100	1.57273	1.07896
hSQ005934	92609	-0.689006	-0.608771	0.883549	0.745681	84.1083	100	1.92273	1.31396
hSQ007856	1476	-0.688863	-0.545437	0.791794	0.742473	84.1083	100	2.1344	1.58896
hSQ044190	79783	-0.688275	-0.292104	0.4244	0.816072	84.1083	100	0.626067	0.333963
hSQ025073	112858	-0.68792	-0.348771	0.506993	0.794415	84.1083	100	1.5194	1.17063
hSQ044624	10991	-0.68785	-0.483771	0.703309	0.738149	84.1083	100	3.84607	3.3623
hSQ024099	6143	-0.687827	-0.708771	1.03045	0.627691	84.1083	100	3.80273	3.09396
hSQ021664	928	-0.687694	-0.397104	0.577443	0.75683	84.1083	100	-0.4006	-0.797704
hSQ030763	113444	-0.687503	-0.340437	0.495179	0.800904	84.1083	100	1.69273	1.3523
hSQ015323	57514	-0.687285	-0.487104	0.708736	0.705624	84.1083	100	-1.4856	-1.9727
hSQ024793	84892	-0.686899	-0.335437	0.488336	0.790097	84.1083	100	2.76273	2.4273
hSQ003674	56267	-0.686201	-0.322104	0.469402	0.790781	84.1083	100	1.01773	0.695629
hSQ019894	1434	-0.685336	-0.302104	0.440812	0.815531	84.1083	100	2.3044	2.0023
hSQ019527	26301	-0.685284	-0.898771	1.31153	0.399647	84.1083	100	-4.13227	-5.03104
hSQ006392	5782	-0.684778	-0.537104	0.784348	0.76634	84.1083	100	-2.73227	-3.26937
hSQ002364	2159	-0.684158	-0.488771	0.714412	0.735276	84.1083	100	-4.55893	-5.0477
hSQ023223	54664	-0.684021	-0.383771	0.561051	0.753681	84.1083	100	-1.6306	-2.01437
hSQ000478	8125	-0.683861	-0.512104	0.748842	0.759649	84.1083	100	1.97607	1.46396
hSQ028743	51765	-0.682923	-0.520437	0.762073	0.771283	84.1083	100	2.74607	2.22563
hSQ036859	23499	-0.682467	-0.447104	0.655129	0.690124	84.1083	100	-1.4906	-1.9377
hSQ013074	4040	-0.682314	-0.343771	0.50383	0.776968	84.1083	100	-0.5106	-0.854371
hSQ028540	387793	-0.682207	-0.663771	0.972975	0.568819	84.1083	100	-2.24893	-2.9127
hSQ042234	4595	-0.682038	-0.312104	0.457605	0.797246	84.1083	100	1.1694	0.857296
hSQ016424	84108	-0.681417	-0.282104	0.413996	0.825887	84.1083	100	3.0144	2.7323
hSQ032300	22843	-0.681342	-0.395437	0.580381	0.779991	90.9349	100	2.30273	1.9073
hSQ032816	9734	-0.681031	-0.308771	0.453387	0.807338	90.9349	100	-4.50227	-4.81104
hSQ039349	54664	-0.680851	-0.400437	0.588143	0.7505	90.9349	100	-1.51727	-1.9177
hSQ026148	9235	-0.680258	-0.488771	0.718508	0.692785	90.9349	100	-1.3656	-1.85437
hSQ043042	7337	-0.680045	-0.520437	0.765299	0.749306	90.9349	100	1.03273	0.512296
hSQ009075	6301	-0.680039	-0.247104	0.363367	0.84344	90.9349	100	2.3794	2.1323
hSQ004318	65989	-0.67989	-0.365437	0.537495	0.774725	90.9349	100	1.01773	0.652296
hSQ011556	63915	-0.679818	-0.313771	0.461551	0.804123	90.9349	100	1.05607	0.742296
hSQ042724	201965	-0.67972	-0.297104	0.437098	0.808996	90.9349	100	-0.117267	-0.414371
hSQ025628	6482	-0.679266	-0.378771	0.557617	0.755753	90.9349	100	-2.72893	-3.1077
hSQ017840	144348	-0.679158	-0.318771	0.469362	0.801567	90.9349	100	2.6894	2.37063
hSQ012281	146429::388308	-0.678918	-0.425437	0.62664	0.731424	90.9349	100	-1.1806	-1.60604
hSQ033711	5100	-0.678747	-0.873771	1.28733	0.561932	90.9349	100	-3.74393	-4.6177
hSQ015673	84131	-0.678626	-0.308771	0.454994	0.808706	90.9349	100	1.07773	0.768963
hSQ000831	92667	-0.677917	-0.327104	0.482513	0.793704	90.9349	100	1.8794	1.5523
hSQ008737	51514	-0.677683	-0.323771	0.477761	0.800394	90.9349	100	1.5794	1.25563
hSQ007947	55619	-0.676443	-0.447104	0.660963	0.773146	90.9349	100	-4.36393	-4.81104
hSQ045486	478	-0.675973	-0.367104	0.543075	0.793305	90.9349	100	1.41107	1.04396
hSQ040017	4041	-0.675522	-0.408771	0.605118	0.777114	90.9349	100	-1.63893	-2.0477
hSQ008601	5578	-0.675481	-0.327104	0.484254	0.794671	90.9349	100	-1.5306	-1.8577
hSQ016551	440581	-0.675204	-0.352104	0.521478	0.771488	90.9349	100	1.70273	1.35063
hSQ023991	960	-0.675135	-0.475437	0.704211	0.757331	90.9349	100	-3.48393	-3.95937
hSQ010045	283876	-0.67509	-0.518771	0.768446	0.674197	90.9349	100	-3.71227	-4.23104
hSQ044063	8558	-0.675033	-0.648771	0.961095	0.739254	90.9349	100	-0.0972666	-0.746037
hSQ012515	3659	-0.674944	-0.400437	0.59329	0.735693	90.9349	100	-0.852267	-1.2527
hSQ045044	2618	-0.674828	-0.322104	0.477313	0.806601	90.9349	100	1.32273	1.00063
hSQ020083	8439	-0.674812	-0.355437	0.526721	0.79893	90.9349	100	-0.8956	-1.25104
hSQ005433	25782	-0.674752	-0.343771	0.509477	0.797705	90.9349	100	-0.323933	-0.667704
hSQ045146	6464	-0.67447	-0.327104	0.484979	0.805938	90.9349	100	-0.8656	-1.1927
hSQ042669	10237	-0.674297	-0.413771	0.613632	0.764934	90.9349	100	2.32273	1.90896
hSQ020487	10298	-0.674289	-0.245437	0.363994	0.844557	90.9349	100	0.907733	0.662296
hSQ013117	7841	-0.674266	-0.353771	0.524675	0.792064	90.9349	100	1.11773	0.763963
hSQ011620	221017	-0.674	-0.282104	0.418552	0.82011	90.9349	100	0.132733	-0.149371
hSQ026330	58477	-0.673984	-0.302104	0.448236	0.809862	90.9349	100	2.28273	1.98063
hSQ000761	8894	-0.673335	-0.273771	0.406589	0.824508	90.9349	100	1.2444	0.970629
hSQ005455	440	-0.673241	-0.338771	0.503194	0.795153	90.9349	100	2.58773	2.24896
hSQ034435	51115	-0.673213	-0.337104	0.500739	0.797482	90.9349	100	0.3394	0.00229605
hSQ010094	63898	-0.67312	-0.367104	0.545377	0.779756	90.9349	100	-2.0206	-2.3877
hSQ012988	2591	-0.67282	-0.358771	0.533234	0.778985	90.9349	100	-2.4356	-2.79437
hSQ009338	523	-0.672675	-0.262104	0.389644	0.835294	90.9349	100	0.917733	0.655629
hSQ015198	11015	-0.672656	-0.330437	0.491242	0.798499	90.9349	100	-0.967267	-1.2977
hSQ004980	2040	-0.672591	-0.350437	0.521026	0.771429	90.9349	100	-0.892267	-1.2427
hSQ036936	10928	-0.67242	-0.362104	0.538509	0.797892	90.9349	100	0.641067	0.278963
hSQ017896	8339	-0.672414	-0.442104	0.657488	0.779779	90.9349	100	-4.13227	-4.57437
hSQ023893	64006	-0.672135	-1.1171	1.66202	0.776509	90.9349	100	-4.0606	-5.1777
hSQ027093	150209	-0.671891	-0.722104	1.07473	0.721449	90.9349	100	4.00773	3.28563
hSQ035310	79692	-0.671786	-0.330437	0.491879	0.80673	90.9349	100	1.01273	0.682296
hSQ006405	81567	-0.671745	-0.380437	0.566342	0.788641	90.9349	100	1.0294	0.648963
hSQ003770	5033	-0.67109	-0.302104	0.450169	0.815655	90.9349	100	-1.4156	-1.7177
hSQ013270	23587	-0.671048	-0.293771	0.437779	0.814611	90.9349	100	0.812733	0.518963
hSQ031122	6360	-0.670645	-1.36044	2.02855	0.611902	90.9349	100	-6.07227	-7.4327
hSQ025922	79686	-0.670624	-0.397104	0.592141	0.764163	90.9349	100	-3.54727	-3.94437
hSQ030803	51275	-0.670593	-0.315437	0.470386	0.800435	90.9349	100	1.41607	1.10063
hSQ024589	51186	-0.670227	-0.520437	0.776509	0.764199	90.9349	100	1.87107	1.35063
hSQ016487	7444	-0.670193	-0.397104	0.592522	0.785587	90.9349	100	0.391067	-0.00603728
hSQ018925	6165	-0.66999	-0.600437	0.896188	0.727297	90.9349	100	2.37607	1.77563
hSQ013192	221458	-0.669515	-0.353771	0.528398	0.799788	90.9349	100	0.0110668	-0.342704
hSQ021813	7120	-0.669304	-0.828771	1.23826	0.75112	90.9349	100	-1.2806	-2.10937
hSQ022790	22885	-0.669171	-0.592104	0.884832	0.596418	90.9349	100	-3.38227	-3.97437
hSQ009135	9513	-0.668968	-0.272104	0.406752	0.826227	90.9349	100	0.991067	0.718963
hSQ000150	83660	-0.668462	-0.362104	0.541697	0.776385	90.9349	100	-1.71393	-2.07604
hSQ003105	23598	-0.668137	-0.308771	0.462137	0.800462	90.9349	100	0.3394	0.0306294
hSQ013466	7754	-0.66726	-0.245437	0.367829	0.84301	90.9349	100	5.07607	4.83063
hSQ023462	8031	-0.667172	-0.383771	0.57522	0.789013	90.9349	100	0.0444001	-0.339371
hSQ001028	389674	-0.666988	-0.503771	0.755292	0.736783	90.9349	100	2.29273	1.78896
hSQ000776	3308	-0.666795	-0.377104	0.565547	0.787329	90.9349	100	1.8894	1.5123
hSQ008951	27316	-0.666513	-0.368771	0.553284	0.793979	90.9349	100	2.3894	2.02063
hSQ021449	24139	-0.666434	-0.318771	0.478323	0.809463	90.9349	100	-0.312267	-0.631037
hSQ001461	64779	-0.666416	-0.407104	0.610885	0.776825	90.9349	100	-0.3456	-0.752704
[truncated: 20,605 more rows]
