# Supplementary material for: Concordant Regulation of Translation and mRNA Abundance for Hundreds of Targets of a Human microRNA
Source: PLoS Biol. 2009 Nov 10;7(11):e1000238. doi: 10.1371/journal.pbio.1000238 (PMC2766070; doi:10.1371/journal.pbio.1000238)
Supplement: Table S2 — Exogenous doping control information. (0.05 MB XLS) [file pbio.1000238.s017.xls]

## Sheet: A_vs_B - gradient encoding
					Expected			Volume (uL)	Volume (uL)	Expected
Doping Control	FORWARD Primer	REVERSE Primer	gene_id	Fraction	Encoding Ratio		Fraction	Pool A	Pool B	Encoding Ratio
MJ-1000-67_105	GCG TAA TAC GAC TCA CTA TAG GGA GAC AGC AGC GAT TAA GGC AG	TTT TTT TTT TTT TTT TTT TTT TTT TAT CTT GTG GTG TTC TAA CTT CTT C	hSQ014420	1	0.00864553		1	3	347	0.00864553
MJ-1000-71_175	GCG TAA TAC GAC TCA CTA TAG GGA GAG CTA ACC GGT CCC AAA AT	TTT TTT TTT TTT TTT TTT TTT TTT TAA GCC CCA CTT GGG TCT G	hSQ027476	1	0.00864553		2	5	344	0.0145349
MJ-1000-75_91	GCG TAA TAC GAC TCA CTA TAG GGA GAA TCG GAA AGG GCT ACG AT	TTT TTT TTT TTT TTT TTT TTT TTT TAA GTA TTG GAT GAG CAT AGT TCC	hSQ041521	1	0.00864553		3	10	399	0.0294985
MJ-125-3_17	GCG TAA TAC GAC TCA CTA TAG GGA GAT CCT GTC TGT GGA TTT CCA	TTT TTT TTT TTT TTT TTT TTT TTT TTC ATA ACA GCC TTT CCT GC	hSQ011249	1	0.00864553		4	21	329	0.0638298
MJ-125-7_47	GCG TAA TAC GAC TCA CTA TAG GGA GAG AAT TAC TCT GCC TAT GTT GAA AC	TTT TTT TTT TTT TTT TTT TTT TTT TCA TCT ATT TTT TCC CCT AAT GC	hSQ020842	1	0.00864553		5	39	311	0.125402
MJ-1000-55_44	GCG TAA TAC GAC TCA CTA TAG GGA GAG GTG TAG CAT ACT TAG GGG AG	TTT TTT TTT TTT TTT TTT TTT TTT TAT GAA CCT TGA GCT ATC ATC TTT	hSQ012845	2	0.0145349		6	70	280	0.25
MJ-1000-59_327	GCG TAA TAC GAC TCA CTA TAG GGA GAC CAA TGA ACT CAG CTA TTC TTC T	TTT TTT TTT TTT TTT TTT TTT TTT TTA CCT CAT TGG ATA TGG GAA A	hSQ002251	2	0.0145349		7	116	233	0.497854
MJ-1000-63_115	GCG TAA TAC GAC TCA CTA TAG GGA GAG AGT TTA TAG TCT TTT TTT GAT TGC	TTT TTT TTT TTT TTT TTT TTT TTT TCC ATT TGT CGC TGT AAA ATT	hSQ004500	2	0.0145349		8	175	175	1
MJ-250-15_39	GCG TAA TAC GAC TCA CTA TAG GGA GAT GGT GCA ACT ATT GGA GG	TTT TTT TTT TTT TTT TTT TTT TTT TAT TCC CTG GGG CAG AAT A	hSQ015779	2	0.0145349		9	233	116	2.00862
MJ-250-19_79	GCG TAA TAC GAC TCA CTA TAG GGA GAA TGA TTA AAA GCT CAG GCC C	TTT TTT TTT TTT TTT TTT TTT TTT TAG GTT GAG ATT GGC ACT ATT G	hSQ002569	2	0.0145349		10	280	70	4
MJ-500-43_212	GCG TAA TAC GAC TCA CTA TAG GGA GAA GAG CTG TTA AAA AAG TTG GAT G	TTT TTT TTT TTT TTT TTT TTT TTT TTT GAA GAG ATT AAA AAT CTA ATT GC	hSQ041025	3	0.0294985		11	311	39	7.97436
MJ-500-47_32	GCG TAA TAC GAC TCA CTA TAG GGA GAA CAG CTA TAA CAG TAG ATT TAT CAA ACT	TTT TTT TTT TTT TTT TTT TTT TTT TCC GTA AAT GCA AGA TGC C	hSQ034734	3	0.0294985		12	329	21	15.6667
MJ-500-51_69	GCG TAA TAC GAC TCA CTA TAG GGA GAA TGA CTG TAA AAA TAT ATA AAA TTC TTT AT	TTT TTT TTT TTT TTT TTT TTT TTT TTC TGA CAT CTT CCA GTA ATT GC	hSQ033506	3	0.0294985		13	339	10	39.9
MJ-250-11_1	GCG TAA TAC GAC TCA CTA TAG GGA GAA CTG GCT TTA AAG CAA GCT C	TTT TTT TTT TTT TTT TTT TTT TTT TAT ATA GAC CCG TTT GGC TCT C	hSQ020920	3	0.0294985		14	344	5	68.8
MJ-250-27_88	GCG TAA TAC GAC TCA CTA TAG GGA GAT GCC TTC AAG TAT TAC GAT GA	TTT TTT TTT TTT TTT TTT TTT TTT TTG GCA TTG GTC TTG GTT C	hSQ014998	3	0.0294985		15	347	3	115.667
MJ-2000-79_172	GCG TAA TAC GAC TCA CTA TAG GGA GAG CAC GCC CTA TTT AAC TGG	TTT TTT TTT TTT TTT TTT TTT TTT TGC TGG AGG TAA AAT GCT CTT	hSQ031342	3	0.0294985
MJ-500-31_28	GCG TAA TAC GAC TCA CTA TAG GGA GAA TCT CCT CTA ACT TTG GAG AGG T	TTT TTT TTT TTT TTT TTT TTT TTT TAC GTT TCA TTC AAT GGC AC	hSQ041358	4	0.0638298
MJ-500-35_131	GCG TAA TAC GAC TCA CTA TAG GGA GAT CTT GCT TCA ACA ATA ACG TCT	TTT TTT TTT TTT TTT TTT TTT TTT TAT GTG CCT GCA TTT AAA ATT G	hSQ013290	4	0.0638298
MJ-500-39_100	GCG TAA TAC GAC TCA CTA TAG GGA GAT GCT CTT CAC TCA TCT CAC ATA A	TTT TTT TTT TTT TTT TTT TTT TTT TCC AAC ACA GGA AGG TTT AAG A	hSQ003935	4	0.0638298
MJ-2000-87_227	GCG TAA TAC GAC TCA CTA TAG GGA GAG CTG AAA AAC AGG AAG CTC A	TTT TTT TTT TTT TTT TTT TTT TTT TTA CAC AGT GAT TTA CTT TGT GCA	hSQ011541	4	0.0638298
MJ-2000-91_226	GCG TAA TAC GAC TCA CTA TAG GGA GAA AAC ATC CAT AAA CCA CTT TTA TC	TTT TTT TTT TTT TTT TTT TTT TTT TGA TCA CAT AAA TTC ATC GTC TCA	hSQ000842	4	0.0638298
MJ-250-23_88	GCG TAA TAC GAC TCA CTA TAG GGA GAT TAC AAT AGA TGC GTT TAG AGT AGC	TTT TTT TTT TTT TTT TTT TTT TTT TAT AGA GAG AAC AAC AAC CCC TT	hSQ025682	4	0.0638298
MJ-500-33_223	GCG TAA TAC GAC TCA CTA TAG GGA GAC TCC ACA GAT TCC CAT GTG	TTT TTT TTT TTT TTT TTT TTT TTT TAT TCC ACA TAG ATA TCT GTG TTA CTG	hSQ038556	5	0.125402
MJ-500-37_325	GCG TAA TAC GAC TCA CTA TAG GGA GAT GGA CAT TAA TTA GGG CTG AA	TTT TTT TTT TTT TTT TTT TTT TTT TTG GAT TTT TAT CCG CTT TG	hSQ007492	5	0.125402
MJ-125-1_6	GCG TAA TAC GAC TCA CTA TAG GGA GAC CAT TTG GGT CGC AGT TG	TTT TTT TTT TTT TTT TTT TTT TTT TAT TGG TGG TGT CTT AAT TAG AGG	hSQ031147	5	0.125402
MJ-2000-89_265	GCG TAA TAC GAC TCA CTA TAG GGA GAT CAA ACC AAC CCT AAC CCT	TTT TTT TTT TTT TTT TTT TTT TTT TTT GAA ATT AGG AGG TTG AGG TC	hSQ026904	5	0.125402
MJ-2000-93_108	GCG TAA TAC GAC TCA CTA TAG GGA GAT AAT TTA CAG TTC AAA CAC AAA AAA G	TTT TTT TTT TTT TTT TTT TTT TTT TAA CTG CAT TTT TAT TGG GAA C	hSQ014641	5	0.125402
MJ-2000-83_379	GCG TAA TAC GAC TCA CTA TAG GGA GAT TCA CGT GCA TTT CCA AA	TTT TTT TTT TTT TTT TTT TTT TTT TAT GGC TGA ATT TCT TTA GCT C	hSQ016676	5	0.125402
MJ-500-45_108	GCG TAA TAC GAC TCA CTA TAG GGA GAG AAA CCT ATA TGC TTG ATT TAT CAG	TTT TTT TTT TTT TTT TTT TTT TTT TCT TGC GTG TGC ATA CTG TAT AA	hSQ024827	6	0.25
MJ-500-49_392	GCG TAA TAC GAC TCA CTA TAG GGA GAA CAC CTC CAA GCG TAA GC	TTT TTT TTT TTT TTT TTT TTT TTT TTT GTG AGA TAC TGG CAC AAA A	hSQ044361	6	0.25
MJ-250-13_72	GCG TAA TAC GAC TCA CTA TAG GGA GAC AGC AAC TTC CCT CTG AGT T	TTT TTT TTT TTT TTT TTT TTT TTT TAG AAC TTA CAG ATT TTT AGC GAG A	hSQ013498	6	0.25
MJ-250-29_158	GCG TAA TAC GAC TCA CTA TAG GGA GAA TGG AAA GCA GCT TGT GG	TTT TTT TTT TTT TTT TTT TTT TTT TTT TCT GTC TAT CAA TTG TTA TAA TGC	hSQ032895	6	0.25
MJ-2000-81_225	GCG TAA TAC GAC TCA CTA TAG GGA GAT TCA CCC TTA TAA ACC AAA TAT ACA	TTT TTT TTT TTT TTT TTT TTT TTT TAA CCA TTT CTA TAA AAA ATA AAG AAT TAG	hSQ033465	6	0.25
MJ-2000-95_97	GCG TAA TAC GAC TCA CTA TAG GGA GAT AGT AAT TTA TAT ATC TCT GCT ACC CTA CT	TTT TTT TTT TTT TTT TTT TTT TTT TAA GAA TGT TGA GGG ATT TGT C	hSQ006439	6	0.25
MJ-1000-57_351	GCG TAA TAC GAC TCA CTA TAG GGA GAT TCT ATT TAG CCC CAT TCT CC	TTT TTT TTT TTT TTT TTT TTT TTT TAG AGG CAT TGC CGA GCG T	hSQ019730	7	0.497854
MJ-1000-61_232	GCG TAA TAC GAC TCA CTA TAG GGA GAT CCT ACA CGT TCC CTC ATC T	TTT TTT TTT TTT TTT TTT TTT TTT TAA CAA ACT TGC TGA GAA GAT AGA TA	hSQ016964	7	0.497854
MJ-250-17_143	GCG TAA TAC GAC TCA CTA TAG GGA GAA CCT TAT GTT ACT CCA GGG ACT A	TTT TTT TTT TTT TTT TTT TTT TTT TAG GCA TTT TCT TGA ATT TTG G	hSQ013399	7	0.497854
MJ-250-21_131	GCG TAA TAC GAC TCA CTA TAG GGA GAT TCA GGG AAG TAT TTT TTA ATA TAG TC	TTT TTT TTT TTT TTT TTT TTT TTT TAA GAG GAA GCG TCC CTT G	hSQ019294	7	0.497854
MJ-250-25_98	GCG TAA TAC GAC TCA CTA TAG GGA GAA GTT TTT TCA CCT TAT GAC TTC TC	TTT TTT TTT TTT TTT TTT TTT TTT TGG AAA TAC AAT ATT GGA TAA GAT AGT ATC	hSQ014150	7	0.497854
MJ-1000-69_108	GCG TAA TAC GAC TCA CTA TAG GGA GAA CTA TTG GAG AGA AAG ATA TCA GC	TTT TTT TTT TTT TTT TTT TTT TTT TAA CGA GTA TGA AGA GTT TTG CA	hSQ031901	8	1
MJ-1000-73_118	GCG TAA TAC GAC TCA CTA TAG GGA GAC CTT GCT TAA CCT TAA TCT TGC	TTT TTT TTT TTT TTT TTT TTT TTT TCT GAG CTA AGG TTT TTA ATG GTC	hSQ001268	8	1
MJ-125-5_37	GCG TAA TAC GAC TCA CTA TAG GGA GAC TCC ACC AGT TAA TGG GCT	TTT TTT TTT TTT TTT TTT TTT TTT TTG CAA CAC CAA TAG AAT TCA A	hSQ015810	8	1
MJ-125-9_23	GCG TAA TAC GAC TCA CTA TAG GGA GAG TGA AAT GCA TAA CCC TCA AT	TTT TTT TTT TTT TTT TTT TTT TTT TTG ATA CAT CGT TAT TTC CTT CTC T	hSQ014534	8	1
MJ-2000-85_221	GCG TAA TAC GAC TCA CTA TAG GGA GAT AGC CAA TTC TTT ACC CAT ATT	TTT TTT TTT TTT TTT TTT TTT TTT TAT AGG ATA TTA GCT ACT ATA ATA ACA AAA A	hSQ014535	8	1
MJ-1000-68_164	GCG TAA TAC GAC TCA CTA TAG GGA GAA CAT CTG TAT AAA AAA CAC TAC AGG G	TTT TTT TTT TTT TTT TTT TTT TTT TAG AAC ATC CTT ACT CAT CAC CA	hSQ016793	9	2.00862
MJ-1000-72_213	GCG TAA TAC GAC TCA CTA TAG GGA GAA GAT TAA TAA GGT GAA AAT TTG ACA	TTT TTT TTT TTT TTT TTT TTT TTT TGA CTT TGC AGT TTA TGT TCC AT	hSQ023123	9	2.00862
MJ-1000-76_295	GCG TAA TAC GAC TCA CTA TAG GGA GAC CCA GAA TCA ATC CAT AAA TG	TTT TTT TTT TTT TTT TTT TTT TTT TTG TAG TTA TTG AAA TGC CGT TT	hSQ036112	9	2.00862
MJ-125-4_20	GCG TAA TAC GAC TCA CTA TAG GGA GAA TCG TGG AAA AAG AGA GGA G	TTT TTT TTT TTT TTT TTT TTT TTT TAG AAG AAC ATT GTT GTA TGG AAA C	hSQ033162	9	2.00862
MJ-125-8_51	GCG TAA TAC GAC TCA CTA TAG GGA GAG GAA TGG AAA TTA TTA CCA CC	TTT TTT TTT TTT TTT TTT TTT TTT TTT AAT TGG CTC GGT AAT GC	hSQ014251	9	2.00862
MJ-500-41_4	GCG TAA TAC GAC TCA CTA TAG GGA GAC CTT CAT AAT ACC ACC AAA ATA C	TTT TTT TTT TTT TTT TTT TTT TTT TTG CCA TGA CAA TGG GTT T	hSQ013755	10	4
MJ-1000-56_269	GCG TAA TAC GAC TCA CTA TAG GGA GAT ATT GGT GGA GGG GCA CA	TTT TTT TTT TTT TTT TTT TTT TTT TAA CCT AAG ACA TTA TCT AAA AGA ATG A	hSQ044019	10	4
MJ-1000-60_159	GCG TAA TAC GAC TCA CTA TAG GGA GAC CTG CTA AAA GAG GTT GGT T	TTT TTT TTT TTT TTT TTT TTT TTT TTC TAC AAA ACA CCA GAT GAG AGG	hSQ001058	10	4
MJ-1000-64_417	GCG TAA TAC GAC TCA CTA TAG GGA GAC TCT GCT AAC ATC TCC ATC AAC	TTT TTT TTT TTT TTT TTT TTT TTT TTT CAT CAT CTT TTT TTT CAA TAT AAC	hSQ028854	10	4
MJ-250-16_77	GCG TAA TAC GAC TCA CTA TAG GGA GAT TGC CCT AAA ATC TGG AAG A	TTT TTT TTT TTT TTT TTT TTT TTT TTC AAC ACA GCT ATC AGC TGC	hSQ034025	10	4
MJ-250-20_3	GCG TAA TAC GAC TCA CTA TAG GGA GAA AGA TGT CGA TGT TGG AAC TC	TTT TTT TTT TTT TTT TTT TTT TTT TAC AGC AGG GAC CTC AGA TAT	hSQ010371	10	4
MJ-500-53_345	GCG TAA TAC GAC TCA CTA TAG GGA GAG CAA TTA TCC CAC CAA GTT ATA T	TTT TTT TTT TTT TTT TTT TTT TTT TAT TCT TCA ATC CTC TCA TCG TT	hSQ007162	11	7.97436
MJ-500-44_319	GCG TAA TAC GAC TCA CTA TAG GGA GAC TTC TGA GCA TAT AGC AAA GAT AAT	TTT TTT TTT TTT TTT TTT TTT TTT TAA CTT TGA TGA TTG ATT GTT TTG	hSQ034830	11	7.97436
MJ-500-48_317	GCG TAA TAC GAC TCA CTA TAG GGA GAG AGG GAG CTA TAG AAG CAT ATA AC	TTT TTT TTT TTT TTT TTT TTT TTT TTC ACA TGT AAA TTG CAA AGA ATT	hSQ011765	11	7.97436
MJ-500-52_60	GCG TAA TAC GAC TCA CTA TAG GGA GAA TGT CTA TGA TTT GAG CGT TGA	TTT TTT TTT TTT TTT TTT TTT TTT TTC TCG GTA AGT TTA GAG AGT ACC A	hSQ026458	11	7.97436
MJ-250-28_69	GCG TAA TAC GAC TCA CTA TAG GGA GAG AAT TAT AAG AAC ACA CTG CAG AGA	TTT TTT TTT TTT TTT TTT TTT TTT TCC CCT ATT AAT AAA AAA AGA AAG G	hSQ008604	11	7.97436
MJ-2000-80_255	GCG TAA TAC GAC TCA CTA TAG GGA GAA CAA TGA CAT AGC TAC AGT TCA GAT	TTT TTT TTT TTT TTT TTT TTT TTT TCT CTG CTC CAG CCC TTT T	hSQ011869	11	7.97436
MJ-1000-78_310	GCG TAA TAC GAC TCA CTA TAG GGA GAT TTC AAC AGA TCA TGG AAC TAC	TTT TTT TTT TTT TTT TTT TTT TTT TTC CTC AAC ATC TGC AAA AGT T	hSQ013496	12	15.6667
MJ-500-32_343	GCG TAA TAC GAC TCA CTA TAG GGA GAA AAT TAA CTT CCT CCT TTC CAG	TTT TTT TTT TTT TTT TTT TTT TTT TAC TTC CGT AGG GGC ATA AC	hSQ008888	12	15.6667
MJ-500-36_229	GCG TAA TAC GAC TCA CTA TAG GGA GAA CAA GGT AGC TAA GAA CTT TGA GG	TTT TTT TTT TTT TTT TTT TTT TTT TTC CAT TTT CAC ACC ATA GGG	hSQ029445	12	15.6667
MJ-500-40_49	GCG TAA TAC GAC TCA CTA TAG GGA GAA TGC TCA CTA CAC AAG TTA TGT TG	TTT TTT TTT TTT TTT TTT TTT TTT TAA CAA CAT GAG GAA AGC TTG	hSQ040063	12	15.6667
MJ-250-12_35	GCG TAA TAC GAC TCA CTA TAG GGA GAG GTG TTT ATA GAT TTT AAG TAA TCT CTT G	TTT TTT TTT TTT TTT TTT TTT TTT TCC CTC AAG AAC GTC CAA A	hSQ043721	12	15.6667
MJ-2000-88_350	GCG TAA TAC GAC TCA CTA TAG GGA GAA AAG GCT TAT TTT AAC CAA ATA TAA A	TTT TTT TTT TTT TTT TTT TTT TTT TAT CAC CAA AAG AGG CGA A	hSQ025218	12	15.6667
MJ-2000-92_276	GCG TAA TAC GAC TCA CTA TAG GGA GAA TTG AAA TTG AAA AAA TAG AAG AAA	TTT TTT TTT TTT TTT TTT TTT TTT TAT GAA AGA TAT AGC AGA GGA GGT T	hSQ024626	12	15.6667
MJ-500-46_121	GCG TAA TAC GAC TCA CTA TAG GGA GAA TCG ACA ATA AAC AAA GAA ATA GAA	TTT TTT TTT TTT TTT TTT TTT TTT TTG CTT TGA TGT TGG ATG AGA	hSQ006017	13	39.9
MJ-500-50_272	GCG TAA TAC GAC TCA CTA TAG GGA GAT TGG CGT TAT CTA CCA AAA TG	TTT TTT TTT TTT TTT TTT TTT TTT TAA CTC TTA CAA CTG GTT TAT CAG ATA A	hSQ036061	13	39.9
MJ-250-14_46	GCG TAA TAC GAC TCA CTA TAG GGA GAG ATA AAA TTG GTT TTG TCT TTC AG	TTT TTT TTT TTT TTT TTT TTT TTT TTT GGT GGG TTG TTT GCC A	hSQ034898	13	39.9
MJ-250-30_89	GCG TAA TAC GAC TCA CTA TAG GGA GAA ACC ATT CGC TGC CTA TAG A	TTT TTT TTT TTT TTT TTT TTT TTT TAT AAC TGC CAA TAC GTA AGC TAA C	hSQ002268	13	39.9
MJ-2000-82_323	GCG TAA TAC GAC TCA CTA TAG GGA GAC CTC CCA ATT CTT TGG ATA C	TTT TTT TTT TTT TTT TTT TTT TTT TAC GCT AAA ACA AAG GTT GTT G	hSQ041758	13	39.9
MJ-2000-84_2	GCG TAA TAC GAC TCA CTA TAG GGA GAT AAA CTC ATC TGT TGG AAT AAA GTG	TTT TTT TTT TTT TTT TTT TTT TTT TTT GGG AAA CAC CTA AAT CCA	hSQ012329	13	39.9
MJ-1000-58_176	GCG TAA TAC GAC TCA CTA TAG GGA GAA CCA CTT TTT ATA TTT GCA GAC AT	TTT TTT TTT TTT TTT TTT TTT TTT TTG AAA CTA CTG CTC CAG AGG	hSQ023154	14	68.8
MJ-1000-62_90	GCG TAA TAC GAC TCA CTA TAG GGA GAA GGA GCT CCA GTA GTT TTC C	TTT TTT TTT TTT TTT TTT TTT TTT TAA CCA CCA AAA GGT ATT CTG C	hSQ023856	14	68.8
MJ-250-18_16	GCG TAA TAC GAC TCA CTA TAG GGA GAC TTC TCA TCC TCT ATG GTT CTT G	TTT TTT TTT TTT TTT TTT TTT TTT TTG CCT CAT TAT TAG CTG ATG G	hSQ034215	14	68.8
MJ-250-22_58	GCG TAA TAC GAC TCA CTA TAG GGA GAA GGC TTT GTT ATT GGT ATT GAC T	TTT TTT TTT TTT TTT TTT TTT TTT TTA GCA TCT CAG TAG CTA TTT GTA AG	hSQ034259	14	68.8
MJ-250-26_148	GCG TAA TAC GAC TCA CTA TAG GGA GAA TCA GCT AAG AAT CCA AAC GA	TTT TTT TTT TTT TTT TTT TTT TTT TAA TGA TAA TCA TTG GAA TTT TTA TAA TA	hSQ005205	14	68.8
MJ-2000-96_153	GCG TAA TAC GAC TCA CTA TAG GGA GAC TTG GTT CAA CAT TTC TAA GTT TC	TTT TTT TTT TTT TTT TTT TTT TTT TTG GTG GTA GTA TGA ATA TCT ATG TTT	hSQ014038	14	68.8
MJ-1000-70_136	GCG TAA TAC GAC TCA CTA TAG GGA GAA ATA CCT TTA CAA ATG CTT TAA CAA	TTT TTT TTT TTT TTT TTT TTT TTT TAA CCC ATC TTG TTT ATA AAC ATC C	hSQ026150	15	115.667
MJ-1000-74_124	GCG TAA TAC GAC TCA CTA TAG GGA GAT TTC TCT TGA CTT TTT CCA TAA CT	TTT TTT TTT TTT TTT TTT TTT TTT TTC AAC AAC TCC AGC TGG G	hSQ007433	15	115.667
MJ-125-6_1	GCG TAA TAC GAC TCA CTA TAG GGA GAA AGA AGA ACG GTT ATT TAA AGA AGT	TTT TTT TTT TTT TTT TTT TTT TTT TAA GAA AGG CAC TAC TGG AAG AG	hSQ005669	15	115.667
MJ-125-10_9	GCG TAA TAC GAC TCA CTA TAG GGA GAA GAA AAG TGG GCT GAA TTG	TTT TTT TTT TTT TTT TTT TTT TTT TTA GTG TAA TCT GGA ATG AAA ATT ATG	hSQ030235	15	115.667
MJ-2000-86_142	GCG TAA TAC GAC TCA CTA TAG GGA GAT AGA CCT CTT TCA TTT TTA AAA AGC	TTT TTT TTT TTT TTT TTT TTT TTT TAC ACA CAT AGT CCT TCT CTT TAT CTA TA	hSQ026608	15	115.667

## Sheet: Ambion controls
Doping_Control	gene_id	expected_ratio
AmbionRNASpike1_165	hSQ010743	0.125
AmbionRNASpike1_222	hSQ014320	0.125
AmbionRNASpike1_EC2	hSQ030095	0.125
AmbionRNASpike2_516	hSQ038214	0.25
AmbionRNASpike2_EC12	hSQ014350	0.25
AmbionRNASpike3_146	hSQ037730	0.5
AmbionRNASpike3_269	hSQ025754	0.5
AmbionRNASpike3_EC3	hSQ021667	0.5
AmbionRNASpike4_220	hSQ027477	1
AmbionRNASpike4_918	hSQ003159	1
AmbionRNASpike4_EC15	hSQ004440	1
AmbionRNASpike5_425	hSQ024957	1
AmbionRNASpike5_931	hSQ039805	1
AmbionRNASpike5_EC17	hSQ020298	1
AmbionRNASpike6_688	hSQ008391	1.5
AmbionRNASpike6_874	hSQ007402	1.5
AmbionRNASpike6_EC13	hSQ027377	1.5
AmbionRNASpike7_1327	hSQ027333	4
AmbionRNASpike7_1334	hSQ010724	4
AmbionRNASpike7_EC18	hSQ034085	4
AmbionRNASpike8_1800	hSQ040508	8
AmbionRNASpike8_761	hSQ027137	8
AmbionRNASpike8_EC5	hSQ032851	8
